# Supplementary material for: Systematic identification and characterization of long non-coding RNAs in mouse mature sperm
Source: PLoS One. 2017 Mar 14;12(3):e0173402. doi: 10.1371/journal.pone.0173402 (PMC5349675; doi:10.1371/journal.pone.0173402)
Supplement: S1 Table — (XLS) [file pone.0173402.s001.xls]

## Sheet: S6_Table
Tran_ID	Gene_ID	Tran_length	FPKM	Mean_Cov_dep	Mean_Cov_ratio	Mean_Cov_std	Intactness score
NONMMUT000380.2	NONMMUG000271.2	263	1909.47	114.829	0.989	0.0809302	3918.15
LTCONS_00101892	LXLOC_059286	753	27.74	104.382	0.989	0.0676504	6557.62
LTCONS_00101369	LXLOC_058943	413	25.3	94.915	0.995	0.0524903	5303.88
NONMMUT012632.2	NONMMUG008019.2	293	197.8	91.468	0.997	0.0908626	3303.28
LTCONS_00144814	LXLOC_084410	358	5.94	91.061	0.966	0.0780871	3990.96
LTCONS_00152537	LXLOC_089046	649	23.15	90.601	0.997	0.0376847	4608.83
NONMMUT000375.2	NONMMUG000267.2	367	938.17	89.918	0.965	0.0848849	4263.53
LTCONS_00033849	LXLOC_020014	845	11.7	84.26	1	0.0465374	4130.86
LTCONS_00139821	LXLOC_081427	419	99.59	82.578	0.998	0.0399964	3965.14
LTCONS_00123650	LXLOC_072045	626	3.22	79.872	0.979	0.0834435	6557.16
LTCONS_00029763	LXLOC_017617	701	2.85	78.174	0.994	0.0343863	4896.53
LTCONS_00001340	LXLOC_000784	801	1.24	76.404	0.99	0.0878827	6989.99
NONMMUT118342.1	NONMMUG074272.1	558	165.6	75.986	0.97	0.0778708	6512.48
NONMMUT010782.2	NONMMUG006794.2	893	353.2	75.924	0.943	0.036156	6738.98
LTCONS_00135680	LXLOC_078918	304	10.73	75	0.99	0.102593	6372.93
LTCONS_00100340	LXLOC_058335	675	2.97	74.667	0.985	0.0770138	3845.94
NONMMUT006422.2	NONMMUG004134.2	565	8.23	73.982	0.984	0.0642713	4202.83
LTCONS_00073035	LXLOC_042737	483	2.13	73.706	0.988	0.053799	4277.35
LTCONS_00130305	LXLOC_075775	405	38.78	72.593	0.958	0.112338	6793.5
LTCONS_00145198	LXLOC_084677	373	564.08	71.85	1	0.071365	2820.66
LTCONS_00138981	LXLOC_080848	756	6.58	71.429	0.995	0.0339449	4865.34
LTCONS_00038747	LXLOC_022891	466	50.93	70.815	1	0.0698471	4556.14
LTCONS_00127309	LXLOC_074158	429	46.09	69.93	0.981	0.0723926	3508.83
NONMMUT024927.2	NONMMUG015421.2	472	397.42	69.492	0.989	0.120363	6582.79
LTCONS_00163733	LXLOC_095980	275	64.29	69.091	1	0.0924368	2079.39
NONMMUT049941.2	NONMMUG030927.2	519	19.69	65.125	0.969	0.0636428	4887.54
LTCONS_00140692	LXLOC_081924	503	2.04	63.221	1	0.0775393	3642.47
NONMMUT120945.1	NONMMUG075854.1	381	985.38	61.942	0.984	0.111134	6096.28
NONMMUT106345.1	NONMMUG021608.2	310	362.23	61.935	0.977	0.118483	6296.09
LTCONS_00152536	LXLOC_089046	396	0.11	61.111	0.997	0.0824808	1752.28
NONMMUT028830.2	NONMMUG017833.2	230	4.97	60	0.952	0.106881	2281.35
LTCONS_00131259	LXLOC_076357	272	40.7	59.559	0.974	0.0728903	2038.11
NONMMUT024590.2	NONMMUG015210.2	610	29.77	59.344	0.998	0.054814	3633.67
NONMMUT065056.2	NONMMUG040189.2	616	1.64	57.468	0.985	0.092423	2403.99
LTCONS_00093774	LXLOC_054521	545	1.87	56.147	0.91	0.124269	5106.86
LTCONS_00048869	LXLOC_028620	801	1.24	55.68	1	0.049105	6263.44
LTCONS_00070040	LXLOC_040979	267	4.16	55.431	1	0.107265	1515.51
NONMMUT068856.2	NONMMUG042613.2	827	22.73	55.139	0.92	0.0663786	5154.26
LTCONS_00069614	LXLOC_040715	404	168.52	54.95	0.988	0.0936694	2497.25
LTCONS_00002177	LXLOC_001297	320	10.12	53.75	1	0.0728832	1768.84
LTCONS_00030802	LXLOC_018198	935	22.09	53.262	0.94	0.11538	2997.12
LTCONS_00156858	LXLOC_091823	636	3.16	53.145	0.95	0.07466	4494.25
NONMMUT135345.1	NONMMUG085338.1	584	58.92	53.082	0.908	0.0552534	2820.74
NONMMUT087277.1	NONMMUG054358.1	223	556.91	52.018	0.924	0.0923913	1662.68
NONMMUT098501.1	NONMMUG061574.1	618	154.54	51.78	0.927	0.104227	2730.62
LTCONS_00040314	LXLOC_023766	440	82.56	50.455	0.998	0.0729964	1434.84
NONMMUT031968.2	NONMMUG019656.2	704	79.19	50.284	0.983	0.0901784	3275.64
NONMMUT008068.2	NONMMUG004989.2	2169	501.48	49.977	0.927	0.0396936	7976.64
LTCONS_00039881	LXLOC_023549	499	9.78	49.299	0.936	0.0534937	1947.76
NONMMUT056073.2	NONMMUG034839.2	662	1.51	48.943	0.989	0.0558283	2279.37
NONMMUT052690.2	NONMMUG032719.2	647	562.02	48.841	0.988	0.0316673	1749.28
NONMMUT089835.1	NONMMUG010950.2	1372	2.82	48.251	0.971	0.064478	5379.47
LTCONS_00152689	LXLOC_089145	1165	159.08	48.069	0.99	0.0496888	7336.26
NONMMUT010493.2	NONMMUG006590.2	333	541.33	47.447	0.904	0.0965233	1385.94
LTCONS_00144037	LXLOC_083928	1424	53.68	47.051	0.996	0.0636756	7716.78
LTCONS_00117740	LXLOC_068684	257	13.05	46.693	0.996	0.0661642	845.506
LTCONS_00163541	LXLOC_095869	922	17.08	46.421	0.988	0.0527602	3471.3
LTCONS_00128916	LXLOC_074975	1352	0.72	46.154	1	0.0447839	4511.26
NONMMUT028323.2	NONMMUG017527.2	1077	2.72	44.754	0.947	0.086419	4358.18
NONMMUT038257.2	NONMMUG023633.2	1829	15.88	44.615	0.998	0.0268628	7827.1
NONMMUT030760.2	NONMMUG018976.2	392	16.09	43.878	0.964	0.0782217	1379.07
LTCONS_00092619	LXLOC_053811	338	3.17	43.787	0.973	0.0974323	1392.24
LTCONS_00044685	LXLOC_026297	341	31.36	43.402	0.982	0.0770781	1272.42
NONMMUT065241.2	NONMMUG040328.2	1587	422.52	43.352	0.957	0.0317555	5715.33
LTCONS_00128481	LXLOC_074763	370	11.44	43.243	0.989	0.104153	1385.99
LTCONS_00140693	LXLOC_081925	333	16.11	43.243	1	0.106888	1638.78
NONMMUT106750.1	NONMMUG066720.1	340	427.98	42.941	0.976	0.134106	1988.27
LTCONS_00162970	LXLOC_095544	346	30.85	42.197	0.994	0.0969427	770.051
LTCONS_00058745	LXLOC_034344	578	2.13	41.869	0.979	0.111665	2623.88
LTCONS_00006421	LXLOC_003780	297	3.67	41.751	1	0.0829178	688.591
LTCONS_00034398	LXLOC_020345	857	1.15	41.54	1	0.0422917	3550.8
LTCONS_00109746	LXLOC_063932	1084	34.25	41.513	0.999	0.0943091	4011.82
LTCONS_00047620	LXLOC_027834	704	82.3	41.477	0.991	0.0584554	2559.49
NONMMUT044301.2	NONMMUG027336.2	1291	595.52	40.899	0.957	0.0606026	5560.47
NONMMUT024899.2	NONMMUG015407.2	882	1.12	40.816	0.965	0.0778006	3117.11
NONMMUT069374.2	NONMMUG042971.2	1438	12.11	40.056	0.997	0.0683103	7167.36
LTCONS_00043455	LXLOC_025609	2914	372.02	40.014	0.989	0.0268472	7645.11
LTCONS_00071675	LXLOC_041938	680	17.67	40	0.985	0.080158	1628.93
NONMMUT061052.2	NONMMUG037919.2	481	258.81	39.917	0.975	0.0640725	1752.63
NONMMUT007136.2	NONMMUG004559.2	281	3.92	39.858	0.947	0.0779032	989.24
NONMMUT061136.2	NONMMUG037965.2	960	1.02	39.792	0.991	0.0780361	5442.56
LTCONS_00037051	LXLOC_021878	999	54.96	39.64	0.973	0.0489174	1901.15
LTCONS_00071274	LXLOC_041697	1887	95.68	39.534	0.924	0.0621898	4765.67
NONMMUT026268.2	NONMMUG016254.2	1101	19.32	39.419	0.963	0.0555229	2801.99
NONMMUT050390.2	NONMMUG031211.2	459	1.13	39.216	0.961	0.0971829	1868.82
NONMMUT119238.1	NONMMUG074806.1	363	581.57	39.118	0.964	0.104335	2741.15
NONMMUT033807.2	NONMMUG020765.2	523	193.65	39.006	0.924	0.097627	2429.59
LTCONS_00023778	LXLOC_013956	1030	0.95	38.447	0.958	0.0512072	2968.98
NONMMUT133369.1	NONMMUG084029.1	392	8.31	37.755	0.972	0.0643058	1403.74
LTCONS_00029886	LXLOC_017695	224	102.57	37.5	0.955	0.0743632	640.375
NONMMUT048890.2	NONMMUG030364.2	1131	37.95	37.489	0.985	0.082957	2996.05
NONMMUT106850.1	NONMMUG022526.2	351	3.04	37.037	0.969	0.0710446	920.778
LTCONS_00025390	LXLOC_014934	650	16.99	36.615	0.928	0.0851652	1816.51
NONMMUT054629.2	NONMMUG033877.2	1080	494.95	36.481	0.986	0.0691325	1963
LTCONS_00156992	LXLOC_091924	365	2.9	36.164	0.973	0.0673992	848.124
LTCONS_00135709	LXLOC_078934	741	61.72	35.897	0.991	0.0728734	3041.28
LTCONS_00131260	LXLOC_076358	363	8.77	35.813	0.997	0.0486199	732.621
NONMMUT008423.2	NONMMUG005206.2	656	19.68	35.671	0.931	0.0639064	1448.27
LTCONS_00136860	LXLOC_079597	1997	66.76	34.952	0.949	0.0514433	4981.92
NONMMUT036059.2	NONMMUG022193.2	510	8.03	34.902	0.957	0.112874	2472.38
NONMMUT013009.2	NONMMUG008259.2	218	190.82	34.862	0.991	0.0734541	533.143
LTCONS_00045955	LXLOC_026949	417	5.01	34.532	0.983	0.0789299	900.419
NONMMUT074163.2	NONMMUG045998.2	2382	78.28	34.425	0.97	0.0642318	5441.95
LTCONS_00004831	LXLOC_002839	703	1.42	34.424	0.989	0.0691718	1938.1
NONMMUT008424.2	NONMMUG005206.2	608	13.5	34.211	0.992	0.0762021	969.078
LTCONS_00081410	LXLOC_047361	234	68.11	34.188	0.991	0.0936677	694.433
NONMMUT087708.1	NONMMUG054622.1	469	246.43	34.115	0.998	0.0588711	922.898
NONMMUT122187.1	NONMMUG035236.2	793	47.9	34.048	0.934	0.0857573	4138.38
LTCONS_00108201	LXLOC_063041	522	11.74	33.333	0.979	0.111689	981.916
LTCONS_00078299	LXLOC_045550	820	1.21	33.171	0.999	0.0798898	3206.24
NONMMUT036602.2	NONMMUG022526.2	351	3.04	33.048	0.954	0.0596626	653.54
NONMMUT084732.1	NONMMUG052776.1	1060	157.77	33.019	0.972	0.0519514	2077.72
LTCONS_00023179	LXLOC_013588	457	11.31	32.823	0.923	0.112089	1942.16
NONMMUT017662.2	NONMMUG011069.2	951	2	32.808	0.982	0.0784122	1639.95
NONMMUT029480.2	NONMMUG018219.2	1130	662.96	32.743	0.971	0.0728899	6258.12
NONMMUT117865.1	NONMMUG073951.1	2183	15.79	32.616	0.982	0.0415261	6983.49
NONMMUT117943.1	NONMMUG074001.1	339	3.16	32.448	0.988	0.111477	2082.22
LTCONS_00065201	LXLOC_038111	389	10.82	32.391	0.985	0.115297	1545.85
NONMMUT124376.1	NONMMUG077977.1	624	156.55	32.372	0.982	0.0453962	942.13
NONMMUT114834.1	NONMMUG072003.1	293	324.69	32.082	0.969	0.0906846	598.154
LTCONS_00075524	LXLOC_044028	476	2.16	31.933	0.985	0.082749	658.933
LTCONS_00125578	LXLOC_073143	290	11.33	31.724	0.952	0.0863359	413.501
LTCONS_00167751	LXLOC_098458	659	1.52	31.563	0.98	0.0908715	2415.2
NONMMUT008483.2	NONMMUG005244.2	1015	2.87	31.527	0.987	0.0649028	2352.01
LTCONS_00061837	LXLOC_036091	2465	170.11	31.318	0.981	0.0195452	6715.3
NONMMUT086061.1	NONMMUG008259.2	218	190.82	31.193	0.977	0.0615157	489.267
LTCONS_00135880	LXLOC_079031	372	85.29	31.183	0.925	0.0871738	684.331
LTCONS_00062095	LXLOC_036224	315	168.23	31.111	0.968	0.065307	667.614
NONMMUT128526.1	NONMMUG080675.1	610	14.32	30.82	0.972	0.0745956	3357.86
LTCONS_00092623	LXLOC_053815	274	4.03	30.657	0.996	0.0806269	546.565
NONMMUT075729.1	NONMMUG046978.1	334	12.84	30.539	0.976	0.0891576	618.675
NONMMUT025471.2	NONMMUG015766.2	270	229.5	30.37	0.981	0.151533	897.286
LTCONS_00115420	LXLOC_067274	435	2.39	30.345	0.94	0.084716	780.719
LTCONS_00100957	LXLOC_058768	564	7.2	29.787	0.972	0.0810388	1542.34
NONMMUT120026.1	NONMMUG075267.1	1833	932.92	29.787	0.932	0.0510119	4509.94
LTCONS_00017222	LXLOC_010116	1805	10.12	29.695	0.931	0.0453332	6336.66
NONMMUT127909.1	NONMMUG080277.1	2127	11.71	29.525	0.989	0.0720462	4979.03
LTCONS_00163121	LXLOC_095636	3500	16.83	29.486	0.979	0.0337472	7467.43
LTCONS_00000871	LXLOC_000492	402	7.82	29.353	0.983	0.0561924	799.522
NONMMUT046888.2	NONMMUG028982.2	426	502.89	29.108	0.977	0.0936926	925.423
NONMMUT088698.1	NONMMUG009428.2	434	524.67	29.032	0.982	0.102559	626.418
NONMMUT033641.2	NONMMUG020678.2	1455	150.2	29.003	0.984	0.0312373	2660.55
NONMMUT031612.2	NONMMUG019426.2	1292	106.04	28.793	0.93	0.0568661	4913.63
NONMMUT133138.1	NONMMUG083838.1	216	228.64	28.704	0.954	0.0947433	485.518
NONMMUT005481.2	NONMMUG003532.2	548	300.68	28.467	0.964	0.0869396	2270.69
LTCONS_00154762	LXLOC_090397	1209	0.8	28.453	0.955	0.0626339	2546.37
LTCONS_00128274	LXLOC_074670	846	7.01	28.369	0.976	0.0516247	1414.87
LTCONS_00130061	LXLOC_075632	212	5.48	28.302	0.91	0.118778	576.681
LTCONS_00092622	LXLOC_053814	375	2.82	28.267	1	0.0738557	545.126
LTCONS_00116499	LXLOC_067976	1307	9.65	28.156	0.988	0.0871535	3609.77
NONMMUT010817.2	NONMMUG006820.2	208	15.73	27.885	1	0.0712371	430.546
NONMMUT010705.2	NONMMUG006737.2	1909	128.75	27.868	0.92	0.0663941	4602.71
NONMMUT056448.2	NONMMUG035060.2	1426	20.19	27.77	0.944	0.0460632	5367.36
LTCONS_00038123	LXLOC_022482	598	11.83	27.759	1	0.0514436	735.282
NONMMUT010976.2	NONMMUG006926.2	3208	1.48	27.743	0.963	0.0347536	4615.48
NONMMUT080945.1	NONMMUG050354.1	738	122.37	27.642	0.911	0.0635971	3762.73
LTCONS_00160135	LXLOC_093795	946	65.46	27.484	0.998	0.0689929	2229.14
LTCONS_00161467	LXLOC_094564	255	8.78	27.451	0.98	0.0714257	488.158
NONMMUT015925.2	NONMMUG010001.2	1153	87.07	26.886	0.922	0.097144	6306.68
LTCONS_00097383	LXLOC_056734	2070	4.63	26.86	0.991	0.0564316	6366.49
LTCONS_00051409	LXLOC_030106	4832	0.39	26.573	0.979	0.0407595	6138.3
LTCONS_00034396	LXLOC_020343	2486	57.24	26.549	1	0.0350126	5923.35
NONMMUT076616.1	NONMMUG047529.1	400	249.05	26.5	0.912	0.0694864	749.38
NONMMUT103862.1	NONMMUG020466.2	1893	41.05	26.413	0.979	0.0340062	4862.64
NONMMUT067607.2	NONMMUG041888.2	447	85.77	26.398	0.982	0.0795976	499.101
NONMMUT029098.2	NONMMUG017989.2	273	24.86	26.374	0.974	0.108103	533.733
LTCONS_00059926	LXLOC_035047	1156	5.06	26.298	0.982	0.0468882	1839.87
LTCONS_00018773	LXLOC_011008	1108	6.17	25.993	0.987	0.0363348	1461.27
LTCONS_00129464	LXLOC_075296	6078	0.09	25.93	0.915	0.0343732	6950.22
LTCONS_00056603	LXLOC_033153	907	3.26	25.799	0.928	0.0501741	2840.19
NONMMUT028687.2	NONMMUG017741.2	2359	202.62	25.689	0.994	0.0458341	2752.46
LTCONS_00068255	LXLOC_039876	654	4.6	25.688	0.963	0.0563555	1335.1
NONMMUT058438.2	NONMMUG036311.2	865	10.75	25.665	0.914	0.0999348	1356.87
NONMMUT071394.2	NONMMUG044231.2	1041	165.04	25.552	0.989	0.0445724	1608.9
NONMMUT071601.2	NONMMUG044357.2	574	131.46	25.436	0.953	0.0728872	1303.17
LTCONS_00110581	LXLOC_064458	1211	14.77	25.434	0.974	0.0457432	1256.85
LTCONS_00003807	LXLOC_002214	560	1.81	25.357	0.939	0.0785196	652.095
NONMMUT010728.2	NONMMUG006751.2	680	4.42	25.294	0.943	0.0623676	1392.31
LTCONS_00143530	LXLOC_083660	301	10.85	25.249	0.934	0.108999	624.512
LTCONS_00140689	LXLOC_081921	444	4.67	25.225	0.946	0.0671023	643.885
LTCONS_00028054	LXLOC_016576	772	4.96	25.13	0.99	0.075982	739.072
LTCONS_00123054	LXLOC_071729	1934	1.99	25.129	0.983	0.0611889	3735.64
LTCONS_00116808	LXLOC_068145	5703	0.57	24.899	0.999	0.0140783	5171.92
NONMMUT122412.1	NONMMUG076782.1	652	670.45	24.847	0.923	0.107726	2052.84
NONMMUT003790.2	NONMMUG002434.2	2641	105.79	24.763	0.967	0.0315038	7461.3
LTCONS_00146647	LXLOC_085521	307	10.3	24.756	0.948	0.0952326	469.278
NONMMUT131099.1	NONMMUG082523.1	567	753.15	24.339	0.989	0.0894387	749.761
NONMMUT015676.2	NONMMUG009954.2	2921	6.52	24.238	0.996	0.0389759	4575.62
LTCONS_00151054	LXLOC_088168	1482	19.56	24.157	0.948	0.0545384	1091.61
LTCONS_00059168	LXLOC_034600	316	234.26	24.051	0.975	0.103895	955.319
LTCONS_00027538	LXLOC_016259	200	5.89	24	0.95	0.0681199	350.325
NONMMUT118952.1	NONMMUG074648.1	943	122.57	23.966	0.952	0.0428083	965.302
LTCONS_00049774	LXLOC_029134	1112	57.93	23.921	0.988	0.0752134	1917.23
LTCONS_00122869	LXLOC_071623	883	278.1	23.783	0.978	0.0530968	1646.87
NONMMUT029473.2	NONMMUG018214.2	884	264.65	23.756	0.923	0.111015	1085.86
LTCONS_00119846	LXLOC_069996	3300	0.05	23.636	0.974	0.0441504	4412.16
NONMMUT094385.1	NONMMUG058928.1	636	197.24	23.585	0.929	0.0902616	2089.83
LTCONS_00137985	LXLOC_080285	315	3.43	23.492	1	0.0988213	383.555
LTCONS_00058771	LXLOC_034353	2360	7.29	23.475	0.972	0.058952	7019.48
NONMMUT026967.2	NONMMUG016716.2	1311	21	23.341	0.916	0.0577815	1218.89
LTCONS_00037908	LXLOC_022358	690	172.5	23.188	0.997	0.050896	557.919
LTCONS_00093940	LXLOC_054632	690	10.15	23.188	1	0.0482761	1041.08
LTCONS_00158611	LXLOC_092865	2559	0.37	23.134	0.999	0.0374174	4165.05
NONMMUT121169.1	NONMMUG076006.1	234	287.05	23.077	0.987	0.0739495	265.273
LTCONS_00074658	LXLOC_043600	304	14.31	23.026	0.938	0.102868	464.925
LTCONS_00087012	LXLOC_050525	635	3.17	22.992	0.991	0.0283819	762.407
NONMMUT066060.2	NONMMUG040880.2	1037	110.44	22.951	0.953	0.0586295	5410.87
NONMMUT034724.2	NONMMUG021360.2	1292	105.18	22.91	0.934	0.0507345	4751.34
LTCONS_00108961	LXLOC_063426	478	4.31	22.594	0.996	0.0866213	734.473
LTCONS_00056455	LXLOC_033079	1791	2.68	22.557	0.963	0.050914	3124.92
LTCONS_00046908	LXLOC_027427	595	20.38	22.521	0.993	0.0863139	1053.53
LTCONS_00070645	LXLOC_041341	2002	1.44	22.478	0.912	0.0710283	7377.53
NONMMUT023259.2	NONMMUG014376.2	1279	224.73	22.361	0.937	0.0850573	2344.84
NONMMUT084461.1	NONMMUG052601.1	1550	47.95	22.323	0.913	0.0748521	2554.46
LTCONS_00106983	LXLOC_062334	895	4.4	22.123	0.978	0.0414436	723.074
NONMMUT051761.2	NONMMUG032107.2	580	0.14	22.069	0.99	0.0991095	883.115
NONMMUT003194.2	NONMMUG002075.2	917	5.37	22.028	0.954	0.0642922	2087.35
LTCONS_00167450	LXLOC_098272	3069	2.8	21.962	0.989	0.039719	6099.17
NONMMUT031142.2	NONMMUG019186.2	1131	217.82	21.927	0.905	0.0859923	1793.36
NONMMUT066001.2	NONMMUG040840.2	889	147.49	21.822	0.992	0.0841043	980.49
LTCONS_00030790	LXLOC_018190	358	115.77	21.788	0.989	0.105298	550.283
NONMMUT052839.2	NONMMUG032804.2	652	12.32	21.779	0.986	0.0918959	619.156
NONMMUT035142.2	NONMMUG021658.2	487	4.22	21.766	0.961	0.121441	597.069
NONMMUT044189.2	NONMMUG027266.2	414	1.65	21.739	0.971	0.0851681	376.885
NONMMUT064829.2	NONMMUG040037.2	2089	102.19	21.733	0.937	0.0799103	1393.63
LTCONS_00052818	LXLOC_030963	1492	0.65	21.716	0.96	0.0802726	3328.71
NONMMUT117446.1	NONMMUG073665.1	1134	0.86	21.693	0.965	0.0732269	1911.61
LTCONS_00047560	LXLOC_027794	371	2.85	21.563	0.997	0.0676697	334.04
NONMMUT026478.2	NONMMUG016391.2	733	3.42	21.555	0.986	0.0665052	1338.5
NONMMUT116395.1	NONMMUG073007.1	911	204.63	21.515	0.973	0.0555535	1887.75
LTCONS_00138104	LXLOC_080357	1792	0.43	21.429	0.949	0.0562037	2792.65
NONMMUT135581.1	NONMMUG044231.2	1020	126.24	21.373	0.979	0.0421556	1618.21
NONMMUT005823.2	NONMMUG003752.2	375	222.59	21.333	0.968	0.0706954	304.562
NONMMUT061210.2	NONMMUG038010.2	1136	20.08	21.303	0.913	0.0561596	874.622
NONMMUT084415.1	NONMMUG052572.1	1250	185.03	21.28	0.949	0.0606977	3099.1
LTCONS_00110038	LXLOC_064114	951	37.2	21.241	0.973	0.0394489	1693.83
LTCONS_00150989	LXLOC_088132	387	8.16	21.189	0.922	0.0733124	433.223
LTCONS_00065617	LXLOC_038366	1805	31.96	21.163	0.994	0.0267614	2591.77
LTCONS_00095463	LXLOC_055620	1073	3.58	21.062	0.995	0.0371482	668.188
LTCONS_00153373	LXLOC_089597	1171	2.5	21.008	1	0.0565346	990.307
NONMMUT058439.2	NONMMUG036312.2	467	152.44	20.985	0.938	0.0827529	363.387
NONMMUT028774.2	NONMMUG017795.2	422	108.69	20.853	0.948	0.0695831	721.674
NONMMUT119661.1	NONMMUG075043.1	221	239.81	20.814	0.986	0.0721342	237.875
NONMMUT037982.2	NONMMUG023451.2	1753	24.15	20.764	0.934	0.0725703	2783.61
NONMMUT028092.2	NONMMUG017401.2	1282	16.7	20.749	0.977	0.0580945	1522.44
LTCONS_00167675	LXLOC_098407	1507	1.28	20.703	0.994	0.0634923	2235.86
LTCONS_00123097	LXLOC_071755	1409	0.69	20.582	0.971	0.0478276	1417.85
LTCONS_00105791	LXLOC_061609	497	6.19	20.523	0.98	0.0562371	288.851
LTCONS_00154736	LXLOC_090385	234	116.77	20.513	0.915	0.12434	316.402
LTCONS_00149983	LXLOC_087505	449	2.31	20.49	0.989	0.0476661	396.221
LTCONS_00138136	LXLOC_080376	1027	0.95	20.448	0.981	0.0292671	1099.26
LTCONS_00106869	LXLOC_062252	1999	4.8	20.41	0.998	0.0584774	2517.82
NONMMUT056447.2	NONMMUG035059.2	746	38.69	20.375	0.925	0.102897	801.137
LTCONS_00161475	LXLOC_094569	2485	1.92	20.362	0.954	0.0604505	3897.25
LTCONS_00162788	LXLOC_095436	3223	2.66	20.23	0.972	0.0279126	3901.02
NONMMUT003274.2	NONMMUG002126.2	1464	1.32	20.219	0.999	0.0882837	1249.26
NONMMUT097706.1	NONMMUG061066.1	961	1.02	20.187	0.976	0.0528406	1104.38
NONMMUT048602.2	NONMMUG030163.2	528	262.8	20.076	0.97	0.111465	734.812
LTCONS_00152199	LXLOC_088851	399	2.63	20.05	0.962	0.059451	316.243
LTCONS_00144202	LXLOC_084020	1832	28.41	19.978	0.991	0.0598238	5021.81
NONMMUT038762.2	NONMMUG023937.2	1682	30.58	19.976	0.941	0.0503081	3867.51
NONMMUT067385.2	NONMMUG041731.2	1173	2.49	19.949	0.933	0.0677517	1486.52
LTCONS_00044718	LXLOC_026318	3371	27.07	19.935	1	0.0267678	7734.19
LTCONS_00117524	LXLOC_068562	1276	1.52	19.906	0.904	0.0585766	2146.54
LTCONS_00084060	LXLOC_048865	774	83.41	19.897	0.96	0.0727342	809.845
NONMMUT035278.2	NONMMUG021738.2	768	9.06	19.792	0.954	0.04644	552.86
NONMMUT068936.2	NONMMUG042670.2	935	76.78	19.679	0.989	0.0580539	633.957
NONMMUT064828.2	NONMMUG040036.2	4043	115.18	19.54	0.978	0.0427133	8017.95
LTCONS_00062700	LXLOC_036557	2871	12.28	19.505	0.925	0.054605	4679.76
NONMMUT019500.2	NONMMUG012099.2	484	1.16	19.421	0.967	0.0463736	326.124
LTCONS_00072978	LXLOC_042712	1206	24.86	19.403	0.948	0.0661731	995.228
NONMMUT059983.2	NONMMUG037260.2	878	141.57	19.362	0.957	0.0384252	1405.33
NONMMUT011434.2	NONMMUG007229.2	838	3.54	19.332	0.946	0.117775	709.103
NONMMUT115254.1	NONMMUG072284.1	727	119.54	19.257	0.983	0.0505712	569.011
NONMMUT064340.2	NONMMUG039701.2	677	126.77	19.202	0.923	0.0509652	1005.39
LTCONS_00072487	LXLOC_042403	449	16.15	19.154	0.933	0.0590634	538.405
NONMMUT024873.2	NONMMUG015388.2	1765	0.54	19.15	0.977	0.0388709	2575.22
NONMMUT066000.2	NONMMUG040839.2	627	30.51	19.139	0.925	0.0821673	504.871
NONMMUT013211.2	NONMMUG008380.2	778	10.21	19.023	0.973	0.0719412	397.419
LTCONS_00018406	LXLOC_010786	1020	11.52	19.02	0.992	0.0683379	2200.42
LTCONS_00154760	LXLOC_090395	305	5.33	19.016	0.964	0.107443	514.615
LTCONS_00077536	LXLOC_045171	592	15.37	18.919	0.992	0.0662181	521.373
LTCONS_00077897	LXLOC_045386	7496	2.9	18.863	0.978	0.0151981	6170.21
LTCONS_00025497	LXLOC_015005	245	32.23	18.776	0.98	0.0795155	211.938
NONMMUT019507.2	NONMMUG012099.2	484	1.16	18.595	0.907	0.0486273	308.654
NONMMUT024162.2	NONMMUG014928.2	743	97.82	18.573	0.987	0.0466834	651.208
LTCONS_00093510	LXLOC_054366	334	38.53	18.563	0.997	0.0748509	289.224
NONMMUT055244.2	NONMMUG034305.2	939	9.48	18.53	0.929	0.0913556	643.567
LTCONS_00139013	LXLOC_080868	745	136.29	18.523	0.976	0.0762075	900.696
LTCONS_00052865	LXLOC_030981	1890	11.69	18.519	0.98	0.0264029	2643.89
NONMMUT135605.1	NONMMUG085507.1	962	2.04	18.503	0.949	0.0681873	5519.01
NONMMUT025472.2	NONMMUG015767.2	422	4.94	18.483	0.919	0.0870871	391.651
NONMMUT131795.1	NONMMUG082954.1	835	16.58	18.443	0.978	0.0874927	524.639
LTCONS_00085696	LXLOC_049770	282	46.82	18.44	0.922	0.0762966	169.77
NONMMUT008917.2	NONMMUG005533.2	555	0.61	18.378	0.96	0.0554427	472.522
LTCONS_00158697	LXLOC_092922	1789	20.43	18.334	0.992	0.0510404	1238.45
NONMMUT078805.1	NONMMUG001694.2	633	301.13	18.325	0.951	0.0855315	353.98
LTCONS_00012687	LXLOC_007643	482	8.54	18.257	0.923	0.0364099	406.498
NONMMUT043447.2	NONMMUG026832.2	1130	4.32	18.23	0.987	0.0533458	1692.51
NONMMUT106294.1	NONMMUG066423.1	363	198.73	18.182	0.975	0.0410512	213.446
LTCONS_00167627	LXLOC_098380	715	5.58	18.182	0.993	0.0600844	903.052
NONMMUT122191.1	NONMMUG035236.2	1171	123.53	18.104	0.924	0.0853051	2299.17
NONMMUT026968.2	NONMMUG016716.2	1133	93.51	18.005	0.912	0.0806433	1182.48
NONMMUT065668.2	NONMMUG040623.2	1222	3.18	18.003	0.939	0.0409283	3795.08
LTCONS_00083753	LXLOC_048674	1659	5.81	17.842	1	0.0422881	2284.78
NONMMUT060456.2	NONMMUG037578.2	348	12.26	17.816	0.983	0.0426648	216.02
LTCONS_00081232	LXLOC_047248	4214	6.08	17.75	0.971	0.0521211	4304.15
LTCONS_00007286	LXLOC_004278	2234	21.42	17.726	0.934	0.0589882	5077.02
LTCONS_00015093	LXLOC_008955	1744	5.26	17.661	0.984	0.0437441	1722.96
NONMMUT071006.2	NONMMUG043974.2	352	21.18	17.614	0.909	0.0905204	279.791
LTCONS_00137714	LXLOC_080118	1818	21.68	17.602	0.976	0.0335578	2690.96
NONMMUT022806.2	NONMMUG014098.2	399	21.04	17.544	0.925	0.0991675	430.983
NONMMUT017411.2	NONMMUG010931.2	514	23.88	17.51	0.969	0.0693902	303.18
LTCONS_00034706	LXLOC_020486	1789	13.98	17.44	0.971	0.0608919	1403.59
LTCONS_00144362	LXLOC_084099	578	10.51	17.301	0.984	0.0495639	367.959
LTCONS_00160136	LXLOC_093796	451	82.64	17.295	0.956	0.0520942	358.29
LTCONS_00167439	LXLOC_098266	1844	84.96	17.245	0.989	0.0449485	2005.54
LTCONS_00148769	LXLOC_086767	349	82.49	17.192	0.963	0.103001	184.042
NONMMUT029481.2	NONMMUG018220.2	2159	19.96	17.138	0.999	0.0428926	2716.58
LTCONS_00113334	LXLOC_066005	1383	1.4	17.064	0.951	0.046009	1562.26
LTCONS_00156859	LXLOC_091824	858	39.14	17.016	0.992	0.0750442	525.027
LTCONS_00140751	LXLOC_081961	6597	107.84	17.008	0.924	0.0608306	5727.96
LTCONS_00025597	LXLOC_015072	13708	8.59	16.997	0.982	0.0249827	6338.23
LTCONS_00046388	LXLOC_027127	530	103.92	16.981	0.957	0.089165	289.123
NONMMUT013180.2	NONMMUG008364.2	933	2.11	16.935	0.991	0.0689709	940.987
NONMMUT038442.2	NONMMUG023756.2	1559	33.43	16.934	0.989	0.049903	967.145
LTCONS_00047559	LXLOC_027793	1158	0.84	16.926	0.979	0.0623638	1165.46
LTCONS_00074352	LXLOC_043502	1856	44.52	16.918	0.986	0.0563816	3002.53
LTCONS_00106977	LXLOC_062328	795	8.73	16.855	0.981	0.0673424	614.653
NONMMUT130869.1	NONMMUG082339.1	655	96.73	16.794	0.915	0.0854208	824.221
NONMMUT124377.1	NONMMUG077978.1	608	79.65	16.776	0.962	0.0365312	364.835
NONMMUT049950.2	NONMMUG030933.2	1242	2.35	16.747	0.927	0.0483579	1675.26
NONMMUT067132.2	NONMMUG041562.2	1340	10.43	16.716	0.993	0.0414724	1156.74
NONMMUT029474.2	NONMMUG018214.2	647	64.84	16.692	0.991	0.0644372	1015.28
LTCONS_00007083	LXLOC_004170	1318	2.21	16.692	0.978	0.0626334	2636.22
LTCONS_00034001	LXLOC_020107	7942	4.01	16.671	0.928	0.0123944	7954.47
LTCONS_00000872	LXLOC_000493	1513	20.43	16.656	0.966	0.0520602	984.214
NONMMUT024609.2	NONMMUG015224.2	1802	1.07	16.648	0.99	0.0398759	1206.08
LTCONS_00145777	LXLOC_085027	4964	48.64	16.64	0.937	0.0330809	5621.7
NONMMUT061134.2	NONMMUG037963.2	2346	78.25	16.624	0.985	0.0412101	1850.53
NONMMUT120028.1	NONMMUG075268.1	2134	535.97	16.589	0.964	0.0867574	622.946
NONMMUT029329.2	NONMMUG018133.2	929	29.65	16.577	0.997	0.0528727	422.947
NONMMUT014470.2	NONMMUG009165.2	1257	19.32	16.547	0.955	0.0718659	1014.91
LTCONS_00024463	LXLOC_014372	485	6.36	16.495	0.911	0.108558	233.407
LTCONS_00118635	LXLOC_069267	4007	0.57	16.471	0.977	0.0335765	6486.37
NONMMUT070304.2	NONMMUG043509.2	1350	20.82	16.444	0.976	0.0659831	1075.27
NONMMUT126159.1	NONMMUG079161.1	1160	2.52	16.379	0.988	0.0528604	1368.43
LTCONS_00028612	LXLOC_016927	808	1.23	16.337	1	0.0329759	534.274
NONMMUT034946.2	NONMMUG021512.2	1670	15	16.168	0.981	0.0474678	2670.19
LTCONS_00006061	LXLOC_003559	508	20.15	16.142	0.974	0.0655286	312.665
LTCONS_00089584	LXLOC_052113	1995	3.85	16.14	0.975	0.0620518	3424.65
LTCONS_00123055	LXLOC_071730	1965	7.32	16.081	0.995	0.0312384	1841.8
NONMMUT014685.2	NONMMUG009304.2	1382	2.8	16.064	0.955	0.0550204	2206.32
LTCONS_00052576	LXLOC_030821	3966	0.48	15.986	0.982	0.0290554	3872.44
NONMMUT101241.1	NONMMUG063344.1	538	132.54	15.985	0.911	0.0774339	725.221
LTCONS_00038124	LXLOC_022483	238	47.67	15.966	0.958	0.0994832	159.019
NONMMUT021220.2	NONMMUG013169.2	4325	3.31	15.954	0.962	0.0274322	3474.09
LTCONS_00086767	LXLOC_050395	1080	0.9	15.926	0.979	0.0537439	518.783
LTCONS_00125219	LXLOC_072917	1759	8.2	15.918	0.976	0.0611851	4084.64
LTCONS_00088814	LXLOC_051655	818	6.05	15.892	0.947	0.0634645	990.8
NONMMUT061137.2	NONMMUG037966.2	1902	40.39	15.878	0.992	0.0413833	1229.21
NONMMUT112461.1	NONMMUG070405.1	543	45.33	15.838	0.967	0.142844	475.414
NONMMUT036436.2	NONMMUG022411.2	1264	32.28	15.823	0.939	0.0715378	675.365
LTCONS_00167449	LXLOC_098273	2326	1.64	15.821	0.995	0.0342226	1927.09
NONMMUT036607.2	NONMMUG022530.2	1353	52.37	15.817	0.978	0.0424078	2937.99
LTCONS_00118884	LXLOC_069396	1220	5.58	15.738	0.985	0.0607883	613.073
NONMMUT115812.1	NONMMUG072613.1	699	44.9	15.737	0.991	0.0751992	468.321
LTCONS_00014460	LXLOC_008666	243	4.65	15.638	0.979	0.0617466	164.686
NONMMUT029258.2	NONMMUG018089.2	474	286.32	15.612	0.981	0.0801509	662.639
NONMMUT064439.2	NONMMUG039768.2	1142	19.64	15.587	0.952	0.0570185	839.817
NONMMUT058520.2	NONMMUG036375.2	3662	7.78	15.565	0.924	0.0339854	3238.38
NONMMUT050177.2	NONMMUG031070.2	597	10.15	15.41	0.916	0.0807126	556.264
LTCONS_00072979	LXLOC_042712	1220	3.33	15.41	0.962	0.0702778	1332.67
NONMMUT017436.2	NONMMUG010947.2	4024	0.71	15.408	0.901	0.0724067	2399.94
NONMMUT041814.2	NONMMUG025879.2	991	74.23	15.338	0.982	0.0461748	681.287
NONMMUT031655.2	NONMMUG019455.2	1821	11.95	15.266	0.913	0.053239	1952.01
LTCONS_00030297	LXLOC_017920	1286	5.18	15.241	0.978	0.0399824	743.072
LTCONS_00028613	LXLOC_016924	2195	0.44	15.216	0.949	0.0321788	1546.48
LTCONS_00037907	LXLOC_022357	592	71.72	15.203	0.992	0.0379198	316.679
LTCONS_00072153	LXLOC_042216	409	7.67	15.159	0.998	0.101057	729.37
LTCONS_00028916	LXLOC_017114	383	5.5	15.144	0.982	0.106538	176.385
NONMMUT022482.2	NONMMUG013865.2	2925	0.65	15.111	0.968	0.0397062	2586.23
LTCONS_00118430	LXLOC_069141	5298	0.71	15.1	0.96	0.0282999	5227.28
NONMMUT107817.1	NONMMUG067416.1	212	120.66	15.094	0.962	0.0663938	165.23
NONMMUT076626.1	NONMMUG047536.1	1194	13.04	15.075	0.947	0.0569697	840.231
NONMMUT064399.2	NONMMUG039741.2	1456	116.89	14.973	0.924	0.0766303	1249.37
NONMMUT058467.2	NONMMUG036335.2	1699	0.57	14.95	0.902	0.0796906	1564.32
LTCONS_00070487	LXLOC_041246	912	3.24	14.912	0.946	0.0665827	1527.68
NONMMUT041317.2	NONMMUG025577.2	1288	0.75	14.907	0.964	0.0716391	1356.54
LTCONS_00170568	LXLOC_100338	605	5	14.876	0.997	0.0566237	375.921
NONMMUT025289.2	NONMMUG015653.2	1050	6.61	14.857	0.98	0.0644191	703.285
NONMMUT041349.2	NONMMUG025599.2	3548	66.14	14.825	0.931	0.0592329	4897.4
LTCONS_00082771	LXLOC_048137	2108	1.36	14.801	0.943	0.0571924	2347.19
LTCONS_00131269	LXLOC_076356	2469	0.54	14.743	0.987	0.029467	7273.73
NONMMUT124685.1	NONMMUG078147.1	503	126.49	14.712	0.901	0.0883605	830.024
NONMMUT120675.1	NONMMUG075701.1	327	312.52	14.679	0.988	0.0566148	135.048
LTCONS_00033851	LXLOC_020015	259	8.62	14.672	0.996	0.0593952	139.853
LTCONS_00111852	LXLOC_065138	2440	4.31	14.672	0.946	0.0551082	3157.06
LTCONS_00144477	LXLOC_084167	1146	11.91	14.66	0.906	0.0544304	742.739
NONMMUT054141.2	NONMMUG033574.2	438	111.42	14.612	0.922	0.108888	159.992
NONMMUT039865.2	NONMMUG024665.2	2843	1.67	14.562	0.966	0.0245376	2324.53
NONMMUT057893.2	NONMMUG035953.2	3122	69.2	14.542	0.989	0.0340269	2101.49
LTCONS_00144095	LXLOC_083963	894	1.1	14.541	0.978	0.0670068	618.572
NONMMUT068671.2	NONMMUG042517.2	1983	37.48	14.523	0.995	0.0436737	1220.99
NONMMUT044726.2	NONMMUG027621.2	3036	42.02	14.493	0.911	0.0600859	2861.12
LTCONS_00117741	LXLOC_068685	815	4.86	14.479	0.999	0.0746501	1065.81
NONMMUT098011.1	NONMMUG061254.1	3207	5.04	14.468	0.929	0.0360931	3822.69
LTCONS_00150185	LXLOC_087637	1827	2.1	14.45	0.937	0.0337442	2331.38
NONMMUT023651.2	NONMMUG014625.2	2631	66.73	14.443	0.919	0.0492031	2708.08
NONMMUT062413.2	NONMMUG038498.2	610	178.59	14.426	0.905	0.060674	390.086
NONMMUT068323.2	NONMMUG042263.2	1707	0.56	14.411	0.954	0.0620316	1379.72
NONMMUT065214.2	NONMMUG040311.2	1111	2.64	14.401	0.986	0.0475328	627.702
LTCONS_00115101	LXLOC_067096	1986	55.55	14.401	0.914	0.0492236	3858.72
LTCONS_00077715	LXLOC_045279	1113	0.88	14.376	0.996	0.0518728	861.697
NONMMUT039131.2	NONMMUG024175.2	1114	23.98	14.363	0.99	0.0547401	1204.98
LTCONS_00081185	LXLOC_047211	1560	2.47	14.359	0.971	0.0437251	640.535
NONMMUT014823.2	NONMMUG009403.2	728	41.68	14.286	0.964	0.075402	525.015
NONMMUT057432.2	NONMMUG035667.2	757	24.46	14.267	0.908	0.0745407	1822.79
LTCONS_00136858	LXLOC_079596	491	14.64	14.257	0.935	0.068157	235.337
NONMMUT069619.2	NONMMUG043118.2	1500	0.64	14.133	0.945	0.0408271	6455.6
NONMMUT012761.2	NONMMUG008104.2	1855	50.24	14.124	0.974	0.0458747	6692.39
NONMMUT021017.2	NONMMUG013047.2	2991	40.11	14.109	0.969	0.0524506	1414.21
NONMMUT012759.2	NONMMUG008102.2	1789	124.16	14.086	0.91	0.0695123	864.754
LTCONS_00164740	LXLOC_096654	2472	38.07	14.078	0.985	0.0348423	1753.14
NONMMUT057646.2	NONMMUG035795.2	1450	16.01	14.069	0.983	0.0645761	619.662
LTCONS_00028237	LXLOC_016684	585	74.38	14.017	0.981	0.0956535	361.669
LTCONS_00150183	LXLOC_087635	675	57.87	13.926	0.976	0.0653424	463.672
LTCONS_00165868	LXLOC_097337	747	9.33	13.922	0.977	0.0430993	284.016
NONMMUT034134.2	NONMMUG020971.2	963	2.04	13.915	0.981	0.0531175	548.614
NONMMUT054318.2	NONMMUG033690.2	605	10.21	13.884	0.952	0.0525567	221.822
LTCONS_00058083	LXLOC_033989	490	2.1	13.878	0.967	0.0475816	245.825
LTCONS_00052287	LXLOC_030658	926	2.13	13.823	0.954	0.0568119	828.284
LTCONS_00135710	LXLOC_078935	363	32.36	13.774	0.975	0.134139	351.803
NONMMUT065921.2	NONMMUG040789.2	3153	1.51	13.765	0.935	0.0478738	5132.91
NONMMUT089057.1	NONMMUG009953.2	2722	22.35	13.74	0.986	0.0248781	1625.3
LTCONS_00168491	LXLOC_098898	423	66.52	13.712	0.955	0.10828	290.368
LTCONS_00030298	LXLOC_017920	1579	27.58	13.68	0.958	0.0428634	1189.27
LTCONS_00109503	LXLOC_063774	1025	47.77	13.659	0.932	0.0693115	562.579
NONMMUT041812.2	NONMMUG025878.2	1717	24.66	13.628	0.991	0.0575834	823.459
NONMMUT086907.1	NONMMUG054123.1	676	176.31	13.609	0.978	0.0613813	278.512
LTCONS_00113598	LXLOC_066157	4654	0.81	13.58	0.965	0.026365	4642.38
LTCONS_00008548	LXLOC_005107	737	5.41	13.569	0.986	0.0776303	275.531
NONMMUT122188.1	NONMMUG035236.2	1284	2.67	13.551	0.922	0.0555859	1671.76
NONMMUT086088.1	NONMMUG053566.1	608	16.26	13.487	0.914	0.0924804	580.926
NONMMUT122193.1	NONMMUG076641.1	624	1.87	13.462	0.91	0.104649	535.081
NONMMUT039901.2	NONMMUG024693.2	773	14.13	13.454	0.973	0.0789299	594.051
NONMMUT059785.2	NONMMUG037133.2	2978	1.49	13.432	0.971	0.0249187	2367.43
LTCONS_00150491	LXLOC_087840	358	5.56	13.408	0.964	0.0890148	108.111
LTCONS_00124073	LXLOC_072317	404	31.11	13.366	0.943	0.0864886	307.128
LTCONS_00022124	LXLOC_012948	614	1.64	13.355	0.936	0.0841103	369.401
LTCONS_00083832	LXLOC_048712	901	7.65	13.319	0.984	0.0528611	460.679
LTCONS_00048509	LXLOC_028397	932	4.22	13.305	0.988	0.0346357	387.574
NONMMUT052553.2	NONMMUG032623.2	451	2.3	13.304	0.929	0.0690437	191.853
LTCONS_00117523	LXLOC_068563	769	2.58	13.264	0.993	0.0201192	374.833
LTCONS_00158649	LXLOC_092886	347	144.53	13.256	0.928	0.090523	98.4957
NONMMUT054317.2	NONMMUG033690.2	513	3.75	13.255	0.975	0.0783925	329.228
NONMMUT056489.2	NONMMUG035083.2	3730	0.25	13.244	0.988	0.0313897	2771.7
NONMMUT096348.1	NONMMUG060234.1	741	48.38	13.225	0.968	0.0522939	574.98
LTCONS_00154761	LXLOC_090396	985	1.34	13.198	0.963	0.0759052	609.502
NONMMUT031470.2	NONMMUG019341.2	3477	0.27	13.172	0.977	0.0330987	2880.04
LTCONS_00079992	LXLOC_046550	456	9.01	13.158	0.928	0.0757508	255.341
LTCONS_00141608	LXLOC_082411	1463	1.32	13.124	0.912	0.0576774	860.525
NONMMUT029088.2	NONMMUG017982.2	1098	0.89	13.115	0.925	0.0534328	981.919
NONMMUT004946.2	NONMMUG003177.2	656	173.55	13.11	0.941	0.0595174	303.312
LTCONS_00033058	LXLOC_019541	2900	0.99	13.103	0.916	0.0542973	1682.34
LTCONS_00028281	LXLOC_016715	2809	5.09	13.101	0.941	0.0747247	1380.97
NONMMUT011583.2	NONMMUG007323.2	382	264.94	13.089	0.935	0.0626597	156.303
NONMMUT065358.2	NONMMUG040411.2	964	19.36	13.071	0.973	0.0463937	637.839
NONMMUT056752.2	NONMMUG035238.2	245	87.49	13.061	0.955	0.121813	225.325
LTCONS_00068212	LXLOC_039852	3109	0.05	13.059	0.953	0.0480902	1675.87
NONMMUT122043.1	NONMMUG076521.1	797	30.99	13.049	0.944	0.0783003	535.042
LTCONS_00030688	LXLOC_018127	492	20.87	13.008	0.959	0.0857305	191.029
NONMMUT064494.2	NONMMUG039804.2	2169	126.7	13.001	0.971	0.032602	1372.15
NONMMUT099633.1	NONMMUG062328.1	601	1.68	12.978	0.908	0.102637	416.457
LTCONS_00084987	LXLOC_049400	987	0.99	12.969	0.972	0.0350689	271.96
LTCONS_00008616	LXLOC_005143	1837	3.26	12.956	0.982	0.0506128	3291.43
LTCONS_00034916	LXLOC_020635	7104	12.36	12.95	0.965	0.0371228	4977.18
NONMMUT029781.2	NONMMUG018399.2	728	1.37	12.912	0.977	0.0518247	371.245
NONMMUT050315.2	NONMMUG031164.2	713	3.62	12.903	0.972	0.0626291	339.731
LTCONS_00030411	LXLOC_017986	776	5.12	12.887	0.972	0.0316336	282.629
LTCONS_00076222	LXLOC_044422	357	26.8	12.885	0.927	0.0803193	133.98
LTCONS_00024330	LXLOC_014288	1555	0.62	12.733	0.946	0.0689781	1048.67
NONMMUT005363.2	NONMMUG003444.2	597	108.31	12.73	0.928	0.0980114	330.97
NONMMUT037208.2	NONMMUG022926.2	1809	99.91	12.714	0.962	0.0340257	6235.06
LTCONS_00153995	LXLOC_089971	3388	3.37	12.633	0.998	0.0354697	2689.04
LTCONS_00088487	LXLOC_051429	1207	0.81	12.593	0.978	0.0727388	1451.28
NONMMUT040136.2	NONMMUG024850.2	1636	4.22	12.592	0.987	0.0468572	974.267
LTCONS_00056753	LXLOC_033220	1112	16.68	12.59	0.924	0.0720297	581.296
LTCONS_00013626	LXLOC_008174	801	13.61	12.484	1	0.058833	381.541
NONMMUT113665.1	NONMMUG071247.1	755	3.95	12.45	0.923	0.100524	479.475
LTCONS_00070707	LXLOC_041377	1880	3.55	12.447	0.985	0.0170687	2443.27
NONMMUT062267.2	NONMMUG038403.2	4350	109.59	12.414	0.965	0.0324408	1979.5
NONMMUT134986.1	NONMMUG085113.1	210	114.97	12.381	0.914	0.0664801	109.107
NONMMUT018007.2	NONMMUG011265.2	1052	127.39	12.357	0.956	0.0555847	581.21
NONMMUT024336.2	NONMMUG015040.2	1738	1.11	12.313	0.995	0.0288492	953.091
NONMMUT128301.1	NONMMUG080547.1	1157	153.3	12.273	0.914	0.0507528	567.03
LTCONS_00139776	LXLOC_081395	424	22.12	12.264	0.915	0.0830691	157.315
NONMMUT063701.2	NONMMUG039341.2	3980	99.18	12.261	0.95	0.038529	2411.43
NONMMUT100483.1	NONMMUG062858.1	245	667.72	12.245	0.947	0.0906683	68.5625
NONMMUT065206.2	NONMMUG040305.2	278	126.95	12.23	0.989	0.0752769	126.642
LTCONS_00081254	LXLOC_047263	1211	27.32	12.221	0.937	0.0717916	521.506
LTCONS_00141540	LXLOC_082365	5005	13.76	12.188	0.962	0.0284637	2469.03
NONMMUT002318.2	NONMMUG001560.2	3517	0.27	12.169	0.977	0.0319772	1867.48
NONMMUT076406.1	NONMMUG047399.1	790	23.86	12.152	0.97	0.0716389	269.015
LTCONS_00139907	LXLOC_081496	3640	3.65	12.143	0.992	0.0528129	1338.89
NONMMUT062265.2	NONMMUG038403.2	4434	98.34	12.134	0.964	0.0227329	2389.93
NONMMUT023975.2	NONMMUG014807.2	3165	68.54	12.133	0.971	0.0562362	1795.35
LTCONS_00139233	LXLOC_081038	577	7.02	12.132	0.971	0.0418555	200.494
NONMMUT057431.2	NONMMUG035666.2	1933	91.37	12.106	0.939	0.0317088	7289.86
LTCONS_00158503	LXLOC_092804	761	28.74	12.089	1	0.039525	325.324
NONMMUT009947.2	NONMMUG006241.2	3201	61.21	12.059	0.956	0.0387408	3005.1
NONMMUT048021.2	NONMMUG029793.2	2190	2.19	12.055	0.953	0.0517711	1814.9
LTCONS_00006627	LXLOC_003896	1660	4.06	12.048	0.978	0.0641345	1139.89
NONMMUT053789.2	NONMMUG033369.2	799	2.48	12.015	0.979	0.0488414	320.882
LTCONS_00081302	LXLOC_047294	533	11.48	12.008	0.946	0.0555678	183.857
NONMMUT010882.2	NONMMUG006865.2	1899	110.23	12.006	0.965	0.0589073	1943.12
NONMMUT025224.2	NONMMUG015611.2	300	39.95	12	0.903	0.0947595	131.803
LTCONS_00056837	LXLOC_033277	884	4.46	11.991	1	0.0434421	365.807
LTCONS_00116860	LXLOC_068178	1889	3.56	11.964	0.991	0.0427147	695.315
LTCONS_00141541	LXLOC_082365	4987	132.02	11.951	0.953	0.0181278	2745.82
NONMMUT008498.2	NONMMUG005253.2	1056	49.51	11.932	0.953	0.0726469	735.584
LTCONS_00136975	LXLOC_079673	453	4.57	11.921	0.925	0.102839	280.035
LTCONS_00059103	LXLOC_034557	706	12.73	11.898	0.967	0.0782325	314.644
NONMMUT090188.1	NONMMUG056168.1	674	121.87	11.869	0.954	0.0573947	609.043
NONMMUT043989.2	NONMMUG027140.2	1803	2.98	11.869	0.997	0.0597203	783.216
NONMMUT098500.1	NONMMUG061573.1	996	49.26	11.847	0.961	0.0770017	809.587
NONMMUT089846.1	NONMMUG055956.1	710	289.98	11.831	0.956	0.0752938	825.618
LTCONS_00124224	LXLOC_072396	1961	10.28	11.831	0.96	0.059742	1081.25
NONMMUT030133.2	NONMMUG018618.2	254	44.12	11.811	0.929	0.114731	114.492
NONMMUT046907.2	NONMMUG028994.2	3303	176.23	11.807	0.953	0.0412841	3374.32
NONMMUT009159.2	NONMMUG005681.2	1762	1.64	11.805	0.907	0.0651544	1083.93
LTCONS_00137784	LXLOC_080150	8031	2.19	11.804	0.907	0.0339397	7705.44
LTCONS_00086724	LXLOC_050366	510	4.01	11.765	0.978	0.0861614	268.824
NONMMUT029038.2	NONMMUG017949.2	442	11.74	11.765	0.986	0.0703688	299.618
LTCONS_00125610	LXLOC_073167	1940	31.17	11.753	0.955	0.065215	1311.19
LTCONS_00025677	LXLOC_015116	1945	3.95	11.722	0.996	0.0276396	741.173
LTCONS_00086834	LXLOC_050433	632	1.59	11.709	1	0.0502554	317.841
NONMMUT017507.2	NONMMUG010985.2	2067	58.89	11.708	0.906	0.0519694	1321.89
LTCONS_00040149	LXLOC_023677	11985	0.37	11.698	0.967	0.0251146	2465.81
LTCONS_00076444	LXLOC_044538	480	15.01	11.667	0.94	0.0687722	255.971
LTCONS_00060680	LXLOC_035477	9360	0.2	11.667	0.94	0.025924	4799.62
LTCONS_00023196	LXLOC_013600	6851	0.69	11.648	0.928	0.0370376	3037.7
LTCONS_00032859	LXLOC_019448	1255	25.55	11.633	0.907	0.0465019	907.729
NONMMUT012153.2	NONMMUG007689.2	963	22.73	11.63	0.99	0.0364407	285.895
LTCONS_00136901	LXLOC_079626	5585	0.17	11.603	0.965	0.0281661	2628.58
LTCONS_00094814	LXLOC_055176	2173	0.44	11.597	0.977	0.0745712	2038.13
NONMMUT062266.2	NONMMUG038403.2	4368	7.75	11.584	0.966	0.0241489	2536.41
LTCONS_00023996	LXLOC_014087	780	1.28	11.538	0.964	0.0591453	587.612
NONMMUT096360.1	NONMMUG060240.1	607	55.12	11.532	0.954	0.100648	280.928
LTCONS_00111378	LXLOC_064951	607	1.66	11.532	0.946	0.0638183	502.071
LTCONS_00038917	LXLOC_023023	1235	35.43	11.498	0.904	0.0724984	668.978
LTCONS_00118031	LXLOC_068882	1980	1.94	11.414	0.962	0.0464673	424.479
LTCONS_00039478	LXLOC_023355	352	6.05	11.364	0.915	0.117014	115.652
NONMMUT034788.2	NONMMUG021407.2	1375	24.89	11.345	0.937	0.0719743	813.158
NONMMUT051734.2	NONMMUG032090.2	494	1.25	11.336	0.976	0.0551875	197.454
LTCONS_00098204	LXLOC_057139	353	6.03	11.331	1	0.0827235	155.021
NONMMUT063976.2	NONMMUG039491.2	2599	1.74	11.312	0.929	0.0600744	1269.05
NONMMUT050926.2	NONMMUG031562.2	672	132.7	11.31	0.952	0.0936423	498.11
LTCONS_00023468	LXLOC_013773	1173	34.05	11.253	1	0.0357043	427.418
NONMMUT040577.2	NONMMUG025149.2	961	3.07	11.238	0.977	0.0605137	297.372
LTCONS_00097839	LXLOC_056958	357	2.98	11.204	1	0.0788646	103.078
LTCONS_00003228	LXLOC_001944	4273	0.3	11.187	0.921	0.0276154	2208.89
LTCONS_00057156	LXLOC_033473	1472	1.97	11.141	0.95	0.0690963	520.206
NONMMUT003846.2	NONMMUG002473.2	1690	1.71	11.124	0.989	0.0462487	974.826
LTCONS_00103673	LXLOC_060326	216	5.36	11.111	0.977	0.0703557	64.9842
NONMMUT059750.2	NONMMUG037112.2	396	18.56	11.111	0.96	0.0614759	113.295
LTCONS_00013374	LXLOC_008009	2582	8.13	11.077	0.967	0.0508532	684.168
NONMMUT068825.2	NONMMUG042595.2	2882	176.24	11.034	0.92	0.0511899	1775.96
NONMMUT098960.1	NONMMUG016952.2	763	9.27	11.009	0.957	0.0679308	477.634
NONMMUT049211.2	NONMMUG030461.2	1365	2.84	10.989	0.901	0.0692053	630.833
LTCONS_00130557	LXLOC_075941	346	6.17	10.983	0.977	0.0380767	144.631
NONMMUT106812.1	NONMMUG066755.1	365	90.04	10.959	0.97	0.0897871	174.809
LTCONS_00030311	LXLOC_017928	457	56.56	10.941	0.972	0.0783512	117.065
NONMMUT015675.2	NONMMUG009953.2	1342	35.96	10.879	0.981	0.0483243	441.291
LTCONS_00043552	LXLOC_025664	589	30.91	10.866	0.958	0.0424837	175.856
LTCONS_00083831	LXLOC_048711	9202	20.5	10.824	0.976	0.0112489	5873.87
LTCONS_00093783	LXLOC_054526	6182	2.18	10.806	0.918	0.0216821	2601.33
NONMMUT091993.1	NONMMUG057352.1	537	51.58	10.801	0.953	0.102592	907.681
NONMMUT005867.2	NONMMUG003784.2	817	24.24	10.771	0.94	0.0661626	593.332
LTCONS_00145420	LXLOC_084831	483	2.13	10.766	1	0.0704606	157.64
LTCONS_00150990	LXLOC_088133	615	1.64	10.732	0.99	0.0328368	208.955
NONMMUT036689.2	NONMMUG022577.2	2657	193.63	10.689	0.932	0.0513417	1090.26
LTCONS_00106149	LXLOC_061819	1277	13.69	10.65	0.969	0.0606297	627.205
LTCONS_00033662	LXLOC_019902	1128	16.06	10.638	0.918	0.0531619	863.938
NONMMUT060133.2	NONMMUG037361.2	2557	98.18	10.637	0.927	0.0552432	1434.31
NONMMUT036713.2	NONMMUG022598.2	4194	38.89	10.634	0.977	0.0335029	1811.71
LTCONS_00133852	LXLOC_077871	5815	0.49	10.628	0.907	0.0318474	3115.29
LTCONS_00012216	LXLOC_007354	8957	1.16	10.606	0.947	0.00873083	2429.42
LTCONS_00087899	LXLOC_051109	1266	0.81	10.585	0.915	0.0729932	662.149
LTCONS_00131625	LXLOC_076539	512	2	10.547	0.973	0.101777	143.448
NONMMUT058594.2	NONMMUG036417.2	1790	0.54	10.503	0.993	0.0470241	630.84
NONMMUT059749.2	NONMMUG037111.2	1069	86.88	10.477	0.991	0.0511275	233.92
NONMMUT044042.2	NONMMUG027172.2	1683	13.73	10.458	0.914	0.0528066	1267.09
NONMMUT109674.1	NONMMUG068580.1	268	111.81	10.448	0.914	0.0832285	121.607
LTCONS_00003216	LXLOC_001944	4337	0.27	10.422	0.953	0.0375051	2497.29
LTCONS_00133381	LXLOC_077606	250	2.82	10.4	0.972	0.073056	61.2565
NONMMUT025970.2	NONMMUG016073.2	366	2.9	10.383	0.902	0.0856869	151.109
LTCONS_00137659	LXLOC_080096	271	8.17	10.332	0.904	0.100444	123.016
LTCONS_00155649	LXLOC_090991	252	4.45	10.317	1	0.0462206	71.7805
NONMMUT062490.2	NONMMUG038547.2	2040	23.97	10.294	0.944	0.0430391	857.406
NONMMUT053095.2	NONMMUG032976.2	1205	68.64	10.29	0.908	0.0680686	1272.04
NONMMUT077113.1	NONMMUG002807.2	837	217.53	10.275	0.953	0.0711562	268.623
NONMMUT119205.1	NONMMUG074784.1	1538	148.77	10.273	0.988	0.0282367	407.091
NONMMUT006482.2	NONMMUG004174.2	370	65.79	10.27	0.946	0.0517959	142.254
LTCONS_00175299	LXLOC_103427	371	2.85	10.243	0.941	0.085251	114.262
LTCONS_00152688	LXLOC_089144	1057	6.48	10.218	0.997	0.0446758	445.589
LTCONS_00022916	LXLOC_013428	881	5.45	10.216	0.982	0.0712989	454.404
LTCONS_00161181	LXLOC_094385	686	37.92	10.204	0.99	0.0647216	323.024
NONMMUT049520.2	NONMMUG030660.2	647	7.77	10.201	0.954	0.0680299	232.677
LTCONS_00077965	LXLOC_045426	1412	33.59	10.198	0.992	0.0374028	522.496
NONMMUT067407.2	NONMMUG041741.2	883	9.26	10.193	0.998	0.0363824	144.114
LTCONS_00115374	LXLOC_067250	256	61.19	10.156	0.98	0.0316271	85.8714
NONMMUT041047.2	NONMMUG025446.2	1104	5.65	10.145	0.964	0.0530538	833.829
LTCONS_00026542	LXLOC_015654	1203	2.43	10.141	0.909	0.0533165	839.801
LTCONS_00085360	LXLOC_049595	437	111.87	10.069	0.915	0.089085	163.241
LTCONS_00161236	LXLOC_094411	219	5.27	10.046	0.909	0.0959185	130.87
LTCONS_00153774	LXLOC_089836	239	33.2	10.042	0.983	0.0982408	97.2649
NONMMUT056488.2	NONMMUG035083.2	1077	1.81	10.028	0.982	0.053964	312.827
NONMMUT011826.2	NONMMUG007489.2	461	2.24	9.978	0.95	0.07986	247.077
NONMMUT067064.2	NONMMUG041523.2	1870	38.53	9.947	0.982	0.0498985	768.109
LTCONS_00144302	LXLOC_084084	282	3.9	9.929	1	0.0471265	80.182
LTCONS_00095461	LXLOC_055618	625	45.11	9.92	0.954	0.0549977	294.815
NONMMUT060052.2	NONMMUG037311.2	1633	1.18	9.92	0.99	0.0601035	697.618
NONMMUT041506.2	NONMMUG025702.2	484	104.1	9.917	0.965	0.0847746	290.995
LTCONS_00097395	LXLOC_056740	7514	0.78	9.902	0.913	0.0376146	2510.39
LTCONS_00061973	LXLOC_036147	404	2.59	9.901	1	0.0851691	138.163
LTCONS_00136700	LXLOC_079508	1153	5.92	9.887	0.906	0.0784522	247.221
LTCONS_00160494	LXLOC_094005	324	29.92	9.877	0.975	0.0969954	97.9498
NONMMUT050208.2	NONMMUG031091.2	2856	93.09	9.874	0.981	0.0385471	1040.05
NONMMUT033876.2	NONMMUG020806.2	2372	46.34	9.865	0.933	0.0335315	1442.3
LTCONS_00081388	LXLOC_047346	9201	4.74	9.825	0.908	0.0392441	2972.35
NONMMUT002767.2	NONMMUG001869.2	1594	9.98	9.787	0.987	0.0285244	631.313
NONMMUT034485.2	NONMMUG021215.2	451	1.67	9.756	0.976	0.0639533	206.836
LTCONS_00048800	LXLOC_028585	2604	0.37	9.754	0.91	0.0624383	796.449
LTCONS_00039813	LXLOC_023513	288	3.81	9.722	1	0.104698	96.2833
LTCONS_00167739	LXLOC_098451	2079	8.76	9.716	0.995	0.0287307	506.756
NONMMUT026302.2	NONMMUG016280.2	269	144.43	9.665	0.963	0.0830898	74.3962
LTCONS_00089064	LXLOC_051790	414	80.79	9.662	0.981	0.0676968	130.039
NONMMUT063702.2	NONMMUG039341.2	3254	19.57	9.65	0.99	0.0541848	1315.53
NONMMUT011361.2	NONMMUG007177.2	2012	5.24	9.642	0.996	0.0311432	619.374
NONMMUT059048.2	NONMMUG036689.2	1660	225.77	9.639	0.914	0.0563008	498.657
NONMMUT035385.2	NONMMUG021802.2	2225	7.74	9.618	0.945	0.0484373	689.959
LTCONS_00075084	LXLOC_043783	251	8.95	9.562	0.924	0.160691	92.5541
LTCONS_00013544	LXLOC_008124	628	6.41	9.554	0.924	0.0680458	440.868
LTCONS_00154264	LXLOC_090139	2727	1.05	9.534	0.972	0.028474	1614.67
LTCONS_00100691	LXLOC_058591	588	4.63	9.524	0.901	0.0822291	221.728
NONMMUT056996.2	NONMMUG035374.2	610	1.65	9.508	0.959	0.0638999	249.415
LTCONS_00020366	LXLOC_011900	338	6.34	9.467	0.914	0.103553	133.709
LTCONS_00119716	LXLOC_069926	531	15.36	9.416	0.981	0.0690558	146.275
LTCONS_00123964	LXLOC_072238	255	4.39	9.412	0.945	0.0805405	64.0252
NONMMUT054925.2	NONMMUG034079.2	1958	0.49	9.397	0.975	0.0497238	908.492
NONMMUT128076.1	NONMMUG039868.2	1856	56.42	9.375	0.909	0.046664	2312.04
LTCONS_00082126	LXLOC_047777	4182	16.33	9.374	0.951	0.0124324	6730.99
LTCONS_00037966	LXLOC_022389	1623	1.95	9.365	0.905	0.0527137	1097.82
LTCONS_00098187	LXLOC_057129	450	9.2	9.333	0.927	0.0983628	265.265
LTCONS_00154774	LXLOC_090405	967	3.55	9.307	0.949	0.0706089	533.103
NONMMUT076402.1	NONMMUG001869.2	1594	9.98	9.285	0.961	0.0374911	786.159
LTCONS_00027948	LXLOC_016500	1943	0.49	9.264	0.946	0.0406721	849.817
LTCONS_00174532	LXLOC_103007	475	2.17	9.263	0.975	0.103133	239.264
NONMMUT028898.2	NONMMUG017846.2	1038	8.49	9.249	0.958	0.0541354	501.971
LTCONS_00027774	LXLOC_016399	8890	1.13	9.246	0.947	0.0195519	2661.43
NONMMUT122921.1	NONMMUG036405.2	974	51.39	9.24	0.934	0.0662046	301.552
LTCONS_00136982	LXLOC_079679	1218	11.98	9.195	0.921	0.0731722	473.385
NONMMUT031654.2	NONMMUG019455.2	1393	39.18	9.189	0.927	0.0515345	875.116
LTCONS_00158161	LXLOC_092602	720	4.16	9.167	0.919	0.0631147	262.595
NONMMUT101087.1	NONMMUG063235.1	284	19.35	9.155	0.951	0.0865201	61.026
LTCONS_00096204	LXLOC_056045	3698	3.6	9.14	0.931	0.0395138	1609.69
LTCONS_00163870	LXLOC_096041	3022	5.04	9.133	0.931	0.0310832	1927.12
LTCONS_00158507	LXLOC_092807	2192	4.26	9.124	0.922	0.0644467	790.179
LTCONS_00062650	LXLOC_036534	3229	0.59	9.105	0.909	0.0365784	1729.45
LTCONS_00164681	LXLOC_096604	1849	14.03	9.086	0.972	0.0464179	692.058
NONMMUT050636.2	NONMMUG031379.2	2003	4.31	9.086	0.984	0.0264156	764.956
NONMMUT010412.2	NONMMUG006542.2	3836	80.88	9.072	0.925	0.0339565	4682.08
LTCONS_00100086	LXLOC_058196	1257	1.88	9.069	0.998	0.0528032	444.553
LTCONS_00154775	LXLOC_090406	375	2.82	9.067	0.976	0.0698386	75.7058
NONMMUT051526.2	NONMMUG031951.2	707	1.41	9.052	0.905	0.0766467	408.522
LTCONS_00044490	LXLOC_026163	1329	0.79	9.029	0.953	0.0650913	383.207
LTCONS_00073470	LXLOC_042995	421	4.95	9.026	0.967	0.0453959	102.601
LTCONS_00152690	LXLOC_089146	1822	7.39	9.001	0.986	0.0445596	494.33
NONMMUT001874.2	NONMMUG001256.2	889	96.48	8.999	0.93	0.0665482	297.234
LTCONS_00113778	LXLOC_066263	1269	28.32	8.983	1	0.0556397	497.397
LTCONS_00167226	LXLOC_098144	1830	1.05	8.962	0.917	0.045197	489.331
NONMMUT126822.1	NONMMUG079550.1	516	277.37	8.915	0.94	0.0989957	245.278
NONMMUT014352.2	NONMMUG009096.2	540	13.2	8.889	0.944	0.081969	255.473
NONMMUT119127.1	NONMMUG074749.1	1958	80.86	8.887	0.949	0.0380334	1260.41
NONMMUT028714.2	NONMMUG017757.2	1058	1.85	8.885	0.92	0.0718152	553.625
LTCONS_00157564	LXLOC_092248	2071	8.98	8.885	0.983	0.0364735	900.475
LTCONS_00147773	LXLOC_086168	2616	5.84	8.869	0.97	0.0283228	925.89
LTCONS_00097875	LXLOC_056975	3439	0.55	8.84	0.939	0.0516132	1233.22
NONMMUT037210.2	NONMMUG022928.2	2762	42.63	8.834	0.967	0.0382626	1696.59
LTCONS_00073801	LXLOC_043156	431	2.41	8.817	1	0.102817	176.717
LTCONS_00006053	LXLOC_003553	862	1.23	8.817	0.933	0.0707534	210.703
LTCONS_00010863	LXLOC_006558	751	3.97	8.788	0.975	0.0689628	315.692
NONMMUT059543.2	NONMMUG037008.2	1503	3.86	8.782	0.924	0.0410838	438.961
LTCONS_00167440	LXLOC_098267	593	32.95	8.769	0.926	0.0915016	186.684
NONMMUT062318.2	NONMMUG038435.2	365	6.27	8.767	0.975	0.0822358	125.662
NONMMUT015032.2	NONMMUG009540.2	571	61.25	8.757	0.905	0.0901157	173.879
NONMMUT050766.2	NONMMUG031469.2	1165	0.84	8.755	0.985	0.0364626	433.631
NONMMUT130530.1	NONMMUG040381.2	1143	40	8.749	0.918	0.0489389	390.707
NONMMUT000544.2	NONMMUG000377.2	1444	2.43	8.726	0.927	0.0459412	337.432
NONMMUT098518.1	NONMMUG061586.1	665	39.25	8.722	0.929	0.0677215	326.883
LTCONS_00021194	LXLOC_012380	3155	1.55	8.685	0.905	0.0518514	1195.42
LTCONS_00008112	LXLOC_004796	1015	0.97	8.67	0.985	0.0621411	408.838
NONMMUT051558.2	NONMMUG031972.2	1131	29.36	8.665	0.958	0.0709696	385.874
NONMMUT024027.2	NONMMUG014842.2	2866	6.15	8.653	0.955	0.0456228	906.803
NONMMUT019032.2	NONMMUG011855.2	348	77.26	8.621	0.922	0.0787765	84.4866
NONMMUT011938.2	NONMMUG007549.2	3016	8.84	8.621	0.92	0.0477373	1032.81
NONMMUT058569.2	NONMMUG036404.2	1189	2.46	8.579	0.957	0.0500264	792.212
LTCONS_00139384	LXLOC_081138	1594	29.65	8.532	0.991	0.0456141	631.489
LTCONS_00081000	LXLOC_047105	469	19.79	8.529	1	0.0653152	99.9098
LTCONS_00052058	LXLOC_030522	919	31.06	8.487	0.965	0.063331	180.656
NONMMUT107787.1	NONMMUG067395.1	709	57.8	8.463	0.977	0.0541819	254.997
LTCONS_00021522	LXLOC_012581	213	54.53	8.451	0.953	0.0851618	52.6
NONMMUT016002.2	NONMMUG010056.2	1255	52.65	8.446	0.935	0.0591902	608.871
LTCONS_00115564	LXLOC_067365	1208	6.44	8.444	0.905	0.0539546	378.54
NONMMUT041514.2	NONMMUG025709.2	1232	0.74	8.442	0.92	0.0734557	188.689
LTCONS_00005340	LXLOC_003125	3912	38.09	8.436	0.97	0.0219729	1595.42
LTCONS_00061036	LXLOC_035634	427	102.41	8.431	0.944	0.0757666	112.454
NONMMUT024213.2	NONMMUG014964.2	3089	65.36	8.417	0.934	0.0312065	1825.58
LTCONS_00027488	LXLOC_016232	333	6.44	8.408	0.943	0.115331	204.49
NONMMUT069496.2	NONMMUG043044.2	908	2.17	8.37	0.923	0.063977	334.157
LTCONS_00066419	LXLOC_038828	1221	1.59	8.354	0.989	0.0498382	326.109
LTCONS_00062614	LXLOC_036507	479	19.34	8.351	0.91	0.0385958	90.3909
LTCONS_00162591	LXLOC_095311	1102	7.97	8.348	0.912	0.0571798	452.702
NONMMUT010729.2	NONMMUG006750.2	480	4.29	8.333	0.975	0.0836393	113.754
LTCONS_00048004	LXLOC_028060	2690	1.42	8.327	0.913	0.0483471	724.724
LTCONS_00090872	LXLOC_052853	1300	36.58	8.308	0.922	0.0578233	286.016
NONMMUT065141.2	NONMMUG040258.2	579	209.08	8.29	0.922	0.0784139	286.224
LTCONS_00158002	LXLOC_092511	507	11.7	8.284	0.929	0.047502	220.84
NONMMUT122924.1	NONMMUG077101.1	1595	60.47	8.276	0.969	0.0580704	484.54
LTCONS_00024203	LXLOC_014200	291	11.29	8.247	0.921	0.1052	65.0378
NONMMUT068288.2	NONMMUG042239.2	849	33.75	8.245	0.915	0.0618728	198.651
LTCONS_00126879	LXLOC_073924	826	2.4	8.232	0.954	0.0672162	451.788
NONMMUT131984.1	NONMMUG083069.1	1799	125.06	8.227	0.901	0.0878497	283.283
NONMMUT056826.2	NONMMUG035269.2	1799	1.07	8.227	0.985	0.053681	574.27
NONMMUT015245.2	NONMMUG009691.2	1556	1.24	8.226	0.903	0.0399662	722.101
LTCONS_00056297	LXLOC_032978	1606	3.6	8.219	0.952	0.04142	358.932
NONMMUT079675.1	NONMMUG049554.1	317	51.13	8.202	0.95	0.0639893	117.067
LTCONS_00172331	LXLOC_101541	244	4.63	8.197	1	0.0315305	38.775
LTCONS_00096266	LXLOC_056076	563	53.92	8.171	0.911	0.0738733	181.893
NONMMUT011468.2	NONMMUG007245.2	2154	0.22	8.171	0.965	0.0243564	932.637
NONMMUT056740.2	NONMMUG035237.2	1740	6.64	8.161	0.943	0.0355606	1753.35
NONMMUT060125.2	NONMMUG037355.2	858	11.51	8.159	0.943	0.0568692	314.752
NONMMUT059644.2	NONMMUG037066.2	1275	92.53	8.157	0.917	0.0622342	383.985
LTCONS_00072528	LXLOC_042424	515	7.94	8.155	1	0.0795882	125.756
NONMMUT061305.2	NONMMUG038069.2	1006	64.63	8.151	0.965	0.0504547	303.146
NONMMUT029400.2	NONMMUG018165.2	1160	38.64	8.103	0.95	0.0642197	291.347
NONMMUT032359.2	NONMMUG019922.2	2621	6.92	8.089	0.975	0.0434708	1160.02
NONMMUT039357.2	NONMMUG024322.2	743	1.34	8.075	0.953	0.0491267	221.993
LTCONS_00023991	LXLOC_014084	1759	3.42	8.073	0.951	0.0656553	744.282
NONMMUT031675.2	NONMMUG019469.2	2438	85.43	8.039	0.95	0.0267958	536.556
LTCONS_00136129	LXLOC_079172	1671	0.58	8.019	0.925	0.0359209	1111.98
NONMMUT005720.2	NONMMUG003681.2	550	32.19	8	0.904	0.0723746	179.9
LTCONS_00082369	LXLOC_047913	503	2.04	7.952	1	0.0976628	126.797
NONMMUT024572.2	NONMMUG015199.2	733	39.42	7.913	0.925	0.0924768	192.491
NONMMUT128841.1	NONMMUG080885.1	1676	38.01	7.876	0.956	0.0446284	525.128
NONMMUT065212.2	NONMMUG040310.2	483	112.85	7.867	0.913	0.0702913	91.2459
LTCONS_00057977	LXLOC_033926	1938	182.25	7.843	0.946	0.0349954	628.858
LTCONS_00056407	LXLOC_033053	333	3.22	7.808	0.961	0.0624135	156.532
NONMMUT098798.1	NONMMUG061772.1	618	13.46	7.767	0.987	0.0500308	150.578
LTCONS_00149100	LXLOC_086967	1030	35.37	7.767	0.925	0.0610712	237.474
LTCONS_00078305	LXLOC_045553	1882	12.76	7.758	0.902	0.0530703	632.167
NONMMUT050442.2	NONMMUG031247.2	2037	3.7	7.757	0.929	0.0505343	1041.31
LTCONS_00003410	LXLOC_002060	284	81.26	7.746	0.954	0.0624813	54.0849
LTCONS_00083605	LXLOC_048581	803	0.49	7.721	0.922	0.0701607	916.372
LTCONS_00134128	LXLOC_078046	311	3.48	7.717	0.965	0.0523114	71.0958
NONMMUT012564.2	NONMMUG007983.2	1793	78.83	7.697	0.944	0.0418323	623.871
LTCONS_00106091	LXLOC_061793	260	38.62	7.692	0.923	0.116126	70.7353
LTCONS_00098795	LXLOC_057476	572	30.13	7.692	0.914	0.0769636	120.258
NONMMUT031762.2	NONMMUG019535.2	1118	46.08	7.692	0.944	0.0779802	466.701
NONMMUT033826.2	NONMMUG020777.2	1276	98.94	7.68	0.955	0.0398144	263.887
NONMMUT066408.2	NONMMUG041106.2	1225	8.73	7.673	0.929	0.063462	289.236
LTCONS_00022586	LXLOC_013234	392	10.73	7.653	0.926	0.0776442	70.949
NONMMUT016717.2	NONMMUG010523.2	629	1.6	7.631	0.951	0.0746709	218.011
LTCONS_00167696	LXLOC_098421	551	7.38	7.623	1	0.0405812	159.007
NONMMUT036129.2	NONMMUG022238.2	2416	56.56	7.616	0.931	0.0237963	4195.97
NONMMUT042332.2	NONMMUG026226.2	552	82.87	7.609	0.908	0.0897246	148.541
NONMMUT021770.2	NONMMUG013534.2	553	38.6	7.595	0.962	0.0527789	147.801
LTCONS_00140028	LXLOC_081567	1933	3.97	7.553	0.977	0.0498344	480.452
NONMMUT001872.2	NONMMUG001254.2	318	6.79	7.547	0.925	0.0805227	60.0745
LTCONS_00112653	LXLOC_065586	4162	4.56	7.544	0.959	0.014375	2073.57
NONMMUT043762.2	NONMMUG027052.2	1858	1.08	7.535	0.94	0.0373204	585.105
NONMMUT006300.2	NONMMUG004054.2	1222	23.88	7.529	0.917	0.0597251	325.62
NONMMUT120153.1	NONMMUG075354.1	1573	29.99	7.502	0.907	0.0611273	637.154
NONMMUT043990.2	NONMMUG027141.2	990	118.75	7.475	0.941	0.0603374	148.547
LTCONS_00139564	LXLOC_081271	483	6.39	7.453	1	0.0507903	161.87
NONMMUT033087.2	NONMMUG020348.2	993	0.71	7.452	0.984	0.0618004	257.754
LTCONS_00010749	LXLOC_006494	1262	6.51	7.448	0.994	0.0345214	282.639
LTCONS_00044163	LXLOC_025992	376	2.81	7.447	1	0.0613471	68.6721
LTCONS_00132919	LXLOC_077359	7076	1.35	7.434	0.931	0.0290161	1508.77
NONMMUT085629.1	NONMMUG007245.2	2154	0.22	7.428	0.95	0.0600326	688.267
NONMMUT033809.2	NONMMUG020767.2	2478	7.2	7.425	0.972	0.0378975	735.755
LTCONS_00098604	LXLOC_057366	8471	0.59	7.414	0.925	0.0433822	1312.77
NONMMUT038283.2	NONMMUG023645.2	1790	48.35	7.374	0.964	0.0354054	397.171
NONMMUT024418.2	NONMMUG015094.2	1114	35.92	7.361	0.975	0.0460669	299.809
NONMMUT014846.2	NONMMUG009415.2	1258	0.77	7.313	0.972	0.0459968	225.577
NONMMUT063633.2	NONMMUG039302.2	1888	20.35	7.309	0.905	0.0536426	625.118
LTCONS_00124504	LXLOC_072528	247	13.68	7.287	0.955	0.141528	71.8257
LTCONS_00119170	LXLOC_069557	851	4.64	7.286	0.951	0.0768189	304.345
LTCONS_00072743	LXLOC_042561	1018	8.68	7.269	1	0.0291948	218.101
LTCONS_00072491	LXLOC_042406	524	15.59	7.252	1	0.0742333	120.72
LTCONS_00146646	LXLOC_085521	276	60.36	7.246	0.92	0.119234	59.2785
NONMMUT087367.1	NONMMUG009403.2	442	3.66	7.24	0.95	0.044682	133.735
LTCONS_00001698	LXLOC_001013	1824	2.63	7.237	0.969	0.0442742	511.15
NONMMUT049848.2	NONMMUG030866.2	2193	11.79	7.205	0.984	0.0280395	938.475
LTCONS_00160853	LXLOC_094214	1224	0.79	7.19	0.943	0.0468344	355.812
NONMMUT066008.2	NONMMUG040845.2	2060	29.78	7.184	0.962	0.02954	547.77
LTCONS_00136852	LXLOC_079589	2312	7.86	7.18	0.927	0.0615275	441.214
NONMMUT034935.2	NONMMUG021505.2	892	25.42	7.175	0.961	0.0577924	213.199
LTCONS_00025495	LXLOC_015003	2678	3.92	7.17	0.99	0.0361531	547.499
NONMMUT053282.2	NONMMUG033089.2	698	25.77	7.163	0.901	0.0915302	107.88
LTCONS_00097870	LXLOC_056973	1704	3.96	7.16	0.918	0.0474518	545.819
NONMMUT034937.2	NONMMUG021507.2	1762	2.18	7.151	0.921	0.0450146	466.081
LTCONS_00149636	LXLOC_087278	252	8.91	7.143	0.948	0.0777969	40.779
NONMMUT045662.2	NONMMUG028184.2	869	13.63	7.135	0.953	0.0454021	207.906
LTCONS_00062642	LXLOC_036527	618	9.78	7.12	1	0.0637621	153.162
NONMMUT087544.1	NONMMUG054517.1	1407	81.87	7.107	0.919	0.057422	301.72
LTCONS_00025910	LXLOC_015254	4193	8.91	7.107	0.943	0.0264104	1132.4
LTCONS_00080617	LXLOC_046885	508	8.53	7.087	0.967	0.0712378	184.012
NONMMUT130500.1	NONMMUG082029.1	226	65.96	7.08	0.96	0.0960079	43.7962
LTCONS_00028904	LXLOC_017105	537	5.69	7.076	1	0.0848131	152.556
NONMMUT041881.2	NONMMUG025926.2	2857	7	7.07	0.921	0.0415131	931.922
LTCONS_00037937	LXLOC_022376	369	2.87	7.046	1	0.0527682	62.3724
NONMMUT086036.1	NONMMUG053541.1	284	116.09	7.042	0.954	0.0677056	55.5775
LTCONS_00011100	LXLOC_006701	3047	3.12	7.023	0.946	0.0435821	958.843
LTCONS_00064457	LXLOC_037683	4575	3.52	6.995	0.953	0.0215554	1971.98
LTCONS_00100087	LXLOC_058196	746	0.39	6.971	0.995	0.0811261	94.4353
NONMMUT010829.2	NONMMUG006829.2	863	14.31	6.952	0.966	0.0663765	199.819
NONMMUT065310.2	NONMMUG040381.2	1611	14.82	6.952	0.961	0.0550104	245.707
LTCONS_00044365	LXLOC_026108	375	2.82	6.933	1	0.0905401	70.5329
LTCONS_00066735	LXLOC_039022	809	1.22	6.922	0.967	0.0533447	153.893
NONMMUT115692.1	NONMMUG072547.1	723	34.48	6.916	0.949	0.0618195	324.045
NONMMUT056905.2	NONMMUG035323.2	3210	4.74	6.916	0.912	0.036914	889.691
LTCONS_00002475	LXLOC_001473	261	4.27	6.897	0.969	0.0547909	40.7821
LTCONS_00153699	LXLOC_089797	725	16.5	6.897	1	0.0725269	140.986
LTCONS_00030312	LXLOC_017929	1393	1.39	6.892	0.981	0.0396533	331.437
LTCONS_00153720	LXLOC_089808	494	4.16	6.883	0.974	0.0802725	70.1832
LTCONS_00098203	LXLOC_057139	320	3.37	6.875	0.906	0.104059	101.08
NONMMUT120554.1	NONMMUG075616.1	670	25.32	6.866	0.939	0.0567435	109.078
LTCONS_00048787	LXLOC_028579	612	4.94	6.863	1	0.0657616	173.66
LTCONS_00068396	LXLOC_039955	700	1.43	6.857	0.974	0.0880251	280.112
NONMMUT020776.2	NONMMUG012926.2	1081	18.08	6.846	0.951	0.0494108	468.45
NONMMUT013706.2	NONMMUG008667.2	2864	94.53	6.844	0.939	0.0442793	674.449
LTCONS_00141773	LXLOC_082495	380	8.33	6.842	0.963	0.0746977	43.8683
NONMMUT061016.2	NONMMUG037902.2	1024	0.96	6.836	0.95	0.039899	113.193
LTCONS_00153412	LXLOC_089613	527	27.11	6.831	1	0.0616276	106.978
NONMMUT016732.2	NONMMUG010531.2	3489	30.23	6.821	0.935	0.0314071	1366.05
LTCONS_00061273	LXLOC_035764	2466	12.4	6.813	0.916	0.0721224	665.904
NONMMUT080497.1	NONMMUG004182.2	470	13.14	6.809	0.915	0.10962	193.689
NONMMUT013298.2	NONMMUG008438.2	1234	0.79	6.807	0.972	0.0703764	230.188
LTCONS_00069229	LXLOC_040473	5760	2.13	6.806	0.933	0.037941	652.072
LTCONS_00085183	LXLOC_049502	1853	5.19	6.8	0.952	0.0494374	403.533
LTCONS_00136861	LXLOC_079598	2471	2.71	6.799	0.949	0.0522513	553.235
LTCONS_00004681	LXLOC_002727	413	2.53	6.78	1	0.0749861	85.8876
NONMMUT054299.2	NONMMUG033678.2	413	22.77	6.78	0.901	0.079706	108.6
LTCONS_00136025	LXLOC_079105	5537	3.96	6.755	0.952	0.0224452	1338.31
LTCONS_00139835	LXLOC_081438	356	5.97	6.742	0.91	0.0691168	61.5548
NONMMUT049517.2	NONMMUG030659.2	1248	5.45	6.731	0.946	0.0654735	363.038
LTCONS_00083247	LXLOC_048385	744	2.68	6.72	0.973	0.0612839	271.367
NONMMUT054589.2	NONMMUG033856.2	774	46.2	6.718	0.901	0.0679043	145.984
LTCONS_00065644	LXLOC_038385	359	2.96	6.685	0.905	0.0879383	53.5641
NONMMUT041015.2	NONMMUG025418.2	1111	1.76	6.661	0.949	0.0689188	330.962
NONMMUT058805.2	NONMMUG036559.2	691	11.58	6.657	0.977	0.0803615	468.666
LTCONS_00001575	LXLOC_000945	542	1.88	6.642	1	0.0549768	113.695
NONMMUT110430.1	NONMMUG025912.2	482	0.14	6.639	0.917	0.068159	63.4873
NONMMUT123545.1	NONMMUG077482.1	937	1.05	6.617	0.936	0.0555794	155.063
NONMMUT040730.2	NONMMUG025247.2	605	1.56	6.612	0.97	0.0554743	84.1896
NONMMUT088909.1	NONMMUG009765.2	787	57.37	6.607	0.935	0.0683906	128.333
NONMMUT138400.1	NONMMUG087469.1	1120	51.86	6.607	0.922	0.0630376	276.094
LTCONS_00060084	LXLOC_035139	969	1.01	6.605	0.916	0.0629759	343.619
NONMMUT105855.1	NONMMUG066164.1	911	2.16	6.586	0.917	0.0721178	191.777
NONMMUT049927.2	NONMMUG030914.2	244	9.25	6.557	0.992	0.0650831	25.7902
NONMMUT029282.2	NONMMUG018101.2	824	16.82	6.553	0.913	0.0649882	379.428
LTCONS_00149428	LXLOC_087148	2753	2.42	6.538	0.948	0.0418275	823.529
NONMMUT012565.2	NONMMUG007984.2	2326	42.34	6.535	0.92	0.0329364	1029.7
LTCONS_00092624	LXLOC_053816	368	2.88	6.522	0.984	0.0376647	59.0076
LTCONS_00084545	LXLOC_049149	1350	15.08	6.519	0.981	0.0275556	188.678
LTCONS_00116381	LXLOC_067905	1289	0.75	6.517	0.917	0.066954	323.083
NONMMUT020647.2	NONMMUG012840.2	2548	118.77	6.515	0.917	0.0415785	456.928
LTCONS_00125243	LXLOC_072937	463	2.23	6.479	0.901	0.0946688	133.521
LTCONS_00119734	LXLOC_069931	1642	0.59	6.456	0.941	0.0562607	265.01
LTCONS_00143586	LXLOC_083700	8252	0.08	6.447	0.935	0.0300223	970.385
NONMMUT065309.2	NONMMUG040381.2	1709	170.88	6.437	0.94	0.0427039	288.469
NONMMUT064071.2	NONMMUG039553.2	1904	12.1	6.408	0.977	0.0451341	473.484
LTCONS_00132566	LXLOC_077135	1344	52.65	6.399	0.981	0.0464107	201.185
NONMMUT073036.2	NONMMUG045269.2	594	100.39	6.397	0.943	0.0799622	141.918
NONMMUT006434.2	NONMMUG004146.2	1064	0.92	6.391	0.926	0.0639908	135.966
LTCONS_00030422	LXLOC_017995	2070	5.09	6.377	0.94	0.0492146	592.562
LTCONS_00030760	LXLOC_018172	1506	14.75	6.375	0.922	0.0439769	387.302
NONMMUT006305.2	NONMMUG004057.2	2165	4.89	6.374	0.985	0.0500215	279.753
NONMMUT015389.2	NONMMUG009765.2	787	57.37	6.353	0.909	0.0678902	158.43
LTCONS_00028285	LXLOC_016719	1671	3.46	6.344	0.953	0.0445248	446.044
NONMMUT054827.2	NONMMUG034014.2	757	1.88	6.341	0.914	0.0574111	158.14
LTCONS_00027625	LXLOC_016314	1042	1.88	6.334	0.958	0.0464136	169.599
NONMMUT033728.2	NONMMUG020725.2	1107	24.09	6.323	0.978	0.0529472	146.127
LTCONS_00112211	LXLOC_065355	633	1.59	6.319	0.902	0.0662259	116.861
LTCONS_00101296	LXLOC_058899	380	2.78	6.316	0.966	0.10818	73.2178
NONMMUT088840.1	NONMMUG055343.1	983	2.86	6.307	0.962	0.0550763	246.468
NONMMUT038541.2	NONMMUG023828.2	1843	14.78	6.294	0.967	0.0373837	241.487
NONMMUT066997.2	NONMMUG041481.2	2034	48.55	6.293	0.949	0.036263	1108.92
NONMMUT040564.2	NONMMUG025141.2	1145	4.26	6.288	0.977	0.0526085	279.067
LTCONS_00161352	LXLOC_094486	1051	2.02	6.28	0.957	0.0744082	230.624
NONMMUT001576.2	NONMMUG001053.2	1850	14.5	6.27	0.938	0.0346728	375.63
NONMMUT010162.2	NONMMUG006378.2	1404	25.51	6.268	0.986	0.0505524	374.642
NONMMUT105075.1	NONMMUG065709.1	1249	1.56	6.245	0.922	0.0805582	300.982
NONMMUT023430.2	NONMMUG014489.2	481	12.82	6.237	0.909	0.0684669	85.8798
NONMMUT133541.1	NONMMUG084134.1	387	10.88	6.202	0.961	0.0894689	65.1539
LTCONS_00024835	LXLOC_014596	871	3.4	6.2	0.915	0.0736738	130.248
NONMMUT033840.2	NONMMUG020781.2	6517	66.1	6.199	0.93	0.0383533	723.459
NONMMUT040885.2	NONMMUG025329.2	2648	3.9	6.193	0.926	0.0369893	673.633
LTCONS_00159337	LXLOC_093266	2298	0.83	6.179	0.923	0.034396	1242.05
LTCONS_00013950	LXLOC_008369	259	34.49	6.178	0.934	0.0626424	34.5259
NONMMUT133323.1	NONMMUG043629.2	746	29.47	6.166	0.913	0.0471862	90.2024
NONMMUT079292.1	NONMMUG049331.1	455	63.65	6.154	0.908	0.0623649	53.4161
LTCONS_00091984	LXLOC_053450	5476	7.26	6.136	0.972	0.0391802	676.105
NONMMUT043970.2	NONMMUG027131.2	978	27.09	6.135	0.911	0.0679096	133.119
NONMMUT077827.1	NONMMUG048307.1	1794	16.62	6.132	0.941	0.0418649	574.844
LTCONS_00065631	LXLOC_038376	4797	11.06	6.129	0.94	0.0380199	1165.64
LTCONS_00129281	LXLOC_075166	490	6.29	6.122	1	0.0628569	129.686
NONMMUT050970.2	NONMMUG031591.2	3403	3.81	6.112	0.923	0.0185872	1276.15
LTCONS_00033459	LXLOC_019785	6538	0.29	6.087	0.934	0.0156205	909.127
LTCONS_00142848	LXLOC_083250	1413	1.37	6.086	0.916	0.0553686	481.152
LTCONS_00163643	LXLOC_095922	1480	0.62	6.081	0.903	0.0635199	432.588
LTCONS_00117904	LXLOC_068801	1119	0.87	6.077	0.999	0.063298	219.781
NONMMUT003085.2	NONMMUG001993.2	1783	1.08	6.057	0.905	0.048725	587.301
LTCONS_00158597	LXLOC_092857	826	17.97	6.053	0.943	0.0595511	162.37
NONMMUT033560.2	NONMMUG020650.2	893	98.23	6.047	0.944	0.0851733	148.361
LTCONS_00143160	LXLOC_083428	1819	8.45	6.047	0.999	0.0415621	356.953
NONMMUT134070.1	NONMMUG084499.1	629	13.02	6.041	0.901	0.0794148	132.179
LTCONS_00167725	LXLOC_098438	266	12.53	6.015	0.974	0.0452726	59.551
LTCONS_00150321	LXLOC_087735	4360	0.22	6.009	0.946	0.0173097	1275.9
NONMMUT128303.1	NONMMUG080549.1	1201	28.37	5.995	0.913	0.0645224	178.732
LTCONS_00143204	LXLOC_083459	334	3.21	5.988	0.922	0.0633515	40.9948
NONMMUT026259.2	NONMMUG016248.2	936	68.29	5.983	0.911	0.0548239	163.573
NONMMUT122923.1	NONMMUG036405.2	1906	45.58	5.981	0.901	0.0559852	242.843
LTCONS_00148789	LXLOC_086782	636	14.23	5.975	0.918	0.0701432	96.5526
LTCONS_00119248	LXLOC_069608	202	5.82	5.941	0.95	0.0861509	27.475
LTCONS_00037909	LXLOC_022359	909	21.14	5.941	0.992	0.0626106	100.987
LTCONS_00153997	LXLOC_089973	3342	0.28	5.925	0.962	0.029854	509.174
LTCONS_00160650	LXLOC_094091	1528	0.63	5.89	0.94	0.0453092	221.817
LTCONS_00082022	LXLOC_047722	374	5.65	5.882	1	0.0486452	59.6286
LTCONS_00158596	LXLOC_092856	748	1.33	5.882	0.964	0.0461648	96.7709
NONMMUT002313.2	NONMMUG001556.2	1808	0.75	5.863	0.92	0.0439873	175.472
LTCONS_00078387	LXLOC_045594	273	4.05	5.861	0.938	0.10244	38.2559
NONMMUT051958.2	NONMMUG032221.2	1639	57.04	5.857	0.932	0.0329193	243.504
NONMMUT041861.2	NONMMUG025912.2	1098	21.29	5.829	0.904	0.0722315	186.271
LTCONS_00038091	LXLOC_022459	2919	4.6	5.824	0.985	0.0427068	373.921
NONMMUT000559.2	NONMMUG000388.2	2376	0.4	5.808	0.936	0.0437129	418.762
LTCONS_00095460	LXLOC_055617	1207	5.39	5.8	0.925	0.0602711	247.222
NONMMUT131568.1	NONMMUG082822.1	208	145.97	5.769	0.947	0.0925641	28.3234
NONMMUT049850.2	NONMMUG030868.2	1527	7.9	5.763	0.902	0.0384843	278.308
LTCONS_00018479	LXLOC_010832	765	3.9	5.752	0.936	0.0561831	121.159
NONMMUT061304.2	NONMMUG038069.2	3099	90.8	5.744	0.904	0.0276188	478.708
NONMMUT072925.2	NONMMUG045196.2	455	11.37	5.714	0.925	0.0525162	70.4878
LTCONS_00069502	LXLOC_040642	3084	0.62	5.707	0.977	0.0297198	624.506
NONMMUT017658.2	NONMMUG011065.2	1928	0.62	5.705	0.952	0.0440049	476.454
NONMMUT047127.2	NONMMUG029143.2	1123	91.05	5.699	0.907	0.0467306	484.701
LTCONS_00052899	LXLOC_030996	843	1.17	5.694	0.91	0.0494806	123.027
NONMMUT070956.2	NONMMUG043943.2	810	39.14	5.679	0.943	0.0753569	167.114
LTCONS_00084974	LXLOC_049391	3209	2.96	5.672	0.946	0.031804	702.589
LTCONS_00127901	LXLOC_074473	1663	0.58	5.652	0.948	0.0519365	318.117
NONMMUT042037.2	NONMMUG026025.2	674	992.81	5.638	0.951	0.0406996	87.6584
NONMMUT044372.2	NONMMUG027382.2	1141	0.85	5.609	0.966	0.0449243	179.007
NONMMUT087417.1	NONMMUG009540.2	571	61.25	5.604	0.958	0.062095	78.4695
NONMMUT070941.2	NONMMUG043931.2	536	47.53	5.597	0.953	0.0627694	87.3838
LTCONS_00153905	LXLOC_089912	430	4.84	5.581	1	0.0430186	51.6068
LTCONS_00012428	LXLOC_007480	574	1.77	5.575	0.901	0.0658809	78.2571
NONMMUT041028.2	NONMMUG025430.2	1471	8.31	5.574	0.955	0.0428686	366.792
NONMMUT049453.2	NONMMUG030619.2	1616	20.88	5.569	0.927	0.0322694	393.783
LTCONS_00150668	LXLOC_087940	899	32.88	5.562	0.999	0.0644048	139.459
LTCONS_00145543	LXLOC_084885	470	2.19	5.532	0.964	0.0775261	54.3624
LTCONS_00023677	LXLOC_013896	651	46.27	5.53	0.949	0.0461964	85.8151
NONMMUT135385.1	NONMMUG085364.1	1496	1.15	5.481	0.945	0.0384799	276.606
NONMMUT053970.2	NONMMUG033456.2	841	36.44	5.47	0.926	0.0599361	144.782
NONMMUT065923.2	NONMMUG040790.2	1288	0.75	5.435	0.989	0.0291924	123.258
NONMMUT032986.2	NONMMUG020302.2	3245	37.24	5.424	0.905	0.0445445	465.022
NONMMUT101069.1	NONMMUG063226.1	850	70.91	5.412	0.912	0.0635018	127.673
LTCONS_00162845	LXLOC_095472	1628	9.4	5.405	0.928	0.0388551	1112.25
NONMMUT051843.2	NONMMUG032152.2	1522	3.07	5.388	0.902	0.0636581	231.89
NONMMUT112392.1	NONMMUG070375.1	745	99.01	5.369	0.985	0.0327562	91.4388
NONMMUT063591.2	NONMMUG039277.2	225	5.1	5.333	0.92	0.0758021	51.75
NONMMUT004913.2	NONMMUG003150.2	1656	5.1	5.314	0.966	0.0393405	129.917
NONMMUT085862.1	NONMMUG053455.1	415	20.13	5.301	0.901	0.0956428	55.1954
NONMMUT053902.2	NONMMUG033425.2	944	13.23	5.297	0.926	0.0543761	172.393
NONMMUT089059.1	NONMMUG009955.2	909	21.14	5.281	0.93	0.0525701	128.29
LTCONS_00148790	LXLOC_086783	570	14.23	5.263	0.914	0.0355645	60.2665
NONMMUT046770.2	NONMMUG028919.2	2025	36.82	5.235	0.904	0.0395445	344.577
LTCONS_00083192	LXLOC_048355	1419	0.68	5.215	0.954	0.0633345	265.676
NONMMUT058460.2	NONMMUG036329.2	849	9.01	5.183	0.925	0.0504444	162.903
NONMMUT050360.2	NONMMUG031191.2	2240	0.43	5.179	0.98	0.0255414	319.733
LTCONS_00075083	LXLOC_043782	1738	0.55	5.178	0.969	0.0524986	238.014
LTCONS_00167818	LXLOC_098499	1627	1.82	5.163	1	0.0423161	262.258
LTCONS_00024536	LXLOC_014409	584	1.73	5.137	0.938	0.0604119	72.3933
NONMMUT024117.2	NONMMUG014903.2	3042	80.43	5.128	0.926	0.0485262	310.41
LTCONS_00167637	LXLOC_098384	976	2.01	5.123	0.956	0.0663674	111.267
LTCONS_00123504	LXLOC_071955	1015	1.93	5.123	0.96	0.0485062	169.358
NONMMUT037471.2	NONMMUG023112.2	511	6.01	5.088	0.939	0.0553925	84.3517
NONMMUT031824.2	NONMMUG019570.2	590	13.71	5.085	0.971	0.0627042	58.0191
LTCONS_00128350	LXLOC_074711	1745	0.55	5.043	0.995	0.0339678	220.847
NONMMUT092855.1	NONMMUG057873.1	758	39.44	5.013	0.943	0.0559526	94.2201
