# Supplementary material for: Systematic identification and characterization of long non-coding RNAs in mouse mature sperm
Source: PLoS One. 2017 Mar 14;12(3):e0173402. doi: 10.1371/journal.pone.0173402 (PMC5349675; doi:10.1371/journal.pone.0173402)
Supplement: S2 Table — (XLS) [file pone.0173402.s002.xls]

## Sheet: S7_Table
Tran_ID	Gene_ID	Tran_length	FPKM	Mean_Cov_dep	Mean_Cov_ratio	Mean_Cov_std	Intactness score
NM_027085	Clic3	799	1.02	6.258	0.994	0.0235501	58.6248
NM_001039121	Defb43	408	2.15	8.333	0.971	0.0666251	61.8272
NM_010285	Ghrh	517	0.82	5.416	0.93	0.0485935	63.4539
NM_025274	Dppa5a	639	37.77	7.512	0.934	0.0333279	64.3823
MTCONS_00118165	MXLOC_073915	544	2.14	5.147	0.914	0.0648163	75.5307
MTCONS_00036649	MXLOC_022996	349	1.29	8.023	0.948	0.0532459	77.6459
NM_001039645	Asphd1	518	2.47	6.95	0.959	0.0513869	78.7063
MTCONS_00124907	MXLOC_078197	324	6.81	11.728	0.981	0.0778081	85.3963
MTCONS_00000452	MXLOC_000302	468	0.92	7.692	0.91	0.0531914	88.2065
NM_146393	Olfr1279	942	10.75	5.52	0.915	0.0654742	96.4957
NM_027206	Tnfaip8l2	1122	2.86	5.348	0.984	0.0541692	101.718
NM_001099296	Grrp1	1226	0.33	5.71	0.978	0.0386443	105.72
MTCONS_00102168	MXLOC_063999	633	3.7	6.003	0.998	0.0490955	110.588
MTCONS_00057140	MXLOC_035793	796	0.51	7.538	0.97	0.0755431	111.382
NM_001128601	Mthfsl	783	2.62	6.386	0.937	0.0455243	113.918
MTCONS_00006887	MXLOC_004338	282	1.66	13.475	0.996	0.071236	115.438
MTCONS_00136851	MXLOC_086019	1293	1.24	5.259	0.901	0.043892	117.461
NM_025273	Pcbd1	822	0.5	8.029	0.94	0.0523249	117.992
MTCONS_00128324	MXLOC_080333	555	1.52	10.09	0.973	0.0311531	119.335
NM_001270360	Gm21541	867	0.88	6.228	0.954	0.0378214	119.613
MTCONS_00107389	MXLOC_067170	348	36.63	10.92	0.977	0.107056	124.613
NM_009694	Apobec2	1218	3.94	5.09	0.956	0.0669895	125.065
NM_133223	Rac3	1078	0.37	5.937	0.978	0.0590832	126.583
MTCONS_00134734	MXLOC_084700	763	3.23	7.864	0.942	0.0451939	126.691
NM_178596	Gjd3	837	0.35	6.93	0.988	0.0815947	128.529
MTCONS_00124903	MXLOC_078194	327	2.4	12.844	0.945	0.0724274	131.042
NM_001177607	0610010K14Rik	706	3.95	5.099	0.904	0.0664135	131.145
MTCONS_00015315	MXLOC_009631	217	29.93	11.982	0.972	0.0373379	136.337
NM_008120	Gja4	1686	0.23	5.101	0.951	0.0358969	137.511
MTCONS_00048757	MXLOC_030549	1082	1.71	5.176	0.969	0.0461108	139.787
MTCONS_00012157	MXLOC_007796	766	12.91	7.833	1	0.0486326	140.094
NM_133662	Ier3	1090	1.47	5.505	0.971	0.0468365	141.423
NM_001093749	Mpzl3	1035	3.89	5.99	0.98	0.0469936	141.694
NM_016662	Mxd3	1299	0.92	7.082	0.986	0.0536671	142.258
MTCONS_00041311	MXLOC_025755	452	6.61	9.735	0.973	0.055853	142.995
MTCONS_00067335	MXLOC_041970	1091	0.74	5.866	1	0.0592064	143.458
NM_146149	Fam151a	1897	3.31	5.166	0.908	0.050818	145.434
NM_030880	Pacsin3	1860	12.66	5.054	0.977	0.0593571	149.022
NM_010460	Hoxb7	1269	1.57	6.619	0.972	0.0353074	155.418
MTCONS_00144709	MXLOC_091204	682	2.43	10.85	0.984	0.0370665	156.213
NM_153288	Npb	549	0.77	15.301	0.998	0.0437015	158.902
NM_001102468	Calml4	719	0.57	8.901	0.964	0.103789	160.758
NM_001253714	Msra	1382	1.72	5.21	0.973	0.0429896	164.199
NM_001081679	Tomt	1349	27.41	6.079	0.907	0.0674341	164.827
NM_001267796	Igip	1378	0.29	8.128	1	0.0292787	164.901
NM_011912	Vax2	1233	0.32	6.975	0.975	0.0515658	167.41
NM_008823	Cfp	1636	0.24	5.623	0.919	0.0301292	167.458
NM_010494	Icam2	1142	0.35	5.429	0.935	0.0579199	167.889
MTCONS_00107398	MXLOC_067178	381	30.04	15.748	0.974	0.0243505	168.395
NM_021503	Myoz2	1153	0.35	7.285	0.958	0.0491753	170.134
NM_001025103	Cracr2b	1687	0.23	5.928	0.915	0.054191	170.492
NM_023449	Slc9a3r2	1688	0.23	5.213	0.902	0.0769011	172.863
NM_027420	Arpin	2184	0.18	5.037	0.925	0.0347336	173.958
NM_001163191	Otud6a	873	3.09	10.767	0.939	0.0633143	174.316
NM_019870	Naa10	965	0.42	6.01	0.932	0.0538932	175.354
NM_010419	Hes5	1273	5.32	5.185	0.917	0.050171	175.51
NM_011124	Ccl21a	868	1.16	8.065	0.986	0.0320304	178.042
MTCONS_00014449	MXLOC_009088	1241	1.29	7.575	0.971	0.0718393	178.752
NM_145216	Rasl10a	1108	5.43	7.762	0.987	0.0368015	178.771
NM_028116	Pygo1	1745	0.45	5.387	0.967	0.0424504	179.523
NM_001005342	Ypel4	752	0.55	10.638	0.94	0.0687211	179.685
NM_001145925	Msantd3	1580	0.25	6.329	0.918	0.0831983	182.018
NM_027866	Colec11	1424	0.28	5.056	0.933	0.0524415	184.301
NM_030704	Hspb8	1816	0.65	6.278	0.977	0.0434691	184.464
NM_001291282	Tm6sf1	1726	6.62	7.764	0.929	0.0663814	184.893
MTCONS_00146981	MXLOC_092800	774	0.16	11.628	0.91	0.0544717	186.09
NM_146184	B3gnt8	1867	3.16	5.678	0.992	0.047034	186.622
NM_001276442	Acy1	1442	0.27	7.49	0.969	0.0335336	187.059
NM_029548	Rph3al	2130	0.18	5.164	0.95	0.0418855	189.207
NM_025582	Fam213b	785	1.04	9.936	0.978	0.0349585	191.359
NM_026479	Zcchc10	1257	0.63	6.205	0.925	0.0509816	192.684
NM_001025364	Rtn2	1080	1.12	9.444	0.901	0.0830751	193.352
NM_026779	Mocos	2884	0.27	5.132	0.933	0.0387752	193.933
NM_021282	Cyp2e1	1736	1.36	7.258	0.988	0.0261719	194.287
MTCONS_00058919	MXLOC_036939	373	2.38	17.158	0.968	0.0635472	194.588
MTCONS_00140919	MXLOC_088758	823	0.99	9.235	0.967	0.038639	197.395
NM_001033805	Tmem253	1227	7.16	7.661	0.987	0.0557685	198.36
MTCONS_00013272	MXLOC_008411	894	2.27	9.396	0.966	0.0553159	200.119
MTCONS_00082638	MXLOC_051580	1205	1.99	9.627	0.995	0.0308587	200.508
MTCONS_00119766	MXLOC_074938	1411	0.29	5.103	0.931	0.0564635	200.974
MTCONS_00140630	MXLOC_088536	1673	1.18	5.021	0.978	0.032851	203.85
MTCONS_00119136	MXLOC_074504	653	1.25	11.945	1	0.0492116	206.206
MTCONS_00124902	MXLOC_078193	434	1.01	13.364	0.938	0.072109	206.265
MTCONS_00146460	MXLOC_092433	1251	0.32	6.555	0.934	0.0423131	210.1
NM_001013372	Nrp	1170	4.3	5.299	0.919	0.0538634	215.166
MTCONS_00068057	MXLOC_042432	1587	1.24	8.696	0.961	0.0661728	216.266
NM_153081	Slc16a11	1756	2.69	5.353	0.976	0.0550026	217.805
NM_001290667	Chac2	1294	0.31	6.801	0.91	0.045495	219.637
NM_007649	Cd48	1142	0.35	7.356	0.902	0.0581838	220.852
NM_001025361	Klc1	2458	0.48	5.37	0.969	0.0298281	220.94
NM_009426	Trh	1384	1.15	8.237	0.99	0.0308108	224.501
NM_010213	Fhl3	1685	0.23	6.172	0.969	0.0397499	224.552
NM_001167908	Ppp1r3e	1852	1.91	6.048	0.956	0.0616281	226.938
NM_177375	Rab26	1434	0.28	6.137	0.971	0.044797	227.641
MTCONS_00097676	MXLOC_061018	1692	0.47	7.565	0.976	0.0643701	228.217
NM_001267620	Ankzf1	1204	9.44	6.146	0.945	0.0552799	230.432
NM_010070	Dok1	1805	0.02	5.429	0.956	0.043175	231.604
NM_007484	Rhoc	1056	0.76	9.848	0.955	0.0562346	233.179
MTCONS_00091360	MXLOC_057062	1691	1.38	5.322	1	0.0360169	234.083
NM_199198	Hdac10	2416	5.17	7.119	0.986	0.0206147	234.46
MTCONS_00044824	MXLOC_028083	1415	2.64	7.067	1	0.0405371	235.612
NM_008434	Kcnq1	3029	0.13	5.546	0.996	0.0302063	236.714
NM_001166382	Rad52	1695	0.12	8.968	0.915	0.0750997	237.787
NM_001256501	Gm10408	1571	2.43	5.856	0.94	0.0513435	239.992
NM_008622	Mpv17	1715	0.57	5.948	0.931	0.0536099	240.41
MTCONS_00124906	MXLOC_078196	225	2.2	19.556	0.973	0.0867756	243.907
NM_001165929	Ccdc78	1651	0.48	6.905	0.986	0.0397732	243.97
MTCONS_00061735	MXLOC_038716	1096	34.93	7.664	0.924	0.0569696	245.399
MTCONS_00069297	MXLOC_043174	918	0.44	7.625	0.943	0.0493554	249.318
MTCONS_00150645	MXLOC_095358	427	1.07	14.52	0.993	0.0490717	253.119
NM_001310597	Paqr6	1340	0.3	10.597	0.996	0.0393987	253.442
NM_153507	Cpne2	2302	0.17	5.213	0.946	0.0562737	253.598
NM_001302393	Ppt2	1761	0.89	10.108	0.988	0.039743	254.302
NM_153788	Acap1	2482	0.31	9.025	0.992	0.0227131	254.552
NM_001271491	Tfe3	2889	0.27	6.3	0.921	0.0418657	256.11
NM_008361	Il1b	1348	2.36	6.528	0.947	0.0353935	260.282
NM_001270512	Gm3376	1580	0.06	9.494	0.991	0.0285995	260.915
NM_145532	Mall	1967	1.6	7.524	0.967	0.0592373	263.802
NM_133707	Kdf1	1737	0.45	7.83	0.946	0.0571463	263.914
NM_001033256	Spata5l1	1321	0.6	9.841	0.983	0.0368269	265.787
NM_001290337	Prickle4	1392	2	6.609	0.986	0.0564747	265.856
NM_177135	D830030K20Rik	1629	2.99	6.016	0.902	0.0705288	266.293
NM_001276371	Whrn	2029	0.39	5.816	0.905	0.037684	267.334
NM_183163	Rhbdl2	1217	0.33	6.081	0.949	0.0528405	268.046
NM_001252528	Pqbp1	1038	0.39	8.671	0.961	0.0313339	269.452
NM_001270514	Gm21693	1580	0.06	9.62	0.992	0.0428072	270.686
MTCONS_00010661	MXLOC_006835	523	0.81	8.031	0.929	0.087319	272.433
NM_019484	Alyref2	1273	0.63	9.427	0.974	0.0587456	272.813
NM_009705	Arg2	1417	2.24	9.174	0.969	0.0688671	277.461
NM_008126	Gjb3	1587	0.25	11.468	0.957	0.0494663	279.251
NM_011943	Map2k6	2064	0.19	5.523	0.965	0.0431017	279.506
NM_183019	Arhgef4	2714	0.29	5.822	0.92	0.0389748	279.647
NM_029803	Ifi27l2a	464	0.93	17.672	0.922	0.0787718	280.548
NM_026152	Hoga1	1635	0.72	9.664	0.958	0.0394947	280.989
NM_001165892	Prr3	790	3.96	12.658	0.956	0.0482385	281.933
MTCONS_00073658	MXLOC_045849	1017	17.05	10.619	0.969	0.0550973	284.275
NM_001081134	Kcng1	2316	1.69	6.218	0.942	0.0839391	288.77
NM_019568	Cxcl14	1827	0.22	6.897	0.907	0.0580834	290.374
MTCONS_00053933	MXLOC_033676	548	0.77	15.328	0.993	0.0599258	293.616
NM_007959	Etv2	1048	0.38	14.313	0.992	0.0475234	293.692
NM_146117	Lrrc26	1207	0.33	12.096	0.962	0.0878571	294.186
NM_025549	Arrdc4	1097	0.37	15.861	0.996	0.0349814	294.733
NM_001039176	Elovl1	1817	1.08	7.485	0.912	0.0495176	297.841
NM_001270511	Gm10352	1580	0.06	8.481	0.985	0.0348167	298.355
MTCONS_00049555	MXLOC_031028	1596	1.31	9.524	0.988	0.0375491	299.846
NM_010531	Il18bp	1402	0.28	8.131	0.912	0.0512601	300.031
MTCONS_00147175	MXLOC_092958	769	0.6	10.403	0.908	0.0548116	300.079
NM_019441	Ppt2	1752	0.45	7.648	0.951	0.0509046	301.984
NM_018889	Pigb	2193	26.94	8.39	0.977	0.0374172	302.676
NM_020042	Mocs1	2629	0.3	5.553	0.987	0.0187893	303.357
NM_011829	Impdh1	2437	1.6	5.416	0.952	0.0325031	304.588
NM_001271430	Cd82	1757	0.67	10.017	0.966	0.0453959	305.974
NM_139142	Slc6a20a	1894	0.62	6.441	0.916	0.0412297	306.06
NM_175682	Bricd5	997	19.03	11.234	0.978	0.07266	307.55
NM_001037933	Defb23	624	1.34	16.667	0.954	0.0465244	308.179
NM_027067	H2bfm	1049	0.77	10.867	0.968	0.0370665	309.353
NM_001308386	Siah1b	1699	0.23	8.24	0.968	0.0298897	309.566
NM_001305803	Ttpal	4401	1.64	5.317	0.987	0.017737	309.613
NM_183094	Xlr4c	1223	0.33	9.812	0.935	0.0379009	310.125
NM_175560	Zfp747	2684	0.58	6.11	0.976	0.024166	310.395
NM_033601	Bcl3	1835	0.43	7.411	0.923	0.0627597	311.654
NM_053188	Srd5a2	854	0.48	12.178	0.93	0.054217	313.162
NM_025874	Plin5	1938	0.81	8.153	0.993	0.0521582	316.505
NM_001080935	B230217C12Rik	1189	0.67	9.42	0.929	0.0538505	319.533
NM_016968	Olig1	2171	2.7	7.646	0.942	0.0422384	321.002
NM_009675	Aoc3	4396	0.18	5.46	0.948	0.0360615	323.167
MTCONS_00146421	MXLOC_092412	1064	0.76	9.586	1	0.0432134	327.11
NM_199251	Kcnk12	1952	3.22	5.84	0.947	0.0607096	327.196
NM_080455	Tshz2	5113	0.15	5.946	0.983	0.0307924	327.566
MTCONS_00142007	MXLOC_089494	3458	0.34	5.957	0.96	0.0223932	328.864
NM_023326	Bmyc	841	1.46	13.317	0.942	0.0767599	330.689
MTCONS_00067495	MXLOC_042067	1881	1.61	5.848	0.935	0.0519794	334.171
NM_180962	Cyhr1	1271	2.15	8.969	0.951	0.0644553	334.417
NM_007939	Epha8	4713	0.41	5.474	0.968	0.0265978	335.171
NM_007445	Amh	1665	0.71	8.408	0.955	0.0516421	335.846
MTCONS_00046382	MXLOC_029031	1709	6.35	6.788	0.999	0.0510725	339.832
NM_001033212	Rprml	1072	5.62	15.485	0.968	0.0432789	340.977
NM_009896	Socs1	1219	3.28	10.336	0.957	0.0609956	345.145
NM_001312884	Cryba4	758	0.54	18.47	0.959	0.0581423	345.632
NM_146037	Kcnk13	3061	0.38	5.423	0.938	0.0285906	345.741
NM_023517	Tnfsf13	1679	0.01	6.194	0.98	0.0392887	346.147
NM_019482	Panx1	2075	3.4	9.542	0.987	0.0399592	348.393
NM_144558	Bivm	3571	0.85	7.785	0.919	0.0430954	348.516
NM_010949	Numb	3235	10.48	5.811	0.952	0.0338385	349.375
NM_001163175	Begain	2712	2.73	7.448	0.989	0.0598532	349.844
NM_080461	Zfp358	1999	0.39	9.405	0.922	0.0411307	350.422
NM_019931	Kcnd3	1968	1.03	6.606	0.975	0.0489135	350.89
NM_017370	Hp	1345	3.55	12.639	0.911	0.048398	352.374
NM_145986	Fam83f	2993	0.65	8.553	0.995	0.0458953	352.758
NM_010169	F2r	3296	0.12	6.735	0.955	0.041064	353.288
NM_020271	Pdxp	2001	34.89	7.996	0.931	0.0354088	353.675
NM_001159487	Rbp4	1243	5.46	8.528	0.963	0.0577882	355.394
NM_173788	Npr2	3656	0.42	5.47	0.98	0.0336264	355.447
NM_172460	Nphp3	2107	0.09	7.879	0.912	0.0602712	355.87
NM_010244	Fv1	1380	13.69	9.855	0.994	0.0598359	356.267
NM_010100	Edar	3680	1.26	5.38	0.907	0.0459158	356.698
NM_177275	Amigo3	2543	4.91	7.786	0.987	0.030294	356.815
NM_001045530	Ccnjl	2709	0.14	6.423	0.983	0.0331238	357.553
NM_009236	Sox18	1619	0.49	7.783	0.939	0.044069	359.88
NM_001033364	Cdhr2	4127	0.09	5.234	0.953	0.0312577	360.074
NM_028166	1600014C10Rik	3145	0.12	6.169	0.933	0.0467635	361.275
NM_007669	Cdkn1a	1913	0.21	6.691	0.936	0.0288538	362.533
NM_001309374	Gm10037	549	0.77	21.858	0.996	0.0527343	362.625
NM_011792	Bace1	4178	4.36	6.032	0.974	0.0398567	362.728
NM_001013814	Amt	1325	0.6	11.019	0.983	0.0450199	363.26
MTCONS_00131002	MXLOC_082094	2062	2.33	5.044	0.919	0.0430837	363.462
NM_026900	Zfp580	1102	0.73	9.982	0.936	0.0411916	364.76
NM_009115	S100b	1661	0.95	6.261	0.913	0.043972	365.041
NM_001291915	Cfd	924	0.44	17.316	0.922	0.0480884	365.149
NM_026929	Chac1	1570	0.25	7.261	0.927	0.0401782	365.843
NM_022964	Lat2	1636	0.24	8.313	0.925	0.0542407	366.993
NM_013789	Sergef	1460	2.71	9.589	0.99	0.0302869	368.528
MTCONS_00078569	MXLOC_048958	1730	2.06	6.705	0.939	0.0444297	368.749
NM_010226	Foxs1	1311	0.3	13.425	0.992	0.0328035	368.987
NM_001164676	Zfp229	4526	0.09	6.407	0.96	0.0480937	370.466
NM_028138	Thumpd2	1856	0.21	7.22	0.969	0.0444393	374.044
NM_001270510	Gm10256	1580	0.06	8.608	0.987	0.0264524	375.145
NM_001289595	Slc25a40	2766	0.14	6.146	0.949	0.026445	376.303
NM_001005863	Mtus1	6550	0.39	5.74	0.978	0.0332465	377.033
NM_021712	Slc18a3	2414	0.32	5.717	0.972	0.0290096	377.363
NM_001290576	Pbx3	2741	0.13	7.443	0.995	0.0391689	377.485
NM_147218	Abca6	5239	0.74	5.421	0.909	0.048067	377.902
NM_019440	Irgm2	3514	0.77	6.261	0.969	0.0328683	380.37
NM_134116	Gpsm3	1343	1.18	7.893	0.979	0.0433576	381.533
NM_001081338	L3mbtl1	2733	0.14	7.977	0.988	0.0292286	381.547
NM_144799	Lmcd1	1728	0.23	9.144	0.966	0.0529032	382.164
NM_201355	Nat14	1612	3.18	11.29	0.984	0.0403313	382.441
NM_029537	Tmem98	1393	0.57	9.476	0.994	0.0465961	382.656
NM_001270518	Gm4064	1580	0.06	9.241	0.988	0.0470405	382.974
NM_009237	Sox3	2065	0.57	5.327	0.93	0.0343923	383.048
NM_027872	Slc46a3	2421	0.16	7.765	0.944	0.0240524	383.181
NM_198119	Lrrc24	1904	13.25	8.718	0.988	0.054789	383.449
NM_153578	Nipa1	1885	4.38	6.366	0.985	0.029715	384.119
NM_019823	Cyp2d22	2766	0.14	8.388	0.958	0.0388973	386.539
NM_001163702	Fbxo27	1950	0.2	8	0.913	0.0437576	387.331
NM_172148	B9d2	1021	0.39	13.712	0.939	0.0780315	388.332
NM_138605	Ppp1r3f	3489	0.21	5.331	0.916	0.0243311	389.453
NM_001302963	Tyw5	1379	0.58	6.817	0.919	0.0594046	389.769
NM_027127	Gpx8	1016	0.79	17.913	0.986	0.0376198	392.475
NM_001127191	Snx16	2540	0.31	6.614	0.954	0.0399552	392.513
NM_019731	Nme4	863	0.47	14.832	0.991	0.0250002	394.307
NM_001081308	Taok3	4240	0.3	7.311	0.922	0.071211	395.933
NM_011383	Six5	2853	0.68	6.379	0.939	0.0267958	396.749
NM_009755	Bmp1	3759	0.1	5.693	0.91	0.0305199	397.261
NM_028002	Dus4l	1768	0.22	10.181	0.957	0.0271441	403.528
NM_001271582	Smim10l1	474	5.53	17.3	0.983	0.0815541	403.617
NM_020021	Mos	1448	0.82	9.254	0.969	0.0502405	405.384
NM_001201470	Papss2	3599	0.28	6.613	0.994	0.0751237	405.817
NM_010062	Dnase2a	1643	0.24	9.373	0.954	0.0359377	407.634
MTCONS_00036571	MXLOC_022948	1717	2.94	9.901	0.983	0.037606	409.525
NM_001313722	Trappc2	1317	0.3	7.593	0.966	0.0476028	409.538
NM_144867	Slmo1	2167	0.36	10.614	0.952	0.0401709	414.175
NM_001164518	Iglon5	2567	0.46	7.869	0.94	0.0345719	414.718
NM_008979	Ptpn22	2748	0.14	5.75	0.95	0.0404038	416.094
NM_027828	Fam110c	2670	0.58	7.341	0.903	0.0403896	417.295
NM_029100	Sepn1	3445	0.11	5.167	0.932	0.0353579	417.744
NM_008606	Mmp11	2288	0.85	9.003	0.979	0.0454478	419.754
MTCONS_00041766	MXLOC_026070	674	1.23	14.243	0.975	0.0564863	420.24
NM_177056	Tmem198	2185	0.72	7.231	0.921	0.0838718	422.836
NM_019700	Pus1	1814	2.43	10.695	0.917	0.0486819	423.141
NM_027356	Ufsp1	996	1.62	10.643	0.988	0.0539189	424.224
NM_001285532	Tle1	2095	0.18	8.687	0.995	0.0396795	425.737
NM_001042767	Proc	1569	2.52	12.747	0.914	0.0521291	425.826
NM_001166477	Hmga1-rs1	1566	3.8	17.369	0.996	0.0239705	426.005
NM_001167767	Ldah	2646	0.44	7.181	0.99	0.0254042	427.341
MTCONS_00002214	MXLOC_001431	1317	2.43	6.986	0.943	0.0387837	428.959
NM_001272040	4930402F06Rik	1287	8.98	9.946	0.974	0.0481489	431.55
NM_001177536	Prdm11	1870	3.78	9.733	0.941	0.074013	436.181
MTCONS_00038616	MXLOC_024192	411	2.13	9.732	0.92	0.103538	437.65
NM_007778	Csf1	4176	0.2	5.699	0.942	0.021539	439.292
NM_021416	Fam184b	4123	0.28	5.724	0.93	0.0293998	440.9
NM_001290776	Txlng	3717	1.57	5.381	0.917	0.0468612	441.516
NM_028598	Rec114	883	1.84	20.159	0.971	0.0638831	443.704
NM_001289837	Zfp473	3957	0.1	5.56	0.935	0.0395061	443.831
NM_008471	Krt19	1381	2.59	11.441	0.991	0.0447446	444.525
MTCONS_00028380	MXLOC_017879	1046	1.32	6.883	0.955	0.0753554	445.667
NM_001290543	Acer2	1175	3.36	14.128	0.997	0.0575677	446.664
NM_027865	Tmem25	2354	0.17	7.477	0.986	0.0258888	447.29
NM_028801	Muc5b	14963	2.4	6.296	0.984	0.0306418	447.917
NM_001289720	Ampd2	3453	0.11	6.835	0.987	0.0250902	448.237
NM_001001333	Hexdc	2160	0.54	6.204	0.947	0.034358	448.34
NM_001044308	Cacna1i	9794	0.04	5.085	0.901	0.0184007	449.353
NM_146188	Kctd15	2412	1.46	7.048	0.99	0.026882	449.573
NM_133210	Sertad3	1257	1.9	12.888	0.982	0.0538055	450.52
NM_172572	Rhbdf2	3858	0.1	6.273	0.934	0.0244578	451.255
NM_001170748	Asb14	2015	2.14	9.529	0.964	0.0575914	451.468
NM_001310712	Cabp1	1619	0.49	12.23	0.96	0.0461424	452.063
NM_027290	Mcm10	3494	0.11	5.381	0.946	0.0390717	452.908
NM_028000	Plpp5	1472	0.27	7.201	0.938	0.0432786	452.959
NM_001145807	Brinp3	2760	0.28	7.754	0.93	0.0596827	455.866
NM_001159384	Mlx	1723	4.98	9.867	0.988	0.0300567	456.899
NM_001099793	Trmt61a	1992	0.98	8.133	0.954	0.0385986	457.861
NM_011236	Rad52	1695	0.12	8.378	0.984	0.0342233	458.276
MTCONS_00106913	MXLOC_066889	3388	4.46	5.49	0.943	0.0337885	458.528
NM_001081241	Fam65a	4133	0.09	5.952	0.91	0.0337418	459.1
NM_010681	Lama4	6046	0.06	7.939	0.969	0.0210208	461.042
MTCONS_00035125	MXLOC_022019	1077	0.37	19.684	0.996	0.0325031	461.058
NM_001039562	Ankrd37	904	0.9	16.814	0.98	0.0770342	461.728
NM_021890	Fads3	3269	6.17	8.321	0.979	0.0582107	464.253
NM_001242943	Gm14436	4029	0.32	5.957	0.957	0.0388305	464.514
MTCONS_00062054	MXLOC_038914	3858	0.66	5.702	0.946	0.0434414	467.336
NM_001177975	Irak1	3835	0.01	6.05	0.923	0.052222	468.248
NM_145619	Parp3	2962	0.13	6.482	0.944	0.0467023	469.446
MTCONS_00144704	MXLOC_091201	2055	13.73	7.494	0.947	0.0469281	471.178
NM_025653	3110001I22Rik	1611	0.25	11.173	0.978	0.0373945	471.734
NM_177387	Ust	4284	2.8	5.509	0.938	0.0462737	471.999
NM_008709	Mycn	2596	0.15	8.475	0.921	0.0743197	472.01
MTCONS_00079236	MXLOC_049335	2163	1.09	6.565	0.955	0.0511917	472.231
MTCONS_00151417	MXLOC_095770	764	0.21	18.325	0.949	0.0326084	472.363
NM_001291225	Sez6	4149	0.19	5.688	0.919	0.0243506	472.553
NM_001005788	Zfp69	2364	0.17	7.699	0.928	0.026452	472.668
NM_153540	Pomgnt2	2369	0.33	6.669	0.988	0.0401222	473.943
NM_001164225	Fbxl16	3499	0.11	5.316	0.956	0.0282619	474.163
NM_172380	Poglut1	2835	4.09	7.901	0.962	0.0413167	475.648
NM_001033540	Gm5113	2955	0.41	5.212	0.92	0.0320264	475.652
NM_053256	Pth2	569	2.22	16.52	0.928	0.0894038	475.93
MTCONS_00086312	MXLOC_053850	1263	0.14	12.985	0.989	0.0431383	476.296
NM_001001130	Zfp85	2218	0.71	11.812	0.991	0.0263432	476.481
NM_176785	Hps6	2696	0.14	9.866	0.989	0.0293945	476.635
NM_028789	Unkl	3414	1.77	5.272	0.964	0.0419844	479.077
NM_001024619	Tsku	2510	0.46	7.729	0.983	0.0276029	479.499
NM_024257	Hdhd3	1083	0.37	14.774	0.971	0.0403553	479.652
NM_001111111	Atg16l2	2164	0.18	6.839	0.931	0.0438417	479.948
NM_001163820	Fance	1890	1.04	10.582	0.976	0.0495809	481.261
NM_001163031	Adgre5	2965	2.88	5.599	0.914	0.030857	481.797
MTCONS_00088967	MXLOC_055534	2238	5.99	5.987	0.95	0.0493747	483.106
NM_134090	Kdelr3	1414	1.68	9.052	0.984	0.0437454	483.604
NM_178408	Arrdc1	1692	0.23	9.102	0.936	0.0637276	484.66
NM_009001	Rab3a	1446	0.55	10.927	0.94	0.0368386	485.216
NM_053261	Impa2	1386	0.29	15.296	0.994	0.0148971	485.649
NM_016681	Chek2	2247	0.2	8.189	0.987	0.0338648	487.831
MTCONS_00001001	MXLOC_000659	2294	2.07	6.539	0.946	0.0625294	488.17
NM_001177902	Zfp518b	6816	0.28	5.37	0.957	0.0211845	489.359
NM_194344	Sh3tc1	4549	0.08	5.891	0.96	0.0342882	489.533
NM_001024854	Timm9	797	7.19	18.068	0.947	0.0800398	490.276
MTCONS_00120248	MXLOC_075232	2587	3.51	6.262	0.986	0.0193785	491.732
NM_015795	Fbxo16	1229	0.32	10.74	0.951	0.049086	493.434
NM_144816	Rhbdl1	1543	0.77	6.999	0.957	0.0373009	493.493
NM_026303	Alkbh8	2269	0.17	13.045	0.983	0.03613	494.849
MTCONS_00119069	MXLOC_074461	1803	49.09	14.088	0.983	0.0384919	495.427
NM_011756	Zfp36	1765	1.78	7.592	0.975	0.0338108	495.866
MTCONS_00014358	MXLOC_009044	602	0.7	16.944	0.96	0.0944021	496.088
NM_153795	Fermt3	2587	0.45	7.112	0.937	0.0436817	497.154
NM_008217	Has3	5912	10.87	5.041	0.941	0.0192226	497.784
NM_010346	Grb7	2397	0.49	8.594	0.972	0.0265146	497.808
NM_001270516	Gm21708	1580	0.06	11.266	0.989	0.0241045	498.26
NM_001301250	Capn5	4334	0.09	5.722	0.979	0.0250275	498.677
NM_001291111	Gss	1828	0.43	12.691	0.927	0.0370663	499.716
NM_009026	Rasd1	1611	0.49	13.035	0.985	0.0506259	500.271
NM_023628	Anxa9	1853	0.42	12.412	0.991	0.0323871	500.574
NM_027875	Syde1	3288	1.42	7.482	0.986	0.0300659	501.374
NM_054042	Cd248	2562	0.46	9.602	0.998	0.0224556	501.526
NM_018769	Dfna5	2133	2.02	8.72	0.986	0.0259413	504.087
NM_019583	Il17rb	2061	0.76	8.54	0.967	0.0345275	504.6
NM_001082483	Efr3b	6547	0.22	5.651	0.924	0.0342101	505.908
NM_173789	Helt	1532	0.26	10.444	0.933	0.0588336	506.07
NM_001042670	Mterf1b	1368	0.58	10.819	0.928	0.0322844	508.385
NM_016896	Map3k14	4173	3.7	6.662	0.998	0.0246829	508.876
NM_031184	Glis2	3619	0.86	5.361	0.933	0.0170651	509.997
MTCONS_00081784	MXLOC_051051	3529	0.05	7.934	0.957	0.0221036	510.171
NM_026510	Ftsj2	1443	0.82	11.088	0.953	0.0397106	510.944
NM_001081971	Ankrd63	4861	2.86	5.266	0.915	0.0344331	511.554
NM_029886	9430038I01Rik	1125	0.36	10.489	0.985	0.0416848	511.723
MTCONS_00030053	MXLOC_018901	941	53.94	8.502	0.963	0.0569926	512.033
NM_001122830	Klhl26	2886	0.27	6.168	0.967	0.0382488	512.11
NM_008456	Klk1b5	862	0.46	18.561	0.921	0.0673143	512.739
MTCONS_00124033	MXLOC_077601	1987	0.34	9.26	0.926	0.0343404	513.385
NM_007859	Dffb	2048	0.38	13.867	0.981	0.0285114	514.856
NM_001272055	Numb	3349	1.77	6.271	0.964	0.021827	517.327
NM_001253679	Slc7a7	2126	1.29	10.536	0.948	0.0512909	517.351
NM_007403	Adam8	3117	0.01	8.406	0.985	0.0238941	517.571
NM_007911	Efnb3	3215	1.69	5.848	0.932	0.0366309	517.81
NM_001166384	Rbmy	1580	0.06	14.684	0.993	0.032566	518.483
NM_198885	Scx	1136	2.47	13.908	0.977	0.0402565	519.035
NM_008340	Igfals	2111	1.11	14.874	0.976	0.0264159	519.783
NM_007901	S1pr1	3029	0.13	8.121	0.927	0.0389635	520.413
MTCONS_00026014	MXLOC_016387	3319	0.91	7.352	0.986	0.0432292	522.891
NM_173047	Cbr3	1167	0.34	15.424	0.962	0.0309798	524.263
NM_019501	Pdss1	1635	2.17	8.93	0.914	0.0411389	524.865
NM_178624	Fbxl2	3203	3.39	5.932	0.925	0.0518972	525.036
NM_001029978	Tceal3	1115	1.08	11.839	0.965	0.0753893	525.778
NM_145916	Zfp7	2754	0.99	8.642	0.991	0.0388183	527.15
NM_001145830	Plcb1	6998	0.05	6.63	0.956	0.0459642	529.084
NM_001115087	Fancf	1691	3.03	10.526	0.952	0.0696856	529.254
NM_027416	Calml3	1426	19.75	13.604	0.99	0.0415036	531.495
NM_011786	Aloxe3	2538	0.15	7.486	0.99	0.0230602	532.196
NM_019782	P3h1	3013	0.13	7.235	0.934	0.0569576	533.294
NM_009238	Sox4	2953	4.44	7.45	0.967	0.045533	533.65
NM_008664	Myom2	4953	0.23	6.299	0.949	0.028065	534.458
NM_146026	Prr15l	1362	2.92	14.978	0.91	0.0846477	535.284
NM_025402	Ogfod3	1243	0.96	17.538	0.99	0.0168665	535.748
MTCONS_00145741	MXLOC_091943	694	0.6	21.326	0.906	0.0744272	536.262
NM_028201	Slx4ip	2556	0.46	8.685	0.973	0.0531744	536.37
NM_183024	Raver2	3990	0.39	8.02	0.988	0.0345394	536.413
NM_001193661	Cldn12	3639	0.85	6.375	0.945	0.0346369	536.949
NM_001081119	Abhd13	5073	0.15	8.082	0.908	0.0701369	538.668
NM_153068	Ehd2	3058	1.91	7.39	0.921	0.061881	539.729
NM_001012310	Slc25a47	1580	0.75	16.203	0.961	0.0440217	540.819
MTCONS_00034434	MXLOC_021658	1850	3.82	14.811	0.999	0.0433005	541.846
NM_009331	Tcf7	2583	0.15	7.046	0.912	0.044343	541.869
NM_172832	Pcyox1l	2017	0.19	10.412	0.941	0.0461412	542.457
NM_027726	Dlg5	7784	2.62	5.755	0.959	0.0383275	543.534
NM_027078	Ikbip	1235	0.32	16.356	0.979	0.0514373	544.633
NM_001270515	Gm21704	1580	0.06	10	0.984	0.0357136	545.953
NM_001254754	Echdc2	1239	2.58	10.815	0.979	0.0487341	546.052
NM_138606	Pim2	2041	2.3	9.995	1	0.0453909	546.241
NM_001159617	Pigp	907	4.03	16.318	0.961	0.0718805	546.872
NM_001163085	Map3k15	4348	2.58	6.394	0.976	0.0265945	547.929
NM_001033400	Nutm2	2548	0.15	11.068	0.966	0.028518	548.464
NM_016874	Deaf1	2192	2.86	14.599	0.991	0.0254052	549.37
NM_153127	Mmrn2	3934	0.1	5.643	0.949	0.0213167	551.718
NM_183276	Nbeal2	8803	1.53	5.771	0.988	0.0207034	553.896
NM_001290383	Esrp1	3966	4.02	5.043	0.933	0.0376883	555.494
NM_001081264	Alg6	3114	0.62	7.386	0.928	0.0637506	555.928
NM_001308482	Whsc1l1	3812	0.26	9.654	0.972	0.0352302	559.817
NM_153388	Lrfn4	2919	2.26	7.674	0.939	0.0337034	560.442
NM_198100	Tbkbp1	3335	0.12	5.097	0.941	0.0283973	560.837
NM_183175	C1qtnf9	1903	2.06	9.564	0.959	0.044841	562.613
NM_001291280	Nmb	687	0.6	21.543	0.977	0.048863	562.857
NM_023842	Dsp	9592	2.52	5.484	0.924	0.0279994	563.127
NM_144916	Tmem150a	1510	0.52	11.656	0.989	0.0324218	563.274
NM_001045515	Synj1	7012	1.04	5.904	0.943	0.0297522	565.512
NM_178017	Hmgxb4	3903	0.32	6.867	0.953	0.0471429	566.127
NM_177060	Rnf222	2701	0.43	7.257	0.946	0.0433427	569.459
NM_001005865	Mtus1	4169	1.52	5.037	0.941	0.0371695	569.647
NM_175096	Stbd1	1985	0.79	11.587	0.99	0.0316246	570.687
NM_029494	Rab30	1927	0.61	9.341	0.955	0.0521771	572.408
NM_178848	Sirt5	1362	0.29	16.593	0.994	0.0340786	573.929
NM_001271915	B3gnt9	2516	2.04	10.731	0.961	0.0603577	574.709
NM_134164	Syt12	3277	2.07	6.53	0.944	0.0473651	575.311
NM_001127188	Zfp534	2240	0.72	6.786	0.912	0.0448557	577.482
NM_172682	Fam160a1	4388	0.79	7.065	0.943	0.027314	579.102
NM_001199243	Kcnip4	1997	4.12	9.014	0.992	0.0489584	579.51
NM_173414	Lancl3	3920	0.49	8.061	0.994	0.0269307	580.56
NM_145133	Tifa	2137	0.37	12.073	0.992	0.0385854	581.229
NM_001145854	Pak6	3662	0.63	5.188	0.918	0.0272403	582.703
MTCONS_00149130	MXLOC_094321	1561	0.25	10.634	1	0.0320581	582.869
NM_001291273	Mrps23	1161	0.34	13.092	0.922	0.0511064	583.675
NM_001305423	Tmco4	3531	0.22	8.213	0.972	0.0509768	583.84
NM_001033770	Gm904	649	2.06	22.188	0.986	0.0406292	585.361
NM_019632	Napb	3693	0.63	6.986	0.956	0.0341291	585.708
NM_016801	Stx1a	2162	0.18	12.211	0.985	0.0312195	587.466
NM_015828	Gne	5384	0.07	7.429	0.954	0.0405439	589.414
NM_144531	Kazn	4501	0.17	5.377	0.952	0.0351409	589.936
NM_174989	Ticam1	2830	0.14	8.693	0.975	0.0276121	589.958
MTCONS_00132142	MXLOC_082866	2571	1.52	6.301	0.971	0.0443477	591.06
NM_013755	Gyg	1721	0.23	12.435	0.982	0.0351113	591.861
NM_138674	Pkhd1l1	12739	0.06	5.244	0.923	0.011917	591.88
NM_145144	Aif1l	2953	0.53	5.689	0.969	0.0330588	592.783
NM_008152	Gpr65	2147	1.28	11.365	0.932	0.0339677	594.403
NM_178932	Aoc2	2535	1.39	8.915	0.98	0.0248865	594.542
NM_001162366	Ptk2b	3864	0.1	7.557	0.987	0.0238756	595.237
NM_198423	Bahcc1	10727	0.04	5.426	0.938	0.0276723	595.727
NM_011530	Tap2	2490	0.16	8.434	0.94	0.0231414	598.176
NM_175645	Xylt1	3070	0.25	9.186	0.964	0.0234029	600.121
NM_001286065	Grk6	2897	1.12	7.042	0.962	0.041153	600.287
NM_033579	Pcdhgb7	4531	3.78	5.915	0.925	0.0405272	600.66
NM_001290429	Ccdc106	1320	22.28	20.606	0.923	0.045458	601.273
NM_007562	Bnc1	4663	0.5	7.935	0.984	0.0250834	603.865
NM_008845	Pip4k2a	3471	0.22	5.935	0.973	0.0282313	603.936
NM_001170431	Slc35b3	2086	2.44	12.752	0.945	0.0321774	604.218
NM_010601	Kcnh3	3583	0.22	6.587	0.948	0.0262704	604.531
NM_133665	Mef2d	5406	0.07	6.622	0.923	0.0340947	604.703
NM_001029890	Mex3a	5776	1.6	5.644	0.956	0.03777	605.262
NM_145448	9030617O03Rik	3229	0.12	6.008	0.919	0.0343742	605.523
NM_001199785	Zfp839	3497	0.69	9.094	0.977	0.0284208	606.024
MTCONS_00118696	MXLOC_074248	1941	1.07	9.48	0.927	0.0721846	610.09
NM_001161747	Palm	2519	1.86	10.877	0.981	0.0405418	610.769
NM_177856	E130311K13Rik	1541	0.58	15.964	0.994	0.0285973	611.379
NM_001163747	Tmem192	991	0.41	18.567	0.981	0.0693788	611.954
NM_028281	Pcbd2	546	0.78	19.414	0.98	0.0527483	614.951
NM_001045482	Rbak	3380	0.12	6.864	0.978	0.0310135	615.02
NM_177460	Parp16	2483	0.16	8.216	0.968	0.0459683	617.412
NM_029173	Nxnl2	1163	0.34	20.12	0.987	0.0703182	618.318
NM_031843	Dpp7	1655	0.24	13.293	0.983	0.0340238	618.834
NM_027480	Ankrd24	3658	0.11	6.124	0.904	0.0343768	623.133
NM_001166368	Fkbp2	629	0.66	27.027	0.968	0.0336437	623.351
NM_026720	Ankrd13d	2141	0.55	12.611	0.978	0.0261508	624.164
NM_001198831	Ddr1	3630	0.32	8.54	0.969	0.0300738	624.597
MTCONS_00148610	MXLOC_093938	1614	0.24	13.259	0.973	0.0506518	627.12
NM_033584	Pcdhga1	4537	0.69	6.26	0.95	0.0410658	627.98
NM_011633	Traf5	2110	3.53	8.057	0.995	0.0348188	629.144
NM_178713	Aldh8a1	2243	0.17	10.967	0.925	0.0383289	629.487
NM_021893	Cd274	3638	0.11	5.443	0.934	0.0172912	631.034
NM_001100461	Pnma5	2287	0.34	10.407	0.989	0.0220973	632.425
MTCONS_00040580	MXLOC_025340	5087	0.23	5.937	0.924	0.0296279	632.875
NM_001081342	Adgrd1	5163	0.15	7.98	0.991	0.028879	633.56
MTCONS_00144703	MXLOC_091200	2728	70.53	6.525	0.966	0.0221449	634.109
NM_027777	Pex1	4433	2	6.497	0.949	0.049054	634.109
NM_010071	Dok2	1717	14	8.154	0.984	0.0388513	634.326
NM_009636	Aebp1	4072	0.17	7.957	0.943	0.0334423	634.973
NM_001286156	Zfp322a	5122	3.99	6.052	0.979	0.0328763	635.767
NM_025280	Kin	1379	0.29	18.999	0.997	0.0294411	638.537
NM_001291787	Map4k2	4622	4.01	8.005	0.986	0.0286859	638.688
NM_144935	Plppr2	2608	0.9	10.583	0.99	0.0277975	638.748
NM_133919	Aff1	8323	0.01	6.031	0.965	0.0187305	638.932
NM_198101	Gmip	3925	0.1	7.898	0.988	0.0445915	639.828
NM_207668	Acpp	4488	0.09	6.328	0.938	0.0348644	640.669
NM_027346	Taco1	1337	1.49	21.541	0.999	0.0432839	640.882
NM_001291066	Adam8	3114	0.12	7.643	0.962	0.0183452	640.975
NM_001170742	Wdr59	5111	0.15	6.457	0.972	0.0220793	642.416
NM_001270513	Gm21677	1580	0.06	11.266	0.989	0.0365806	643.6
NM_178066	Tmem198b	2335	2.34	10.193	0.934	0.0485885	643.971
NM_001163270	Baiap3	4645	2.24	6.329	0.973	0.00909055	645.19
NM_026381	Shisa5	1620	0.97	14.568	0.954	0.0349163	645.536
NM_172884	2900026A02Rik	5838	0.17	6.783	0.979	0.038213	645.821
NM_007433	Alppl2	2112	0.93	11.553	0.96	0.0636057	645.96
NM_023179	Atp6v1g2	1495	0.26	20.468	0.993	0.026324	646.078
NM_172702	Serinc2	1876	0.42	16.311	0.978	0.0309096	646.338
NM_033314	Slco2a1	4033	0.1	7.786	0.968	0.0361523	647.359
NM_027921	Slc16a14	2349	0.17	8.514	0.986	0.0661256	648.955
NM_016720	Neu3	3341	1.71	5.268	0.975	0.0162157	650.485
NM_001081403	Klhl14	4018	0.58	6.272	0.968	0.0285311	650.533
NM_001252565	Oprl1	2927	0.66	9.361	0.934	0.0363009	653.692
NM_001099633	Dnah9	13774	0.17	5.634	0.947	0.0107358	653.892
NM_001033423	Gm773	951	0.43	24.185	0.984	0.0350599	654.749
NM_001311074	Flnc	8867	0.13	6.631	0.924	0.0175011	655.22
NM_001290316	Vsig10l	3443	0.11	8.249	0.999	0.0217399	657.188
NM_010153	Erbb3	4020	0.1	8.159	0.982	0.0284156	658.852
MTCONS_00062982	MXLOC_039503	1064	0.4	7.895	0.922	0.0690719	659.544
NM_001291186	Abr	4463	1.99	8.514	0.947	0.0339983	661.016
MTCONS_00146979	MXLOC_092800	1052	1.41	14.639	0.991	0.0473317	661.656
NM_025512	Zfand1	1591	0.25	14.959	0.98	0.0319563	662.151
NM_001039000	Kif5a	6311	0.06	6.687	0.976	0.0216077	662.234
NM_026782	Ccdc167	1370	35.09	13.285	0.982	0.0259909	662.576
NM_001083628	Greb1l	8421	0.59	6.698	0.997	0.0060868	663.07
NM_001080798	Aff1	8312	0.5	6.16	0.944	0.0170113	663.183
NM_172854	Olfml2a	2409	1.62	12.619	0.983	0.063574	665.638
NM_194060	Foxo6	2528	0.31	10.047	0.99	0.0326651	666.821
NM_001284414	Vps25	613	0.68	21.207	0.935	0.10115	667.311
NM_001042407	Pex10	1647	4.79	12.022	0.951	0.0298628	669.278
NM_146261	Fam199x	8297	0.05	5.038	0.904	0.0206196	669.669
NM_009744	Bcl6	3285	2.36	8.645	0.943	0.0418314	669.86
NM_175374	Mtrf1l	2621	0.15	9.462	0.969	0.0680817	671.335
NM_025833	Baiap2l1	3248	0.36	10.776	0.977	0.0592385	671.372
NM_183312	Synm	4513	0.65	6.426	0.948	0.0362496	672.215
NM_001277928	Lamb3	4016	0.87	8.616	0.941	0.0727646	675.113
NM_001039347	Kcnd3	7169	0.37	6.361	0.962	0.027349	675.837
NM_013873	Sult4a1	2383	1.97	8.561	0.925	0.0476782	676.196
NM_134420	Slc26a6	2725	1.43	8.881	0.984	0.0281378	678.129
NM_172448	Rnf43	4311	0.18	6.309	0.923	0.0259354	678.26
NM_011057	Pdgfb	2942	1.85	5.778	0.937	0.0237327	680.893
NM_001170847	Rbm20	6592	0.24	6.796	0.953	0.0425322	682.542
NM_001177811	Rapgef3	3774	5.64	7.26	0.95	0.046047	684.378
NM_001166064	Syde2	5495	0.21	6.26	0.928	0.039154	684.557
NM_008001	Fgd1	4166	3.34	5.521	0.95	0.0207569	688.272
NM_133926	Camk1	1434	0.55	16.039	0.952	0.0488914	688.28
NM_144551	Trib2	4198	0.28	6.622	0.96	0.0217351	688.757
MTCONS_00023049	MXLOC_014487	5312	1.15	7.643	0.977	0.0237924	689.978
NM_031258	Chrdl1	4190	0.18	5.823	0.92	0.0299887	690.149
MTCONS_00058337	MXLOC_036555	2036	5.2	8.251	0.976	0.0570912	690.71
NM_001012311	Pgbd1	3117	0.5	6.866	0.927	0.0445762	692.483
NM_001081161	Fam171a1	4146	0.09	8.587	0.97	0.0282382	692.526
NM_001101461	9130204L05Rik	491	0.87	30.957	0.935	0.0510779	694.537
NM_001136227	Rtkn	2195	0.71	10.752	0.959	0.0359613	694.735
NM_133918	Emilin1	3464	0.5	5.543	0.933	0.0215206	695.749
NM_153542	Lrrc20	2621	0.15	10.683	0.958	0.0355419	697.218
NM_009324	Tbx2	3562	0.87	8.647	0.956	0.0602504	697.66
NM_001033393	Tmem104	4566	0.08	7.052	0.976	0.0511427	698.199
NM_001270791	Iba57	935	6.07	15.829	0.959	0.0721407	699.315
NM_176999	Atp10b	6909	0.28	6.34	0.905	0.0272481	699.7
NM_175381	2700081O15Rik	4989	0.23	6.214	0.932	0.0232624	701.169
NM_025995	Fbxo5	1807	1.52	10.515	0.902	0.0541363	701.435
NM_028056	1600002H07Rik	2143	0.23	15.679	0.972	0.0521238	702.244
MTCONS_00031124	MXLOC_019573	345	12.75	29.565	1	0.0704988	703.322
MTCONS_00119451	MXLOC_074735	628	1.33	20.064	0.927	0.0705794	705.265
NM_025462	Ece2	984	0.82	16.667	0.944	0.0661903	705.482
NM_011843	Esyt1	3685	0.84	10.421	0.982	0.059214	706.34
NM_007875	Dpagt1	1905	3.71	12.283	0.99	0.041949	707.85
NM_033578	Pcdhgb6	4683	0.42	5.467	0.965	0.0376723	709.213
NM_027136	Ovca2	2642	18.05	13.323	0.986	0.0441221	709.49
NM_011577	Tgfb1	2175	0.54	8.92	0.987	0.0314931	710.058
NM_025410	Lage3	760	1.08	31.053	0.967	0.0746945	711.431
NM_001252465	Mlst8	3150	5.55	9.778	0.993	0.0163679	711.922
NM_146377	Olfr127	972	39.63	12.963	0.993	0.105548	711.996
NM_011976	Sema4g	4303	1.08	7.39	0.98	0.0201831	712.095
NM_178929	Kazald1	1380	0.58	19.565	0.954	0.0595803	712.386
NM_178732	Zfp324	4289	4.14	8.394	0.998	0.0217549	712.647
NM_177573	9930104L06Rik	2942	0.13	7.614	0.986	0.0261564	712.849
NM_010493	Icam1	2539	0.31	8.98	0.962	0.0335457	713.541
NM_001163741	Ccdc167	4608	11.89	7.075	0.993	0.00734363	713.907
NM_016924	Rwdd2b	2104	1.3	10.741	0.93	0.0478574	714.405
NM_016798	Pdlim3	1578	0.25	19.265	0.991	0.0285654	714.754
NM_138719	Gnb5	2225	2.46	9.528	0.905	0.0376691	715.615
NM_001284273	Tmem201	3632	4.69	7.764	0.956	0.0376244	716.623
MTCONS_00150592	MXLOC_095317	421	6.23	25.653	0.986	0.0601886	717.23
NM_001081226	2310009B15Rik	571	2.21	32.574	0.951	0.0542698	717.495
NM_030220	Sp2	3035	0.03	11.269	0.941	0.0342225	719.97
MTCONS_00145259	MXLOC_091578	1065	1.89	19.906	0.986	0.027592	720.147
NM_138951	Ttc36	764	32.8	12.042	0.927	0.104035	720.744
NM_027919	Tha1	1840	0.43	8.37	0.964	0.0343176	721.193
NM_007889	Dvl3	2953	0.13	10.227	0.966	0.0341414	722.65
NM_001253757	Anp32e	3224	0.12	6.7	0.941	0.0399229	722.664
NM_001290440	Zscan22	2919	3.21	11.853	0.982	0.0251412	723.052
NM_010332	Ednra	3643	0.85	6.094	0.901	0.0443861	723.12
NM_001310644	Rpe	2681	17.72	11.19	0.966	0.0600389	723.456
NM_033523	Spred2	2872	0.41	11.072	0.909	0.0476458	723.551
NM_001252526	Cpeb1	3096	0.63	9.755	0.962	0.0287244	723.846
MTCONS_00109461	MXLOC_068484	1155	0.35	16.797	0.976	0.0810652	724.124
NM_007440	Alox12	2991	2.08	6.754	0.983	0.0483784	724.521
MTCONS_00109724	MXLOC_068628	4351	0.09	7.86	0.974	0.0271875	726.514
NM_013555	Hoxd9	2100	1.68	10	0.939	0.0266118	726.769
NM_033373	Krt23	1539	0.26	15.075	0.996	0.0300923	728.695
NM_021474	Efemp2	1556	0.76	18.38	0.955	0.0429761	732.692
NM_080793	Setd7	7356	0.08	5.655	0.929	0.0217383	733.242
NM_001302218	Tmem138	858	0.47	20.28	0.987	0.0584531	734.272
NM_001302354	Umad1	2172	0.18	10.866	0.92	0.0579537	734.425
NM_001017968	Zdhhc18	2847	0.27	12.153	0.986	0.0281379	736.7
NM_007725	Cnn2	1782	0.44	16.611	0.984	0.0321194	737.588
NM_008453	Klf3	2314	0.17	9.594	0.958	0.0437137	737.765
NM_001270499	Tmem254c	1269	0.67	11.663	0.967	0.0498433	737.812
NM_172552	Tdg	3218	1.21	8.763	0.946	0.0341223	739.745
NM_010903	Nfe2l3	2544	2.45	11.321	0.983	0.0429181	740.778
NM_031877	Wasf1	2550	0.15	11.843	0.965	0.0335459	741.413
NM_001163453	Mapk8ip3	5468	1.97	8.01	0.983	0.0283867	741.477
NM_172534	4932411E22Rik	2665	0.15	9.381	0.944	0.0529732	742.153
NM_175471	Cyb5rl	1605	0.49	11.963	0.989	0.0378973	742.799
NM_001114088	Pdlim7	2626	1.03	7.845	0.93	0.0770964	742.908
NM_001289510	Tecpr2	7780	0.39	8.406	0.993	0.0194525	744.01
MTCONS_00139070	MXLOC_087493	786	0.7	16.794	0.913	0.0632203	744.026
NM_008812	Padi2	4758	0.11	9.416	0.991	0.0282228	745.131
MTCONS_00119349	MXLOC_074671	3530	0.22	6.742	0.933	0.0214528	745.567
MTCONS_00086629	MXLOC_054083	1731	2.66	10.861	0.979	0.0371214	745.981
NM_053186	Cnnm3	5184	1.19	6.829	0.939	0.042716	747.869
MTCONS_00113383	MXLOC_070948	2431	2.17	9.214	0.955	0.0622033	748.402
NM_001310536	Rapgef2	6488	0.16	8.107	0.958	0.0217137	748.509
MTCONS_00032136	MXLOC_020204	3857	0.7	8.608	0.962	0.0276329	749.852
MTCONS_00108002	MXLOC_067558	2206	1.25	13.055	0.95	0.0342811	753.225
NM_001100596	Gm2002	2680	34.14	12.313	0.978	0.0557259	757.242
NM_001101433	Zcchc24	4375	3.44	6.72	0.95	0.0390737	757.287
NM_007551	Cxcr5	2615	0.45	11.09	0.987	0.0321746	758.4
NM_001270667	Gm21950	1904	0.2	13.235	0.995	0.0397255	759.515
NM_008209	Mr1	2509	0.16	11.479	0.963	0.0209461	759.741
NM_001008424	Cdsn	2678	2.47	10.007	0.917	0.0703005	759.953
MTCONS_00026422	MXLOC_016629	989	1.09	17.189	0.91	0.125172	761.749
NM_178879	B3gnt9	2328	7.52	11.082	0.964	0.0503784	761.916
NM_001081135	Prrg3	5931	0.26	7.452	0.994	0.0324357	763.812
NM_008287	Hrsp12	994	0.41	19.115	0.976	0.0444663	763.971
NM_001310687	Fbxo17	1650	0.21	17.455	0.996	0.0260825	764.375
NM_153762	Rnf26	2271	0.09	15.764	0.984	0.0391541	764.843
NM_009813	Casq1	1874	1.05	13.234	0.981	0.0610828	765.248
NM_010362	Gsto1	1177	5.1	19.201	0.947	0.0380234	765.377
NM_019566	Rhog	1264	2.52	22.31	0.975	0.028629	767.553
NM_001270495	Tmem254b	1434	4.67	13.11	0.98	0.0393088	767.721
NM_198037	Cachd1	4965	0.08	7.492	0.978	0.0285023	769.842
NM_001159421	Ccdc58	970	1.25	16.701	0.99	0.0466548	770.177
NM_178641	Inpp5f	4740	3.99	8.27	0.961	0.023142	770.306
MTCONS_00141647	MXLOC_089254	2271	0.09	9.599	0.982	0.0328671	770.381
NM_026010	Lipt2	1229	5.52	20.179	0.997	0.0330573	771.029
NM_028232	Sgol1	3609	0.11	7.869	0.949	0.040624	772.072
NM_001301666	Pitpnb	2658	0.15	6.697	0.912	0.0384535	772.076
NM_146256	Hpdl	1602	0.49	18.227	0.989	0.0297061	777.62
NM_027557	Pwwp2a	3279	2.09	11.345	0.911	0.0998311	778.936
NM_001276350	Epc1	834	9.79	22.302	0.916	0.0915923	781.527
MTCONS_00149006	MXLOC_094227	922	3.52	7.592	0.926	0.0599646	784.696
NM_018789	Foxo4	3162	2.21	9.867	0.954	0.0287754	786.665
NM_001139503	Dnlz	2779	1.12	8.492	0.986	0.0188499	787.847
NM_007862	Dlg1	4777	0.24	6.992	0.909	0.0246413	789.011
NM_178421	Nanos1	3928	0.89	7.026	0.961	0.0181913	789.09
NM_144556	Lgi4	3444	0.23	9.175	0.976	0.0307898	789.434
NM_009525	Wnt5b	2371	0.82	10.713	0.979	0.0411938	791.657
MTCONS_00006074	MXLOC_003829	1843	7.06	10.526	0.957	0.0754398	791.716
NM_011172	Prodh	2283	0.68	12.965	0.991	0.026924	792.481
NM_033475	Rab34	1721	2.06	18.245	0.997	0.0399074	793.994
NM_001166537	Hmga1	1971	0.29	14.105	0.992	0.0486435	795.012
NM_009709	Arnt	4324	0.09	10.222	0.961	0.0558202	795.462
NM_010144	Ephb4	4334	0.36	6.83	0.937	0.0321058	796.528
NM_172667	Cwc22	3373	1.3	12.867	0.946	0.0263574	796.83
NM_001033262	2017-03-09	1998	0.2	14.214	0.984	0.0534244	796.883
NM_028398	Phykpl	1896	1.04	14.662	0.959	0.0402188	801.476
NM_015796	Fbxo17	1968	1.22	13.008	0.949	0.0489114	802.289
NM_007923	Elk4	3671	0.11	8.826	0.94	0.0305543	802.52
NM_030199	Zfp623	2486	0.47	14.079	0.996	0.0298442	802.739
NM_173021	Phka1	5938	0.13	5.861	0.94	0.0316541	802.886
NM_011565	Tead2	2115	0.56	11.631	0.974	0.034836	803.227
NM_199308	Mast3	5334	0.29	9.561	0.993	0.0205839	804.288
NM_001289477	Papss1	2590	0.15	11.66	0.964	0.0388382	805.741
NM_145378	Pla2g4b	3858	4.31	7.361	0.938	0.0344509	807.579
NM_153534	Adcy2	4211	0.09	13.773	0.994	0.0476247	809.832
NM_001001183	Tmem204	1779	11.95	11.58	0.923	0.0977094	810.484
NM_001163008	Tnik	7004	0.55	6.739	0.939	0.0312665	810.513
NM_139064	Tnip2	1966	0.6	17.599	0.976	0.0233178	811.019
NM_011252	Rbmx	2437	0.16	9.684	0.954	0.05528	811.493
NM_001184711	Tfdp2	6990	0.71	7.353	0.957	0.0339925	811.925
MTCONS_00140915	MXLOC_088756	6274	0.12	10.775	0.991	0.0215105	812.306
NM_001271569	1700065D16Rik	519	33.73	31.214	0.985	0.0263902	815.872
NM_007496	Zfhx3	16439	0.26	8.2	0.937	0.0304693	817.06
NM_001310593	Mef2d	5403	0.39	6.33	0.933	0.0353945	818.323
MTCONS_00124908	MXLOC_078198	762	3.24	18.635	0.958	0.055008	818.879
NM_198932	Pou2f1	12906	3.09	5.858	0.929	0.0294431	819.068
NM_019545	Hao2	2042	0.19	13.712	0.928	0.0656396	819.749
NM_001161797	Phactr4	4488	1.44	7.754	0.974	0.0243286	823.716
NM_001289538	Sh2b1	3270	0.12	9.052	0.965	0.0263691	824.874
NM_198322	Zfp273	2321	2.19	12.839	0.994	0.0381346	825.492
NM_001163687	Naaa	2418	0.23	8.768	0.918	0.0685721	825.635
NM_010221	Fkbp10	2603	0.6	13.292	0.987	0.0233187	825.672
NM_001291857	Aebp1	4075	0.02	7.951	0.943	0.0249347	826.759
NM_008269	Hoxb6	1322	0.3	14.07	0.989	0.0454553	826.915
NM_175285	Tmem62	2866	0.14	13.887	0.95	0.0311301	827.028
NM_001282013	Prr3	1937	2.34	15.798	0.959	0.041425	827.415
NM_025807	Slc16a9	3563	4.68	8.532	0.96	0.0376763	827.863
NM_181345	Npm2	997	0.4	25.075	0.939	0.067434	828.129
NM_015737	Galnt4	5113	0.3	6.571	0.963	0.0412282	829.613
NM_001286727	Trim26	3184	0.12	14.447	0.994	0.0300206	831.143
NM_008509	Lpl	4049	1.03	6.57	0.908	0.0440773	831.42
NM_021430	Rilpl1	2249	9.91	16.896	0.988	0.0524579	831.559
NM_001127348	Snx10	2464	1.42	9.334	0.98	0.0383558	833.783
NM_001313920	Hif1a	4436	0.87	12.353	0.918	0.0826199	834.266
NM_001141930	Ctnnbip1	2563	3.95	9.754	0.936	0.0491249	836.428
NM_015754	Rbbp9	2160	0.18	9.722	0.992	0.045492	837.687
NM_001081049	Kmt2a	16439	0.95	8.03	0.986	0.010037	838.28
NM_001085523	Gm14374	1960	0.96	15.918	0.992	0.0361	838.887
NM_001100415	Gm14430	4538	0.04	5.421	0.946	0.0231929	840.383
NM_033587	Pcdhga4	4534	3.35	6.925	0.98	0.0263285	840.86
NM_145624	Zfp709	3975	2.34	9.509	0.991	0.0208548	842.015
NM_001163427	Pradc1	1082	0.37	23.105	0.941	0.0778116	842.82
MTCONS_00129208	MXLOC_080934	585	132.08	30.769	0.993	0.0513485	843.15
NM_146168	Vopp1	2886	12.26	13.721	0.999	0.0379082	845.017
NM_001083318	Etv3	5143	0.01	8.789	0.944	0.021217	845.159
NM_001313914	Thbs1	5845	0.71	8.931	0.978	0.02835	845.393
NM_054077	Prelp	3602	0.11	12.549	0.993	0.0207513	846.395
MTCONS_00066416	MXLOC_041459	755	16.3	13.245	0.993	0.0524062	847.284
NM_026756	Nfic	6218	4.46	7.945	0.966	0.0444874	851.328
MTCONS_00066503	MXLOC_041519	795	0.52	34.214	0.916	0.0557392	853.15
NM_001003817	Erbb2	4998	0.15	8.964	0.97	0.035229	853.482
NM_001277959	Taf1a	2361	0.5	12.961	0.97	0.0502047	854.703
MTCONS_00104125	MXLOC_065222	3598	0.11	6.948	0.909	0.0466177	855.306
NM_029857	Tmco4	3322	0.35	12.161	0.998	0.019331	855.573
MTCONS_00124905	MXLOC_078195	797	5.02	25.345	0.995	0.0445019	855.912
NM_029956	Mmab	2987	0.13	11.65	0.966	0.0265399	857.453
NM_001310839	Rnf214	3583	7.15	9.154	0.996	0.0458465	858.117
NM_016985	Mtmr1	4634	0.33	6.862	0.961	0.0320354	859.643
NM_001290438	Zscan22	3404	0.79	9.459	0.944	0.0440061	861.228
NM_028778	Nuak2	3108	0.12	11.905	0.916	0.0409977	861.416
NM_029704	Ttc19	3397	6.73	10.244	0.981	0.0441393	862.076
NM_001166476	Hmga1-rs1	1599	0.73	19.262	0.979	0.0299457	862.314
NM_028428	Fut11	3344	2.39	8.373	0.905	0.051398	862.716
NM_183180	Tspan18	3751	0.12	8.638	0.945	0.0354386	863.573
NM_001286578	C2cd5	4216	0.09	10.863	0.959	0.0245569	864.208
NM_009903	Cldn4	1811	0.22	14.136	0.98	0.0183123	865.095
NM_001252653	Ecm1	1896	0.21	18.143	0.973	0.0166314	867.564
NM_001025312	Dclre1b	4122	3	7.181	0.954	0.0251101	867.633
NM_001308481	Whsc1l1	3592	0.86	8.853	0.988	0.0408942	868.437
NM_178659	Jmjd4	4445	4.6	8.324	0.978	0.0308256	869.272
NM_175529	Leng9	1690	1.17	23.787	0.999	0.0565734	870.519
NM_026734	Tmem126b	862	0.47	22.506	0.986	0.0337698	872.414
NM_001282024	Prr3	2031	1.33	13.392	0.969	0.0467704	873.418
NM_009547	Zbtb14	3565	0.54	9.874	0.957	0.0483204	874.395
MTCONS_00102325	MXLOC_064091	455	10.46	43.956	0.998	0.0304465	875.617
NM_011550	Mlx	1975	3.02	11.139	0.967	0.0373097	875.718
NM_008604	Mme	5722	0.07	7.305	0.962	0.0239914	876.813
NM_001277328	Sox6	8411	0.23	7.752	0.915	0.0520791	877.343
NM_177774	Srsf12	2939	0.13	6.193	0.917	0.0414802	878.326
NM_001289545	Atxn7l2	2452	0.16	11.256	0.977	0.0160219	878.326
NM_145487	Prr3	1960	1.01	13.571	0.949	0.0575276	880.648
NM_012005	Med14	5080	0.1	8.858	0.973	0.0370615	881.065
NM_001289710	Sh3glb2	1779	0.44	17.088	0.953	0.0475091	881.229
NM_001293653	Rab7	2042	5.95	11.361	0.955	0.0472334	882.247
NM_001243075	Cep57l1	2011	0.02	13.725	0.967	0.0699887	882.487
NM_001145970	Map7d1	3170	0.37	9.085	0.971	0.0399516	883
NM_134437	Il17rd	8220	0.33	8.467	0.96	0.0523312	884.11
NM_146028	Stac2	3049	0.25	9.643	0.962	0.0283696	884.195
NM_001316681	Ptpre	4998	0.08	7.363	0.973	0.0316538	884.695
NM_001146323	Hps3	3615	0.21	8.631	0.973	0.0373997	886.245
NM_033325	Loxl2	5180	0.66	5.907	0.931	0.0253206	886.306
NM_008363	Irak1	3831	0.19	6.421	0.918	0.0248231	889.288
MTCONS_00027182	MXLOC_017103	806	4.06	17.618	0.954	0.0871028	894.904
MTCONS_00102165	MXLOC_063997	639	26.13	20.97	0.986	0.0357849	900.246
NM_173007	Tspan12	2490	0.16	14.297	0.941	0.0392832	901.276
NM_011439	Sox13	3531	0.22	11.781	0.988	0.0200002	901.927
NM_133190	Cacng8	1455	16.89	16.907	0.982	0.0622267	903.05
MTCONS_00021600	MXLOC_013559	891	1.37	20.651	0.978	0.0601045	905.059
NM_001033253	Plekhg1	7189	0.09	11.239	0.966	0.0372633	906.278
NM_019413	Robo1	7568	0.76	8.747	0.953	0.0653969	909.145
NM_207663	Synm	6960	0.08	10.201	0.955	0.0452373	912.426
NM_029182	Rasd2	2810	0.28	13.31	0.999	0.0316461	912.523
NM_009637	Aebp2	2762	1.41	13.541	0.979	0.0330434	913.138
NM_183315	Ctxn1	1226	0.33	21.533	0.928	0.0425897	913.759
NM_001284270	Tmem201	3721	0.1	7.901	0.949	0.0339487	913.799
NM_007736	Col4a5	6319	0.06	6.995	0.966	0.0253337	914.237
NM_175643	Adamts2	7265	0.09	8.562	0.928	0.057539	917.346
NM_001310623	Fmnl3	4183	0.55	11.284	0.991	0.0264723	917.782
NM_148917	Pabpc4	2499	0.93	10.004	0.962	0.0383596	919.269
NM_001164228	Nrf1	2131	1.27	10.042	0.919	0.0584669	919.648
NM_053182	Pag1	8194	0.09	6.834	0.953	0.0112748	919.83
NM_177368	Tmtc2	5672	1.15	8.322	0.903	0.0554151	920.192
NM_010351	Gsc	1174	0.34	18.399	0.977	0.0435739	921.292
MTCONS_00093540	MXLOC_058418	2825	2.97	7.788	0.973	0.0488049	921.731
NM_001025311	St6galnac6	2293	1.53	11.339	0.929	0.0408949	922.323
NM_001177412	Usp35	3982	0.39	6.429	0.954	0.0166527	922.581
NM_001166474	Vmac	1988	0.2	11.972	0.981	0.0250621	922.966
NM_013790	Abcc5	5810	0.42	9.225	0.99	0.0327289	923.236
NM_010572	Irs4	6248	6.71	5.09	0.914	0.0264203	923.947
NM_172760	Elmo3	3060	11.8	14.248	0.999	0.0326694	924.978
NM_009970	Csf2ra	1849	0.21	17.415	0.987	0.0614651	925.073
NM_146007	Col6a2	3729	0.1	14.481	0.986	0.0290728	925.093
NM_001145956	Pigv	1819	0.71	13.634	0.961	0.0630207	925.12
NM_001081009	Parp8	3088	0.13	11.205	0.916	0.028636	925.529
NM_028496	1700031F05Rik	1360	0.58	22.794	0.988	0.0418597	926.742
NM_198167	Tmem63b	3237	1.44	12.542	0.971	0.0262363	928.253
NM_146119	Fam129b	3693	0.1	11.102	0.972	0.0222557	928.981
NM_001177400	Etohi1	1146	0.35	10.471	0.991	0.0527714	929.91
NM_020568	Plin4	5755	2.48	9.348	0.98	0.0305957	930.838
NM_001130184	Jade1	5478	1.62	11.72	0.983	0.0408777	930.853
MTCONS_00061246	MXLOC_038424	1214	0.99	19.44	0.994	0.0392033	932.131
NM_001110149	Mgat1	2509	7.04	13.95	0.97	0.0220716	932.203
NM_008714	Notch1	9489	0.58	8.852	0.944	0.0480217	933.24
NM_172964	Arhgap28	5315	0.29	11.101	0.991	0.0434333	933.492
NM_022980	Rcan3	5062	0.38	8.534	0.98	0.0214169	933.533
NM_001291184	Pcsk6	4259	0.27	11.646	0.95	0.0245983	934.053
NM_001033337	Ttc38	3751	1.03	14.183	0.989	0.0597481	934.139
NM_144838	Sgtb	2705	0.14	13.235	0.995	0.0257659	936.756
NM_008817	Peg3	6624	0.22	9.149	0.967	0.0343549	936.801
NM_177622	Zfp595	3909	0.1	9.721	0.944	0.0547197	937.119
NM_009829	Ccnd2	5771	0.13	6.065	0.932	0.02026	939.692
NM_175401	Fbxw17	1785	1.1	18.151	0.982	0.0533661	943.691
NM_177352	Gk5	2746	0.43	12.163	0.989	0.0371867	944.549
NM_025534	Ccdc82	4642	1.58	6.721	0.965	0.0249093	944.905
NM_008598	Mgmt	819	1	21.49	0.993	0.055426	945.955
NM_001033851	Cpne8	700	9	14.571	0.957	0.0661949	946.165
MTCONS_00136886	MXLOC_086048	1582	1.95	9.987	0.961	0.0514031	946.446
NM_001037298	Piezo1	8216	0.7	8.009	0.991	0.019578	949.427
NM_001289690	Zfp740	4050	0.1	8.938	0.972	0.0218302	954.665
NM_028864	Zc3hav1	3396	0.23	11.779	0.995	0.0493682	955.816
NM_001029842	Slc16a6	4216	3.21	7.448	0.971	0.0360278	958.222
NM_023644	Mccc1	2982	0.65	8.853	0.959	0.0729014	958.298
NM_134087	Fam83h	4503	0.17	8.794	0.966	0.0177214	959.321
NM_008383	Cep250	7919	0.05	7.551	0.963	0.023685	959.335
NM_011303	Dhrs3	1713	0.23	17.28	0.997	0.0344743	959.869
NM_133792	Pla2g15	2706	1.58	13.525	0.997	0.0306985	959.965
NM_001293766	Pygo2	2838	0.21	10.994	0.99	0.0351391	961.655
NM_026158	Isoc2b	1065	1.13	27.418	0.993	0.039451	961.826
NM_145482	Setd4	1825	0.22	15.452	0.994	0.0282966	961.911
MTCONS_00021596	MXLOC_013556	1371	0.1	21.736	0.961	0.0350588	963.981
NM_172758	Slc38a7	3282	0.12	8.836	0.98	0.0247608	965.232
NM_001285457	Gfra1	4424	26.89	6.917	0.968	0.0213433	965.3
NM_001033466	Zbtb2	3227	0.48	14.131	0.975	0.0345701	965.98
NM_007528	Bcl6b	3426	0.11	11.851	0.957	0.0282934	966.831
MTCONS_00044502	MXLOC_027846	1520	10.01	15.395	1	0.0522538	967.418
NM_028096	2010300C02Rik	4361	0.18	13.85	0.998	0.0210421	967.486
NM_177217	Cep250	7914	0.36	8.441	0.986	0.012424	967.65
NM_029186	Tmem180	2280	0.34	14.474	0.979	0.0280551	973.176
MTCONS_00041641	MXLOC_025972	2887	1.59	8.452	0.998	0.0518196	973.439
NM_001083906	Nr3c2	4087	0.19	13.996	0.996	0.0321601	974.589
MTCONS_00027107	MXLOC_017046	2119	0.18	16.8	0.993	0.0591518	974.913
NM_175344	Ano6	5648	0.18	10.942	0.956	0.0425709	975.361
NM_001081112	Ankrd26	5704	0.07	8.24	0.995	0.020027	977.11
NM_016660	Hmga1	2004	0.49	15.768	0.95	0.0702156	977.313
NM_153805	Pkn3	2931	0.4	15.148	0.998	0.0308243	978.78
NM_001037865	Col28a1	4230	0.09	11.111	0.983	0.0424003	980.301
NM_001169131	Papd7	3994	0.18	10.766	0.992	0.0264589	981.662
NM_001310635	Crispld2	4186	0.01	9.03	0.966	0.017368	988.67
NM_001083897	Mpzl1	2356	1.03	16.299	0.959	0.0189756	989.092
NM_033580	Pcdhgb8	4617	6.62	7.624	0.979	0.0203401	989.507
MTCONS_00023867	MXLOC_015003	3077	1.26	13.845	0.99	0.0352432	989.966
NM_011882	Rnasel	4758	0.24	9.121	0.972	0.0285002	993.296
NM_145155	Wasf3	2685	0.15	14.525	0.957	0.0534625	993.524
NM_145836	Irf2bpl	4112	0.48	8.755	0.959	0.0260014	993.821
NM_172860	Cbfa2t2	6080	0.64	9.375	0.971	0.0182474	994.851
NM_001001735	Whsc1l1	3652	0.58	9.584	0.986	0.0297048	995.535
NM_173777	Olfm2	1525	2.34	14.033	0.932	0.0732929	995.988
NM_029575	Tgfbr2	4713	0.57	8.572	0.949	0.0268272	996.021
NM_001287800	Fhl1	2273	0.17	12.846	0.974	0.0381932	996.608
NM_175017	4933427D06Rik	2621	0.3	11.217	0.986	0.0358514	997.928
MTCONS_00086121	MXLOC_053704	1530	0.52	18.562	0.967	0.0467058	1000.33
NM_011838	Lynx1	3952	0.2	11.943	0.996	0.0356286	1001.01
NM_001099314	Msmp	743	71.48	20.996	0.972	0.0796799	1003.07
NM_017464	Nedd9	4384	0.09	10.082	0.968	0.0358875	1005.52
NM_146115	Tor4a	3428	0.14	7.993	0.989	0.0175764	1012.39
NM_011580	Thbs1	5848	0.14	8.995	0.983	0.0208865	1013.37
NM_027871	Arhgef3	3621	2.46	12.041	0.96	0.0328363	1013.56
NM_022415	Ptges	3647	0.42	8.939	0.986	0.0214965	1016.74
NM_001289741	Mturn	3347	0.91	8.186	0.95	0.0220391	1016.78
NM_177073	Relt	2817	1.38	9.088	0.935	0.0451522	1017.01
NM_153807	Acsf2	3069	1.01	12.643	0.966	0.0310756	1017.36
NM_012051	Etv3	5140	0.06	8.21	0.986	0.0224533	1018.1
NM_007398	Ada	1701	0.46	12.581	0.954	0.0537318	1018.31
NM_001168602	Smok3a	2722	0.43	10.948	0.993	0.041819	1019.8
NM_001079902	Repin1	3143	0.35	10.69	0.96	0.0202243	1021.85
NM_023049	Asb2	2690	1.01	16.58	0.984	0.0408367	1022.25
NM_026573	Upf3b	2344	0.17	17.065	0.997	0.107694	1024.95
NM_001163728	4930563E22Rik	3313	0.81	10.142	0.941	0.0294956	1025.83
NM_030139	Zfp449	3738	0.1	10.594	0.996	0.0248902	1028.78
NM_019737	B4galt6	5808	0.33	6.921	0.928	0.0283852	1031.46
NM_031871	Ghdc	2162	9.41	13.876	0.984	0.0446837	1032.06
MTCONS_00043479	MXLOC_027170	1909	0.4	7.753	0.973	0.0535096	1032.07
NM_001291145	Emilin3	3417	0.34	14.457	0.99	0.0171489	1032.72
NM_001289443	Tnk2	2700	0.14	15.037	0.946	0.0411017	1033.79
NM_001195074	Kcnmb3	720	0.57	26.667	0.908	0.0609409	1034.32
NM_172501	Nhlrc3	1560	0.25	17.564	0.99	0.0288464	1034.36
NM_001077495	Pik3r1	6915	0.06	8.33	0.936	0.0444701	1035
NM_026497	Nudt12	2280	0.7	15.439	0.986	0.0504946	1035.1
NM_198296	9130011E15Rik	2896	0.54	16.229	0.996	0.0219351	1036.04
NM_198109	Ssh1	3174	0.24	16.698	0.979	0.019946	1036.25
NM_177081	Ptpn7	3264	0.12	13.48	0.987	0.0219503	1036.29
MTCONS_00040904	MXLOC_025513	610	0.69	24.918	0.979	0.0701491	1037.49
NM_028454	Tm7sf2	1479	1.07	17.039	0.965	0.0404316	1037.95
NM_009131	Clec11a	1956	1.2	10.838	0.93	0.0663758	1039.33
NM_001293631	Slc37a4	2061	0.57	19.117	0.972	0.0293025	1039.97
NM_025790	Acot13	686	0.6	37.901	0.984	0.0248047	1040.33
NM_001286223	Mier1	4631	0.17	8.508	0.975	0.0503361	1042.36
NM_001033525	Kcnk6	4089	0.38	8.951	0.975	0.0260755	1042.68
MTCONS_00011548	MXLOC_007391	732	2.83	32.787	0.98	0.0730663	1043.48
NM_133191	Eps8l2	3065	0.13	11.289	0.993	0.0393353	1044.25
NM_001081431	Zscan25	1996	0.2	23.046	0.998	0.0206577	1046.07
NM_025412	Pycrl	1353	0.59	19.956	0.963	0.0450242	1046.12
NM_146015	Efemp1	2036	0.77	19.941	0.994	0.0271016	1047.55
MTCONS_00140074	MXLOC_088215	3674	0.63	10.016	0.979	0.039811	1051.31
NM_019461	Usp27x	3240	0.12	9.444	0.978	0.0370626	1054.91
NM_009923	Cnp	2333	1.17	13.459	0.989	0.0318691	1056.31
NM_008055	Fzd4	3685	1.58	9.824	0.991	0.0299777	1060.3
NM_001306053	Spsb2	1146	0.35	16.23	0.912	0.0712918	1061.21
NM_031406	Slc12a9	3315	0.12	12.79	0.992	0.0215096	1062.08
MTCONS_00145977	MXLOC_092102	917	3.54	15.703	0.906	0.0595709	1063.23
NM_001004366	Scube3	2982	1.3	14.085	0.996	0.0313205	1063.46
NM_207161	Dnph1	1106	0.36	24.593	0.986	0.0483507	1065.23
NM_172595	Arl15	3361	0.23	9.164	0.927	0.048306	1065.37
NM_013571	Ksr1	4081	0.09	12.497	0.974	0.0325977	1066.03
NM_027320	Ifi35	1360	0.29	15.147	0.98	0.0550789	1066.2
NM_009592	Abcb7	5759	0.07	9.342	0.951	0.0389832	1068.64
NM_020596	Egr4	2100	53.71	11.333	0.939	0.06932	1069.13
NM_001163567	Fam102b	5702	0.23	10.628	0.98	0.0268062	1069.33
NM_001081120	Fam89a	1315	1.78	18.859	0.938	0.0555326	1069.85
NM_009849	Entpd2	1937	0.2	17.037	0.977	0.0344145	1069.92
NM_172532	Aldh5a1	5647	10.05	8.536	0.987	0.0269783	1073.15
NM_001276248	Cp	4561	0.08	9.209	0.941	0.0321054	1073.25
NM_173430	Fkrp	2806	0.97	15.538	0.991	0.0379021	1074.83
NM_001122768	Lrrc8d	3923	17.55	11.777	0.976	0.0598922	1075.74
NM_009301	Svs5	601	0.7	27.953	0.992	0.0466222	1077.39
NM_010794	Mgat1	3028	0.73	14.069	0.981	0.0246195	1077.51
NM_027852	Rarres2	708	5.25	30.226	0.984	0.0495546	1077.6
NM_001198566	Sulf1	4530	0.09	13.245	0.989	0.0229896	1078.02
NM_001122683	Bdh1	3117	2.99	10.587	0.987	0.0638591	1078.56
NM_145463	Shisa2	3146	1.97	9.79	0.986	0.0527967	1079.6
NM_001004177	Celsr2	10401	1.36	9.922	0.986	0.015924	1081.79
NM_001035122	Golm1	3557	0.13	11.021	0.987	0.0196372	1082.39
NM_019802	Ggcx	3323	1.28	10.051	0.979	0.0317482	1083.01
MTCONS_00149131	MXLOC_094322	1838	0.43	18.172	0.984	0.0472145	1083.56
NM_201372	Ccdc84	1158	0.69	26.425	0.971	0.0367168	1086.56
NM_144872	Eml3	3180	2.44	12.453	0.987	0.0258444	1087.77
NM_019877	Copz2	929	0.87	29.709	0.989	0.03713	1088.03
NM_001048177	Jak2	4972	0.08	10.66	0.908	0.0358707	1089.98
NM_008698	Nipsnap1	1874	3.35	18.143	0.997	0.0437339	1092.18
NM_144520	Sec14l2	2528	14.03	15.032	0.996	0.0416836	1094.52
NM_011481	Srms	2547	15.31	14.92	0.989	0.0260253	1096.49
NM_021604	Agrn	7379	0.05	11.384	0.998	0.0107165	1097.7
NM_011393	Slc1a2	2127	0.92	17.207	0.947	0.0511804	1097.83
NM_172589	Lhfpl2	4348	1.33	13.017	0.973	0.0289326	1098.56
NM_019686	Cib2	736	0.56	32.337	0.973	0.0727859	1099.32
NM_178698	Pigv	2941	0.35	13.601	0.984	0.0403479	1101.34
NM_145973	Ell3	1674	0.47	21.386	0.984	0.0676425	1101.49
NM_001282065	Cyb561a3	2660	0.2	13.835	0.955	0.0495669	1101.74
NM_001044744	Gcdh	2120	1.29	12.075	0.987	0.0385642	1103.08
NM_153089	Ppp1r16b	6370	0.22	7.881	0.978	0.0198966	1103.35
NM_182996	Zfp692	1949	0.6	13.751	0.969	0.0299096	1105.08
NM_021450	Trpm7	7145	0.03	9.293	0.982	0.016761	1106.83
NM_001289533	Fhl2	1417	0.28	19.478	0.987	0.0356128	1111.25
NM_001163166	Hmg20b	1442	0.27	23.162	0.992	0.0355087	1112.53
NM_145433	Mrm1	2477	0.47	18.894	0.994	0.0220358	1112.58
NM_027880	Telo2	3442	0.56	9.297	0.994	0.0272596	1112.6
NM_031999	Gpr137b	2981	6.91	9.795	0.917	0.0804294	1112.94
NM_177140	Tmem251	1205	6.3	25.228	0.982	0.0489512	1113.1
NM_010687	Large	4654	0.08	10.7	0.976	0.0232414	1114.35
MTCONS_00058920	MXLOC_036937	1157	8.74	21.78	0.99	0.0537804	1114.81
NM_001033537	Pgap3	2424	0.16	12.706	0.988	0.0224343	1115.02
NM_001310594	Spata13	5478	0.28	9.894	0.943	0.0318604	1115.47
MTCONS_00058913	MXLOC_036934	2249	1.1	16.807	0.976	0.0428017	1117.13
NM_029888	Zfp142	6174	0.56	8.552	0.985	0.0216508	1123.42
NM_001282064	Cyb561a3	3167	6.4	13.135	0.933	0.0373174	1125.28
NM_023377	Stard5	2425	0.16	19.546	0.95	0.0609008	1128.35
NM_001310507	Tmem55b	1481	0.27	17.151	0.994	0.0351406	1128.49
NM_001039534	Pstk	1129	0.71	26.749	0.991	0.0333591	1129.18
NM_134105	Txndc11	1220	0.11	19.672	0.958	0.0545958	1129.85
NM_178739	Dcaf12l1	3512	1.1	12.984	0.977	0.0263616	1130.49
MTCONS_00103023	MXLOC_064548	2139	1.1	15.428	0.962	0.0549795	1133.33
NM_001081066	Dennd3	5299	0.36	13.323	0.993	0.0198014	1135.33
NM_001001884	Nckap5l	4854	5.72	11.702	0.99	0.0393751	1135.44
NM_033374	Dock2	6416	0.12	10.131	0.992	0.0333244	1137.06
NM_011923	Angptl2	3444	1.13	10.511	0.98	0.0518299	1143.24
NM_172550	Ybey	4522	1.51	7.253	0.92	0.0285286	1143.55
NM_001256104	Slc10a3	1952	0.2	20.697	0.97	0.031249	1146.23
NM_175184	Mvb12b	4995	0.39	8.689	0.968	0.0209128	1146.63
NM_199062	Zfp781	4067	0.53	10.868	0.98	0.0278189	1147.39
NM_028593	Cybrd1	5208	0.39	6.567	0.965	0.0451823	1147.61
MTCONS_00150484	MXLOC_095246	1176	0.29	11.224	0.901	0.07013	1148.96
NM_023814	Tbx18	4679	0.25	6.967	0.921	0.0342483	1149.91
NM_146258	Stard13	5581	0.21	13.188	0.98	0.0339331	1150.05
NM_001289771	Exoc1	3330	0.47	13.754	0.988	0.0183848	1151.05
NM_178744	Zbtb1	3987	11.25	10.334	0.916	0.0633479	1153.67
NM_178609	E2f7	5476	0.21	7.049	0.952	0.0282524	1158.17
NM_025877	Slc25a23	3362	1.15	17.43	0.993	0.0239725	1158.68
NM_178928	Afap1l1	3403	0.23	17.984	0.997	0.0452414	1158.94
NM_020258	Slc37a2	4379	0.35	10.094	0.928	0.0441878	1159.8
NM_011677	Ung	1906	0.21	13.221	0.987	0.0294397	1159.87
NM_173445	Rccd1	2340	1.17	13.846	0.956	0.0482037	1160.04
MTCONS_00133149	MXLOC_083488	2103	0.37	13.219	0.995	0.0409204	1160.65
NM_146235	Ercc6l	4198	0.09	11.196	0.952	0.00955541	1161.84
NM_001286041	Anks1	7029	1.2	9.276	0.992	0.0371258	1162.36
NM_172610	Mpped1	3255	0.83	13.21	0.971	0.0227746	1162.44
MTCONS_00016261	MXLOC_010208	1362	71.13	18.796	0.99	0.0343147	1164.96
