# Supplementary material for: Systematic identification and characterization of long non-coding RNAs in mouse mature sperm
Source: PLoS One. 2017 Mar 14;12(3):e0173402. doi: 10.1371/journal.pone.0173402 (PMC5349675; doi:10.1371/journal.pone.0173402)
Supplement: S3 Table — (XLS) [file pone.0173402.s003.xls]

## Sheet: Sheet1
annotated lncRNA	novel lncRNA
NONMMUT058862.2	LTCONS_00030458
NONMMUT053853.2	LTCONS_00005917
NONMMUT077748.1	LTCONS_00119712
NONMMUT029335.2	LTCONS_00152266
NONMMUT125500.1	LTCONS_00047731
NONMMUT078004.1	LTCONS_00015397
NONMMUT014057.2	LTCONS_00038082
NONMMUT071654.2	LTCONS_00162685
NONMMUT077922.1	LTCONS_00130360
NONMMUT103275.1	LTCONS_00048270
NONMMUT131597.1	LTCONS_00157835
NONMMUT076393.1	LTCONS_00022634
NONMMUT029010.2	LTCONS_00103701
NONMMUT107012.1	LTCONS_00140527
NONMMUT086448.1	LTCONS_00076373
NONMMUT013533.2	LTCONS_00055785
NONMMUT117103.1	LTCONS_00028285
NONMMUT119357.1	LTCONS_00106022
NONMMUT122903.1	LTCONS_00043957
NONMMUT027666.2	LTCONS_00173932
NONMMUT137641.1	LTCONS_00043951
NONMMUT004700.2	LTCONS_00046091
NONMMUT029634.2	LTCONS_00049694
NONMMUT061203.2	LTCONS_00088657
NONMMUT109472.1	LTCONS_00015398
NONMMUT138102.1	LTCONS_00157151
NONMMUT036651.2	LTCONS_00135698
NONMMUT134499.1	LTCONS_00146369
NONMMUT057144.2	LTCONS_00079399
NONMMUT093522.1	LTCONS_00175306
NONMMUT095615.1	LTCONS_00179487
NONMMUT020358.2	LTCONS_00093978
NONMMUT135973.1	LTCONS_00148937
NONMMUT070383.2	LTCONS_00168700
NONMMUT089739.1	LTCONS_00019283
NONMMUT057156.2	LTCONS_00015396
NONMMUT053251.2	LTCONS_00157153
NONMMUT034791.2	LTCONS_00108051
NONMMUT106928.1	LTCONS_00032755
NONMMUT106944.1	LTCONS_00051150
NONMMUT074272.2	LTCONS_00084810
NONMMUT022610.2	LTCONS_00159079
NONMMUT089828.1	LTCONS_00152103
NONMMUT133533.1	LTCONS_00171617
NONMMUT123730.1	LTCONS_00101416
NONMMUT075482.1	LTCONS_00071663
NONMMUT085376.1	LTCONS_00175488
NONMMUT074839.2	LTCONS_00105294
NONMMUT081563.1	LTCONS_00159078
NONMMUT064897.2	LTCONS_00169057
NONMMUT033255.2	LTCONS_00070639
NONMMUT031523.2	LTCONS_00023153
NONMMUT008578.2	LTCONS_00013642
NONMMUT091520.1	LTCONS_00159758
NONMMUT096022.1	LTCONS_00063541
NONMMUT137529.1	LTCONS_00167367
NONMMUT101460.1	LTCONS_00192157
NONMMUT130852.1	LTCONS_00016578
NONMMUT033874.2	LTCONS_00157834
NONMMUT063595.2	LTCONS_00048935
NONMMUT104641.1	LTCONS_00164940
NONMMUT016900.2	LTCONS_00091706
NONMMUT083690.1	LTCONS_00029140
NONMMUT085550.1	LTCONS_00030457
NONMMUT038630.2	LTCONS_00184652
NONMMUT045239.2	LTCONS_00152058
NONMMUT020506.2	LTCONS_00077395
NONMMUT028240.2	LTCONS_00081196
NONMMUT015685.2	LTCONS_00146937
NONMMUT090065.1	LTCONS_00041750
NONMMUT073420.2	LTCONS_00149764
NONMMUT123052.1	LTCONS_00066918
NONMMUT076193.1	LTCONS_00047114
NONMMUT115748.1	LTCONS_00153108
NONMMUT132800.1	LTCONS_00052328
NONMMUT060658.2	LTCONS_00043934
NONMMUT107149.1	LTCONS_00014477
NONMMUT023367.2	LTCONS_00067742
NONMMUT077915.1	LTCONS_00118685
NONMMUT083223.1	LTCONS_00051851
NONMMUT011517.2	LTCONS_00125545
NONMMUT001257.2	LTCONS_00054272
NONMMUT122845.1	LTCONS_00006500
NONMMUT073043.2	LTCONS_00054274
NONMMUT041568.2	LTCONS_00106565
NONMMUT116780.1	LTCONS_00027447
NONMMUT082758.1	LTCONS_00079705
NONMMUT134224.1	LTCONS_00115587
NONMMUT006012.2	LTCONS_00077406
NONMMUT095037.1	LTCONS_00184172
NONMMUT134582.1	LTCONS_00149294
NONMMUT089001.1	LTCONS_00043952
NONMMUT070655.2	LTCONS_00087212
NONMMUT132734.1	LTCONS_00102461
NONMMUT068138.2	LTCONS_00130783
NONMMUT066034.2	LTCONS_00164022
NONMMUT101415.1	LTCONS_00149712
NONMMUT016612.2	LTCONS_00096841
NONMMUT034271.2	LTCONS_00020662
NONMMUT067355.2	LTCONS_00162711
NONMMUT014391.2	LTCONS_00061309
NONMMUT023749.2	LTCONS_00180616
NONMMUT107390.1	LTCONS_00158794
NONMMUT074845.2	LTCONS_00069845
NONMMUT125514.1	LTCONS_00061023
NONMMUT046040.2	LTCONS_00144946
NONMMUT062763.2	LTCONS_00093407
NONMMUT090227.1	LTCONS_00124327
NONMMUT017400.2	LTCONS_00120997
NONMMUT013192.2	LTCONS_00085681
NONMMUT125051.1	LTCONS_00159767
NONMMUT092058.1	LTCONS_00127265
NONMMUT074446.2	LTCONS_00084086
NONMMUT131259.1	LTCONS_00040211
NONMMUT102426.1	LTCONS_00157000
NONMMUT021625.2	LTCONS_00037978
NONMMUT113564.1	LTCONS_00042155
NONMMUT015540.2	LTCONS_00145032
NONMMUT099464.1	LTCONS_00122206
NONMMUT137781.1	LTCONS_00125744
NONMMUT078480.1	LTCONS_00130776
NONMMUT116791.1	LTCONS_00084808
NONMMUT101045.1	LTCONS_00071800
NONMMUT094782.1	LTCONS_00010685
NONMMUT037975.2	LTCONS_00068684
NONMMUT051320.2	LTCONS_00123329
NONMMUT090736.1	LTCONS_00089872
NONMMUT083928.1	LTCONS_00128425
NONMMUT057220.2	LTCONS_00181107
NONMMUT112315.1	LTCONS_00055996
NONMMUT009952.2	LTCONS_00089753
NONMMUT131278.1	LTCONS_00066316
NONMMUT094177.1	LTCONS_00093979
NONMMUT083850.1	LTCONS_00033040
NONMMUT137861.1	LTCONS_00038536
NONMMUT072292.2	LTCONS_00101885
NONMMUT048092.2	LTCONS_00154787
NONMMUT123345.1	LTCONS_00162686
NONMMUT120846.1	LTCONS_00156233
NONMMUT025197.2	LTCONS_00153354
NONMMUT134373.1	LTCONS_00057340
NONMMUT117180.1	LTCONS_00038351
NONMMUT055135.2	LTCONS_00113211
NONMMUT091206.1	LTCONS_00125643
NONMMUT027667.2	LTCONS_00007462
NONMMUT054345.2	LTCONS_00173378
NONMMUT110498.1	LTCONS_00122147
NONMMUT011719.2	LTCONS_00154634
NONMMUT080409.1	LTCONS_00152191
NONMMUT110809.1	LTCONS_00144929
NONMMUT054715.2	LTCONS_00041749
NONMMUT004663.2	LTCONS_00119599
NONMMUT076140.1	LTCONS_00159971
NONMMUT089290.1	LTCONS_00147574
NONMMUT030711.2	LTCONS_00116981
NONMMUT132003.1	LTCONS_00015321
NONMMUT093047.1	LTCONS_00165264
NONMMUT134108.1	LTCONS_00055787
NONMMUT134986.1	LTCONS_00095357
NONMMUT079696.1	LTCONS_00068013
NONMMUT051814.2	LTCONS_00038897
NONMMUT021945.2	LTCONS_00026624
NONMMUT039117.2	LTCONS_00013265
NONMMUT016029.2	LTCONS_00094544
NONMMUT087693.1	LTCONS_00051148
NONMMUT058229.2	LTCONS_00091239
NONMMUT119042.1	LTCONS_00066872
NONMMUT036995.2	LTCONS_00134739
NONMMUT003225.2	LTCONS_00073099
NONMMUT033334.2	LTCONS_00161432
NONMMUT074911.2	LTCONS_00051309
NONMMUT060143.2	LTCONS_00152478
NONMMUT037080.2	LTCONS_00044363
NONMMUT054320.2	LTCONS_00057342
NONMMUT034113.2	LTCONS_00123149
NONMMUT056708.2	LTCONS_00041778
NONMMUT134278.1	LTCONS_00062630
NONMMUT116746.1	LTCONS_00180912
NONMMUT029640.2	LTCONS_00004954
NONMMUT042774.2	LTCONS_00157934
NONMMUT118404.1	LTCONS_00040809
NONMMUT078134.1	LTCONS_00081197
NONMMUT126598.1	LTCONS_00171890
NONMMUT119235.1	LTCONS_00064724
NONMMUT071934.2	LTCONS_00078914
NONMMUT029031.2	LTCONS_00088999
NONMMUT062100.2	LTCONS_00150609
NONMMUT120354.1	LTCONS_00028492
NONMMUT049121.2	LTCONS_00025883
NONMMUT014085.2	LTCONS_00052227
NONMMUT102747.1	LTCONS_00190456
NONMMUT116880.1	LTCONS_00042222
NONMMUT129063.1	LTCONS_00015073
NONMMUT125522.1	LTCONS_00024916
NONMMUT112607.1	LTCONS_00110380
NONMMUT055215.2	LTCONS_00153009
NONMMUT133888.1	LTCONS_00080911
NONMMUT123537.1	LTCONS_00082477
NONMMUT082311.1	LTCONS_00116253
NONMMUT022592.2	LTCONS_00136958
NONMMUT053887.2	LTCONS_00166755
NONMMUT068601.2	LTCONS_00063315
NONMMUT043213.2	LTCONS_00057079
NONMMUT106536.1	LTCONS_00070441
NONMMUT047689.2	LTCONS_00079645
NONMMUT062489.2	LTCONS_00166312
NONMMUT045625.2	LTCONS_00076503
NONMMUT075201.1	LTCONS_00104201
NONMMUT085411.1	LTCONS_00017391
NONMMUT030647.2	LTCONS_00064052
NONMMUT015516.2	LTCONS_00148405
NONMMUT069185.2	LTCONS_00152615
NONMMUT126019.1	LTCONS_00123761
NONMMUT063148.2	LTCONS_00126912
NONMMUT099146.1	LTCONS_00033702
NONMMUT087799.1	LTCONS_00054474
NONMMUT104774.1	LTCONS_00015451
NONMMUT083915.1	LTCONS_00133734
NONMMUT129736.1	LTCONS_00177576
NONMMUT126855.1	LTCONS_00057556
NONMMUT099172.1	LTCONS_00160978
NONMMUT081912.1	LTCONS_00051225
NONMMUT017307.2	LTCONS_00091724
NONMMUT080858.1	LTCONS_00124328
NONMMUT131266.1	LTCONS_00147147
NONMMUT095717.1	LTCONS_00183990
NONMMUT126882.1	LTCONS_00048791
NONMMUT094930.1	LTCONS_00068971
NONMMUT123928.1	LTCONS_00067066
NONMMUT034734.2	LTCONS_00100638
NONMMUT089829.1	LTCONS_00094571
NONMMUT128828.1	LTCONS_00178606
NONMMUT085274.1	LTCONS_00166311
NONMMUT102927.1	LTCONS_00129485
NONMMUT103508.1	LTCONS_00008900
NONMMUT133527.1	LTCONS_00136932
NONMMUT076126.1	LTCONS_00110334
NONMMUT114777.1	LTCONS_00154270
NONMMUT115400.1	LTCONS_00020661
NONMMUT099521.1	LTCONS_00104127
NONMMUT131381.1	LTCONS_00151594
NONMMUT116037.1	LTCONS_00048245
NONMMUT105208.1	LTCONS_00172301
NONMMUT022620.2	LTCONS_00065014
NONMMUT027510.2	LTCONS_00123806
NONMMUT046743.2	LTCONS_00015450
NONMMUT126209.1	LTCONS_00130247
NONMMUT090431.1	LTCONS_00169572
NONMMUT060659.2	LTCONS_00134473
NONMMUT054586.2	LTCONS_00156525
NONMMUT075280.1	LTCONS_00104238
NONMMUT032939.2	LTCONS_00177575
NONMMUT076291.1	LTCONS_00169570
NONMMUT134640.1	LTCONS_00019853
NONMMUT049994.2	LTCONS_00067383
NONMMUT103221.1	LTCONS_00120186
NONMMUT119447.1	LTCONS_00106558
NONMMUT083883.1	LTCONS_00040215
NONMMUT048379.2	LTCONS_00042646
NONMMUT096387.1	LTCONS_00070553
NONMMUT094167.1	LTCONS_00054901
NONMMUT039512.2	LTCONS_00000967
NONMMUT111137.1	LTCONS_00023585
NONMMUT114249.1	LTCONS_00106885
NONMMUT020495.2	LTCONS_00000181
NONMMUT027594.2	LTCONS_00174252
NONMMUT120909.1	LTCONS_00062632
NONMMUT081609.1	LTCONS_00062219
NONMMUT031537.2	LTCONS_00081351
NONMMUT091808.1	LTCONS_00081435
NONMMUT057627.2	LTCONS_00129474
NONMMUT053532.2	LTCONS_00045274
NONMMUT028867.2	LTCONS_00046510
NONMMUT116868.1	LTCONS_00166574
NONMMUT011243.2	LTCONS_00043394
NONMMUT002986.2	LTCONS_00057986
NONMMUT088728.1	LTCONS_00145555
NONMMUT099408.1	LTCONS_00006038
NONMMUT085532.1	LTCONS_00136547
NONMMUT134945.1	LTCONS_00178607
NONMMUT107526.1	LTCONS_00093610
NONMMUT003841.2	LTCONS_00011075
NONMMUT073721.2	LTCONS_00012996
NONMMUT125859.1	LTCONS_00082651
NONMMUT104088.1	LTCONS_00055934
NONMMUT028652.2	LTCONS_00077386
NONMMUT039143.2	LTCONS_00076575
NONMMUT086375.1	LTCONS_00178574
NONMMUT080249.1	LTCONS_00015453
NONMMUT108456.1	LTCONS_00078841
NONMMUT054558.2	LTCONS_00157051
NONMMUT084742.1	LTCONS_00009439
NONMMUT087118.1	LTCONS_00153516
NONMMUT009381.2	LTCONS_00052684
NONMMUT132224.1	LTCONS_00085981
NONMMUT100159.1	LTCONS_00130897
NONMMUT053534.2	LTCONS_00068390
NONMMUT122840.1	LTCONS_00108441
NONMMUT065541.2	LTCONS_00142650
NONMMUT123014.1	LTCONS_00003762
NONMMUT086303.1	LTCONS_00184735
NONMMUT125591.1	LTCONS_00088556
NONMMUT018520.2	LTCONS_00031797
NONMMUT118021.1	LTCONS_00097206
NONMMUT052583.2	LTCONS_00113210
NONMMUT081713.1	LTCONS_00149612
NONMMUT072736.2	LTCONS_00179377
NONMMUT053314.2	LTCONS_00164616
NONMMUT095262.1	LTCONS_00113348
NONMMUT103418.1	LTCONS_00051461
NONMMUT027839.2	LTCONS_00036308
NONMMUT007336.2	LTCONS_00001290
NONMMUT110210.1	LTCONS_00154635
NONMMUT131689.1	LTCONS_00122391
NONMMUT046778.2	LTCONS_00012188
NONMMUT126541.1	LTCONS_00007329
NONMMUT137902.1	LTCONS_00161427
NONMMUT122110.1	LTCONS_00092502
NONMMUT022468.2	LTCONS_00124669
NONMMUT106537.1	LTCONS_00012997
NONMMUT100371.1	LTCONS_00154942
NONMMUT113549.1	LTCONS_00047837
NONMMUT088039.1	LTCONS_00079918
NONMMUT015966.2	LTCONS_00110146
NONMMUT123569.1	LTCONS_00076360
NONMMUT047422.2	LTCONS_00143503
NONMMUT117943.1	LTCONS_00119011
NONMMUT009199.2	LTCONS_00080009
NONMMUT106747.1	LTCONS_00012999
NONMMUT088817.1	LTCONS_00169076
NONMMUT042862.2	LTCONS_00114950
NONMMUT120626.1	LTCONS_00129861
NONMMUT010126.2	LTCONS_00115860
NONMMUT062133.2	LTCONS_00123493
NONMMUT005565.2	LTCONS_00060732
NONMMUT131859.1	LTCONS_00174780
NONMMUT071781.2	LTCONS_00041952
NONMMUT091017.1	LTCONS_00088561
NONMMUT115286.1	LTCONS_00031607
NONMMUT117641.1	LTCONS_00156196
NONMMUT105916.1	LTCONS_00108048
NONMMUT117311.1	LTCONS_00154527
NONMMUT100472.1	LTCONS_00170453
NONMMUT006845.2	LTCONS_00095034
NONMMUT073272.2	LTCONS_00035705
NONMMUT004114.2	LTCONS_00075956
NONMMUT068916.2	LTCONS_00151793
NONMMUT137236.1	LTCONS_00183587
NONMMUT087610.1	LTCONS_00066212
NONMMUT123528.1	LTCONS_00033118
NONMMUT127086.1	LTCONS_00028041
NONMMUT129072.1	LTCONS_00176532
NONMMUT052089.2	LTCONS_00008899
NONMMUT085603.1	LTCONS_00162895
NONMMUT117137.1	LTCONS_00130154
NONMMUT074813.2	LTCONS_00044276
NONMMUT100808.1	LTCONS_00129972
NONMMUT126884.1	LTCONS_00135412
NONMMUT005804.2	LTCONS_00188415
NONMMUT133469.1	LTCONS_00008091
NONMMUT014058.2	LTCONS_00149617
NONMMUT102137.1	LTCONS_00125642
NONMMUT076975.1	LTCONS_00169569
NONMMUT111508.1	LTCONS_00153737
NONMMUT052715.2	LTCONS_00131640
NONMMUT037044.2	LTCONS_00020405
NONMMUT040095.2	LTCONS_00062093
NONMMUT122481.1	LTCONS_00101855
NONMMUT076070.1	LTCONS_00155833
NONMMUT042229.2	LTCONS_00055471
NONMMUT091536.1	LTCONS_00168322
NONMMUT118308.1	LTCONS_00181335
NONMMUT085893.1	LTCONS_00055786
NONMMUT133138.1	LTCONS_00018311
NONMMUT111342.1	LTCONS_00148414
NONMMUT044637.2	LTCONS_00049155
NONMMUT049428.2	LTCONS_00148406
NONMMUT042923.2	LTCONS_00158107
NONMMUT065726.2	LTCONS_00018883
NONMMUT040898.2	LTCONS_00037792
NONMMUT108079.1	LTCONS_00129668
NONMMUT045742.2	LTCONS_00074661
NONMMUT136400.1	LTCONS_00033764
NONMMUT015853.2	LTCONS_00063101
NONMMUT074634.2	LTCONS_00031347
NONMMUT022101.2	LTCONS_00122749
NONMMUT103305.1	LTCONS_00056697
NONMMUT135186.1	LTCONS_00105287
NONMMUT055355.2	LTCONS_00173161
NONMMUT020077.2	LTCONS_00089751
NONMMUT121244.1	LTCONS_00005754
NONMMUT005324.2	LTCONS_00094212
NONMMUT120853.1	LTCONS_00068194
NONMMUT021694.2	LTCONS_00020653
NONMMUT007352.2	LTCONS_00030093
NONMMUT028163.2	LTCONS_00160934
NONMMUT120012.1	LTCONS_00122759
NONMMUT125323.1	LTCONS_00166066
NONMMUT094344.1	LTCONS_00098280
NONMMUT113204.1	LTCONS_00019851
NONMMUT051291.2	LTCONS_00039589
NONMMUT071032.2	LTCONS_00178447
NONMMUT108908.1	LTCONS_00109410
NONMMUT026931.2	LTCONS_00099051
NONMMUT130723.1	LTCONS_00085274
NONMMUT000650.2	LTCONS_00064312
NONMMUT049470.2	LTCONS_00055054
NONMMUT101774.1	LTCONS_00017432
NONMMUT062321.2	LTCONS_00037449
NONMMUT124699.1	LTCONS_00061069
NONMMUT094425.1	LTCONS_00145674
NONMMUT138500.1	LTCONS_00140213
NONMMUT083924.1	LTCONS_00038350
NONMMUT096376.1	LTCONS_00069821
NONMMUT082508.1	LTCONS_00170815
NONMMUT111805.1	LTCONS_00085256
NONMMUT019586.2	LTCONS_00112057
NONMMUT080987.1	LTCONS_00106561
NONMMUT133449.1	LTCONS_00066452
NONMMUT107552.1	LTCONS_00097120
NONMMUT119818.1	LTCONS_00054629
NONMMUT098692.1	LTCONS_00031997
NONMMUT105482.1	LTCONS_00157933
NONMMUT137589.1	LTCONS_00116536
NONMMUT084796.1	LTCONS_00105528
NONMMUT037251.2	LTCONS_00155495
NONMMUT135754.1	LTCONS_00119019
NONMMUT021628.2	LTCONS_00015629
NONMMUT013353.2	LTCONS_00143120
NONMMUT095634.1	LTCONS_00023339
NONMMUT133877.1	LTCONS_00160708
NONMMUT119577.1	LTCONS_00104461
NONMMUT082342.1	LTCONS_00130110
NONMMUT051732.2	LTCONS_00008975
NONMMUT078836.1	LTCONS_00103273
NONMMUT031850.2	LTCONS_00085993
NONMMUT127073.1	LTCONS_00173350
NONMMUT005556.2	LTCONS_00176555
NONMMUT070619.2	LTCONS_00168096
NONMMUT065648.2	LTCONS_00132500
NONMMUT130839.1	LTCONS_00052584
NONMMUT076945.1	LTCONS_00094884
NONMMUT013162.2	LTCONS_00104953
NONMMUT006266.2	LTCONS_00184601
NONMMUT002415.2	LTCONS_00183596
NONMMUT085826.1	LTCONS_00153498
NONMMUT085616.1	LTCONS_00178787
NONMMUT024088.2	LTCONS_00145003
NONMMUT001931.2	LTCONS_00168473
NONMMUT067367.2	LTCONS_00063257
NONMMUT047368.2	LTCONS_00182509
NONMMUT076589.1	LTCONS_00123760
NONMMUT052186.2	LTCONS_00061541
NONMMUT032253.2	LTCONS_00091233
NONMMUT077467.1	LTCONS_00052683
NONMMUT121411.1	LTCONS_00019841
NONMMUT113553.1	LTCONS_00168414
NONMMUT074796.2	LTCONS_00015034
NONMMUT129563.1	LTCONS_00095356
NONMMUT113102.1	LTCONS_00033599
NONMMUT042042.2	LTCONS_00070442
NONMMUT114287.1	LTCONS_00150956
NONMMUT101452.1	LTCONS_00081877
NONMMUT116051.1	LTCONS_00148364
NONMMUT041317.2	LTCONS_00142683
NONMMUT119286.1	LTCONS_00077407
NONMMUT134301.1	LTCONS_00008963
NONMMUT007636.2	LTCONS_00123736
NONMMUT109535.1	LTCONS_00147483
NONMMUT138467.1	LTCONS_00046509
NONMMUT029638.2	LTCONS_00153107
NONMMUT078805.1	LTCONS_00026219
NONMMUT120708.1	LTCONS_00016577
NONMMUT058367.2	LTCONS_00180997
NONMMUT076973.1	LTCONS_00123737
NONMMUT058522.2	LTCONS_00002803
NONMMUT094874.1	LTCONS_00110368
NONMMUT052424.2	LTCONS_00166305
NONMMUT004190.2	LTCONS_00118586
NONMMUT001844.2	LTCONS_00129445
NONMMUT075418.1	LTCONS_00061129
NONMMUT135352.1	LTCONS_00019844
NONMMUT101308.1	LTCONS_00016895
NONMMUT091224.1	LTCONS_00092839
NONMMUT004856.2	LTCONS_00105418
NONMMUT088157.1	LTCONS_00019842
NONMMUT096765.1	LTCONS_00189869
NONMMUT133878.1	LTCONS_00178626
NONMMUT051770.2	LTCONS_00028114
NONMMUT093069.1	LTCONS_00033813
NONMMUT055807.2	LTCONS_00184724
NONMMUT118696.1	LTCONS_00054248
NONMMUT136784.1	LTCONS_00144694
NONMMUT103242.1	LTCONS_00044275
NONMMUT107554.1	LTCONS_00100547
NONMMUT076669.1	LTCONS_00011849
NONMMUT105000.1	LTCONS_00129506
NONMMUT096834.1	LTCONS_00088782
NONMMUT113537.1	LTCONS_00137375
NONMMUT099060.1	LTCONS_00015061
NONMMUT080508.1	LTCONS_00178171
NONMMUT012461.2	LTCONS_00140058
NONMMUT025449.2	LTCONS_00074168
NONMMUT080664.1	LTCONS_00066568
NONMMUT059486.2	LTCONS_00154309
NONMMUT100347.1	LTCONS_00172345
NONMMUT122305.1	LTCONS_00132821
NONMMUT090153.1	LTCONS_00027681
NONMMUT066040.2	LTCONS_00093005
NONMMUT073040.2	LTCONS_00089726
NONMMUT086883.1	LTCONS_00071686
NONMMUT133220.1	LTCONS_00088821
NONMMUT073451.2	LTCONS_00148745
NONMMUT089655.1	LTCONS_00159969
NONMMUT009699.2	LTCONS_00129446
NONMMUT096096.1	LTCONS_00130173
NONMMUT099295.1	LTCONS_00119473
NONMMUT117629.1	LTCONS_00025212
NONMMUT126710.1	LTCONS_00111842
NONMMUT039044.2	LTCONS_00012042
NONMMUT070625.2	LTCONS_00086661
NONMMUT138103.1	LTCONS_00038195
NONMMUT126812.1	LTCONS_00062600
NONMMUT071255.2	LTCONS_00113571
NONMMUT083919.1	LTCONS_00107323
NONMMUT138118.1	LTCONS_00062613
NONMMUT085366.1	LTCONS_00051562
NONMMUT030888.2	LTCONS_00169613
NONMMUT004808.2	LTCONS_00025884
NONMMUT088355.1	LTCONS_00135682
NONMMUT115816.1	LTCONS_00016436
NONMMUT103442.1	LTCONS_00106751
NONMMUT074868.2	LTCONS_00053800
NONMMUT124411.1	LTCONS_00129490
NONMMUT074806.2	LTCONS_00059397
NONMMUT132156.1	LTCONS_00183684
NONMMUT097994.1	LTCONS_00107941
NONMMUT017432.2	LTCONS_00191541
NONMMUT114334.1	LTCONS_00041185
NONMMUT123638.1	LTCONS_00044443
NONMMUT015086.2	LTCONS_00134549
NONMMUT037652.2	LTCONS_00154935
NONMMUT124040.1	LTCONS_00020622
NONMMUT087690.1	LTCONS_00093166
NONMMUT076608.1	LTCONS_00148516
NONMMUT117773.1	LTCONS_00066320
NONMMUT086222.1	LTCONS_00030565
NONMMUT105912.1	LTCONS_00129447
NONMMUT109570.1	LTCONS_00022543
NONMMUT135555.1	LTCONS_00171931
NONMMUT110900.1	LTCONS_00167421
NONMMUT101269.1	LTCONS_00062432
NONMMUT108856.1	LTCONS_00165144
NONMMUT130868.1	LTCONS_00050930
NONMMUT098863.1	LTCONS_00044879
NONMMUT129750.1	LTCONS_00165035
NONMMUT105484.1	LTCONS_00150606
NONMMUT018377.2	LTCONS_00136484
NONMMUT126856.1	LTCONS_00118630
NONMMUT106781.1	LTCONS_00041906
NONMMUT131361.1	LTCONS_00070570
NONMMUT082317.1	LTCONS_00089752
NONMMUT075102.1	LTCONS_00109344
NONMMUT092728.1	LTCONS_00072705
NONMMUT096000.1	LTCONS_00033011
NONMMUT128671.1	LTCONS_00071660
NONMMUT103774.1	LTCONS_00164617
NONMMUT036992.2	LTCONS_00011230
NONMMUT117495.1	LTCONS_00033999
NONMMUT093460.1	LTCONS_00136483
NONMMUT092823.1	LTCONS_00057867
NONMMUT137414.1	LTCONS_00084382
NONMMUT008069.2	LTCONS_00148319
NONMMUT136417.1	LTCONS_00089744
NONMMUT049122.2	LTCONS_00137414
NONMMUT029551.2	LTCONS_00158023
NONMMUT116939.1	LTCONS_00168472
NONMMUT020009.2	LTCONS_00030413
NONMMUT006561.2	LTCONS_00088562
NONMMUT084744.1	LTCONS_00033469
NONMMUT084842.1	LTCONS_00159489
NONMMUT101414.1	LTCONS_00100358
NONMMUT121691.1	LTCONS_00179481
NONMMUT072148.2	LTCONS_00186490
NONMMUT083123.1	LTCONS_00173843
NONMMUT074902.2	LTCONS_00033581
NONMMUT033291.2	LTCONS_00066246
NONMMUT088950.1	LTCONS_00069970
NONMMUT109588.1	LTCONS_00026978
NONMMUT018619.2	LTCONS_00020086
NONMMUT063541.2	LTCONS_00094432
NONMMUT095200.1	LTCONS_00014521
NONMMUT121892.1	LTCONS_00105762
NONMMUT102404.1	LTCONS_00177593
NONMMUT096935.1	LTCONS_00025874
NONMMUT137928.1	LTCONS_00153884
NONMMUT081581.1	LTCONS_00154630
NONMMUT055024.2	LTCONS_00044772
NONMMUT017583.2	LTCONS_00171894
NONMMUT044413.2	LTCONS_00030195
NONMMUT108235.1	LTCONS_00054026
NONMMUT091238.1	LTCONS_00001291
NONMMUT118952.1	LTCONS_00006694
NONMMUT137717.1	LTCONS_00045818
NONMMUT008730.2	LTCONS_00090297
NONMMUT104863.1	LTCONS_00064162
NONMMUT078435.1	LTCONS_00072069
NONMMUT027438.2	LTCONS_00013666
NONMMUT092002.1	LTCONS_00041812
NONMMUT049103.2	LTCONS_00054777
NONMMUT083873.1	LTCONS_00167474
NONMMUT123444.1	LTCONS_00039177
NONMMUT092195.1	LTCONS_00049025
NONMMUT110030.1	LTCONS_00173988
NONMMUT115637.1	LTCONS_00125113
NONMMUT109153.1	LTCONS_00009530
NONMMUT008942.2	LTCONS_00027448
NONMMUT118743.1	LTCONS_00153195
NONMMUT004567.2	LTCONS_00121069
NONMMUT054486.2	LTCONS_00021598
NONMMUT072163.2	LTCONS_00153518
NONMMUT128829.1	LTCONS_00037506
NONMMUT044401.2	LTCONS_00006280
NONMMUT066741.2	LTCONS_00158125
NONMMUT128114.1	LTCONS_00076359
NONMMUT103014.1	LTCONS_00183380
NONMMUT072556.2	LTCONS_00151316
NONMMUT132772.1	LTCONS_00083653
NONMMUT080991.1	LTCONS_00184768
NONMMUT130712.1	LTCONS_00090642
NONMMUT075041.1	LTCONS_00049187
NONMMUT101734.1	LTCONS_00169567
NONMMUT119749.1	LTCONS_00151101
NONMMUT075284.1	LTCONS_00173845
NONMMUT077518.1	LTCONS_00133095
NONMMUT130312.1	LTCONS_00047132
NONMMUT119574.1	LTCONS_00077829
NONMMUT138406.1	LTCONS_00054142
NONMMUT088551.1	LTCONS_00067067
NONMMUT073980.2	LTCONS_00182568
NONMMUT082594.1	LTCONS_00013739
NONMMUT096771.1	LTCONS_00085276
NONMMUT085377.1	LTCONS_00182304
NONMMUT121016.1	LTCONS_00154629
NONMMUT123132.1	LTCONS_00122976
NONMMUT000628.2	LTCONS_00125697
NONMMUT087244.1	LTCONS_00122977
NONMMUT079706.1	LTCONS_00144852
NONMMUT135505.1	LTCONS_00137273
NONMMUT115091.1	LTCONS_00094527
NONMMUT003285.2	LTCONS_00163270
NONMMUT057874.2	LTCONS_00013476
NONMMUT067079.2	LTCONS_00163687
NONMMUT076076.1	LTCONS_00009449
NONMMUT116737.1	LTCONS_00090525
NONMMUT014065.2	LTCONS_00079273
NONMMUT105762.1	LTCONS_00031892
NONMMUT121080.1	LTCONS_00041860
NONMMUT112833.1	LTCONS_00050966
NONMMUT010693.2	LTCONS_00103808
NONMMUT039145.2	LTCONS_00009002
NONMMUT082033.1	LTCONS_00149953
NONMMUT129758.1	LTCONS_00113772
NONMMUT068744.2	LTCONS_00007735
NONMMUT014364.2	LTCONS_00019966
NONMMUT018595.2	LTCONS_00079594
NONMMUT053289.2	LTCONS_00125395
NONMMUT076793.1	LTCONS_00140936
NONMMUT048053.2	LTCONS_00065673
NONMMUT004041.2	LTCONS_00101048
NONMMUT108384.1	LTCONS_00192415
NONMMUT134435.1	LTCONS_00031348
NONMMUT133354.1	LTCONS_00011229
NONMMUT134858.1	LTCONS_00034715
NONMMUT125842.1	LTCONS_00053801
NONMMUT078485.1	LTCONS_00156998
NONMMUT004656.2	LTCONS_00041985
NONMMUT046344.2	LTCONS_00186541
NONMMUT110068.1	LTCONS_00092354
NONMMUT065470.2	LTCONS_00173673
NONMMUT110842.1	LTCONS_00037153
NONMMUT027926.2	LTCONS_00108489
NONMMUT105818.1	LTCONS_00072162
NONMMUT019783.2	LTCONS_00078132
NONMMUT006195.2	LTCONS_00111581
NONMMUT083856.1	LTCONS_00123701
NONMMUT068961.2	LTCONS_00184201
NONMMUT061776.2	LTCONS_00037386
NONMMUT097767.1	LTCONS_00017655
NONMMUT001192.2	LTCONS_00025186
NONMMUT116099.1	LTCONS_00174430
NONMMUT135244.1	LTCONS_00038883
NONMMUT000421.2	LTCONS_00057559
NONMMUT070462.2	LTCONS_00091625
NONMMUT088478.1	LTCONS_00100201
NONMMUT092629.1	LTCONS_00093002
NONMMUT129618.1	LTCONS_00052687
NONMMUT001846.2	LTCONS_00038176
NONMMUT091427.1	LTCONS_00000415
NONMMUT134894.1	LTCONS_00182959
NONMMUT118153.1	LTCONS_00048788
NONMMUT017436.2	LTCONS_00072345
NONMMUT101732.1	LTCONS_00090512
NONMMUT089753.1	LTCONS_00066204
NONMMUT008036.2	LTCONS_00124721
NONMMUT089127.1	LTCONS_00113769
NONMMUT036825.2	LTCONS_00157932
NONMMUT122326.1	LTCONS_00161120
NONMMUT110583.1	LTCONS_00078462
NONMMUT033075.2	LTCONS_00045069
NONMMUT081947.1	LTCONS_00003347
NONMMUT120213.1	LTCONS_00169644
NONMMUT130317.1	LTCONS_00111158
NONMMUT126375.1	LTCONS_00136949
NONMMUT046442.2	LTCONS_00067130
NONMMUT112296.1	LTCONS_00005753
NONMMUT134355.1	LTCONS_00042281
NONMMUT041070.2	LTCONS_00090547
NONMMUT124824.1	LTCONS_00134096
NONMMUT060485.2	LTCONS_00136965
NONMMUT042827.2	LTCONS_00097687
NONMMUT110042.1	LTCONS_00070016
NONMMUT117830.1	LTCONS_00149954
NONMMUT097812.1	LTCONS_00157020
NONMMUT137033.1	LTCONS_00034774
NONMMUT067848.2	LTCONS_00183930
NONMMUT038393.2	LTCONS_00116905
NONMMUT089407.1	LTCONS_00150554
NONMMUT094186.1	LTCONS_00082151
NONMMUT081468.1	LTCONS_00119009
NONMMUT129612.1	LTCONS_00184602
NONMMUT071201.2	LTCONS_00176863
NONMMUT111029.1	LTCONS_00051291
NONMMUT127709.1	LTCONS_00012503
NONMMUT120105.1	LTCONS_00173928
NONMMUT104716.1	LTCONS_00026216
NONMMUT002786.2	LTCONS_00135752
NONMMUT032056.2	LTCONS_00115494
NONMMUT138016.1	LTCONS_00068593
NONMMUT030119.2	LTCONS_00048357
NONMMUT116711.1	LTCONS_00108047
NONMMUT076595.1	LTCONS_00024648
NONMMUT084013.1	LTCONS_00002675
NONMMUT085885.1	LTCONS_00182067
NONMMUT110445.1	LTCONS_00184182
NONMMUT015069.2	LTCONS_00139963
NONMMUT102340.1	LTCONS_00154581
NONMMUT074752.2	LTCONS_00187449
NONMMUT043352.2	LTCONS_00134638
NONMMUT111379.1	LTCONS_00064459
NONMMUT066228.2	LTCONS_00119636
NONMMUT056652.2	LTCONS_00128132
NONMMUT126271.1	LTCONS_00126610
NONMMUT091310.1	LTCONS_00076536
NONMMUT039678.2	LTCONS_00171945
NONMMUT003682.2	LTCONS_00178389
NONMMUT095183.1	LTCONS_00174322
NONMMUT101667.1	LTCONS_00076044
NONMMUT092396.1	LTCONS_00094885
NONMMUT037245.2	LTCONS_00173927
NONMMUT104283.1	LTCONS_00049451
NONMMUT071558.2	LTCONS_00169883
NONMMUT112774.1	LTCONS_00190508
NONMMUT078891.1	LTCONS_00156716
NONMMUT048543.2	LTCONS_00013714
NONMMUT071424.2	LTCONS_00106103
NONMMUT079631.1	LTCONS_00013609
NONMMUT035046.2	LTCONS_00075181
NONMMUT123955.1	LTCONS_00052010
NONMMUT110907.1	LTCONS_00144059
NONMMUT047286.2	LTCONS_00158640
NONMMUT026145.2	LTCONS_00020207
NONMMUT075887.1	LTCONS_00097961
NONMMUT127389.1	LTCONS_00096296
NONMMUT093548.1	LTCONS_00014475
NONMMUT078639.1	LTCONS_00116939
NONMMUT062502.2	LTCONS_00013024
NONMMUT099318.1	LTCONS_00025765
NONMMUT050073.2	LTCONS_00025135
NONMMUT111351.1	LTCONS_00168749
NONMMUT041480.2	LTCONS_00046350
NONMMUT029051.2	LTCONS_00170402
NONMMUT089457.1	LTCONS_00000584
NONMMUT094412.1	LTCONS_00136005
NONMMUT095947.1	LTCONS_00146013
NONMMUT020466.2	LTCONS_00159617
NONMMUT080345.1	LTCONS_00008830
NONMMUT124793.1	LTCONS_00006897
NONMMUT108139.1	LTCONS_00102162
NONMMUT122387.1	LTCONS_00072102
NONMMUT120564.1	LTCONS_00166738
NONMMUT064393.2	LTCONS_00094359
NONMMUT031033.2	LTCONS_00053622
NONMMUT101481.1	LTCONS_00135387
NONMMUT084059.1	LTCONS_00053396
NONMMUT120178.1	LTCONS_00171840
NONMMUT128956.1	LTCONS_00022053
NONMMUT102794.1	LTCONS_00066457
NONMMUT101679.1	LTCONS_00131589
NONMMUT070855.2	LTCONS_00112047
NONMMUT027515.2	LTCONS_00114583
NONMMUT135756.1	LTCONS_00014518
NONMMUT056666.2	LTCONS_00077109
NONMMUT065683.2	LTCONS_00048249
NONMMUT124864.1	LTCONS_00184740
NONMMUT057134.2	LTCONS_00150608
NONMMUT086235.1	LTCONS_00127439
NONMMUT027052.2	LTCONS_00042313
NONMMUT037244.2	LTCONS_00121774
NONMMUT106786.1	LTCONS_00146124
NONMMUT075179.1	LTCONS_00152039
NONMMUT102235.1	LTCONS_00130058
NONMMUT009618.2	LTCONS_00148492
NONMMUT014039.2	LTCONS_00129473
NONMMUT097649.1	LTCONS_00094548
NONMMUT094735.1	LTCONS_00074699
NONMMUT102079.1	LTCONS_00140225
NONMMUT119142.1	LTCONS_00118952
NONMMUT127587.1	LTCONS_00183917
NONMMUT037588.2	LTCONS_00033738
NONMMUT124641.1	LTCONS_00166418
NONMMUT130059.1	LTCONS_00137311
NONMMUT031605.2	LTCONS_00048260
NONMMUT130097.1	LTCONS_00129491
NONMMUT086693.1	LTCONS_00057763
NONMMUT045027.2	LTCONS_00177590
NONMMUT068135.2	LTCONS_00130513
NONMMUT134134.1	LTCONS_00118194
NONMMUT044416.2	LTCONS_00171893
NONMMUT109225.1	LTCONS_00180542
NONMMUT102967.1	LTCONS_00014476
NONMMUT107352.1	LTCONS_00152430
NONMMUT116472.1	LTCONS_00106546
NONMMUT093795.1	LTCONS_00157452
NONMMUT086862.1	LTCONS_00175868
NONMMUT008361.2	LTCONS_00026696
NONMMUT080148.1	LTCONS_00060828
NONMMUT021698.2	LTCONS_00176556
NONMMUT113103.1	LTCONS_00183846
NONMMUT063711.2	LTCONS_00156229
NONMMUT131815.1	LTCONS_00026423
NONMMUT045295.2	LTCONS_00160864
NONMMUT093589.1	LTCONS_00042555
NONMMUT018076.2	LTCONS_00017549
NONMMUT128716.1	LTCONS_00078935
NONMMUT109043.1	LTCONS_00090972
NONMMUT002273.2	LTCONS_00151141
NONMMUT052711.2	LTCONS_00039021
NONMMUT125551.1	LTCONS_00077148
NONMMUT099630.1	LTCONS_00100359
NONMMUT104239.1	LTCONS_00136960
NONMMUT042695.2	LTCONS_00045088
NONMMUT132097.1	LTCONS_00062048
NONMMUT110536.1	LTCONS_00003482
NONMMUT132210.1	LTCONS_00060965
NONMMUT065751.2	LTCONS_00180358
NONMMUT091688.1	LTCONS_00086371
NONMMUT130999.1	LTCONS_00149710
NONMMUT088929.1	LTCONS_00155168
NONMMUT062087.2	LTCONS_00154633
NONMMUT083436.1	LTCONS_00125603
NONMMUT064239.2	LTCONS_00157266
NONMMUT004342.2	LTCONS_00100591
NONMMUT092149.1	LTCONS_00100742
NONMMUT111561.1	LTCONS_00018927
NONMMUT101971.1	LTCONS_00094761
NONMMUT122122.1	LTCONS_00086343
NONMMUT083241.1	LTCONS_00038251
NONMMUT083779.1	LTCONS_00020045
NONMMUT079219.1	LTCONS_00068685
NONMMUT078246.1	LTCONS_00151792
NONMMUT127676.1	LTCONS_00132543
NONMMUT090600.1	LTCONS_00169137
NONMMUT099882.1	LTCONS_00157122
NONMMUT132000.1	LTCONS_00040568
NONMMUT094048.1	LTCONS_00015390
NONMMUT031990.2	LTCONS_00092369
NONMMUT133536.1	LTCONS_00138886
NONMMUT033907.2	LTCONS_00150454
NONMMUT110044.1	LTCONS_00174026
NONMMUT076603.1	LTCONS_00053531
NONMMUT014011.2	LTCONS_00036416
NONMMUT119309.1	LTCONS_00094048
NONMMUT087522.1	LTCONS_00096893
NONMMUT092081.1	LTCONS_00020586
NONMMUT052426.2	LTCONS_00047674
NONMMUT018202.2	LTCONS_00065933
NONMMUT091497.1	LTCONS_00074863
NONMMUT114084.1	LTCONS_00056789
NONMMUT060665.2	LTCONS_00053576
NONMMUT106935.1	LTCONS_00162876
NONMMUT041476.2	LTCONS_00173767
NONMMUT083384.1	LTCONS_00072239
NONMMUT020317.2	LTCONS_00129493
NONMMUT102198.1	LTCONS_00109407
NONMMUT081636.1	LTCONS_00071297
NONMMUT024154.2	LTCONS_00184061
NONMMUT087160.1	LTCONS_00048269
NONMMUT014186.2	LTCONS_00171532
NONMMUT029650.2	LTCONS_00027336
NONMMUT109520.1	LTCONS_00176374
NONMMUT040088.2	LTCONS_00163308
NONMMUT120831.1	LTCONS_00076821
NONMMUT135577.1	LTCONS_00174207
NONMMUT009901.2	LTCONS_00081434
NONMMUT087540.1	LTCONS_00184064
NONMMUT106263.1	LTCONS_00028082
NONMMUT088779.1	LTCONS_00079919
NONMMUT094199.1	LTCONS_00144528
NONMMUT117264.1	LTCONS_00014517
NONMMUT037939.2	LTCONS_00141865
NONMMUT071967.2	LTCONS_00128797
NONMMUT131362.1	LTCONS_00113839
NONMMUT109800.1	LTCONS_00048812
NONMMUT004852.2	LTCONS_00181119
NONMMUT081033.1	LTCONS_00113726
NONMMUT067326.2	LTCONS_00001756
NONMMUT034105.2	LTCONS_00012504
NONMMUT033965.2	LTCONS_00146144
NONMMUT099513.1	LTCONS_00055318
NONMMUT026424.2	LTCONS_00124414
NONMMUT124407.1	LTCONS_00015063
NONMMUT034410.2	LTCONS_00075696
NONMMUT112986.1	LTCONS_00102801
NONMMUT047372.2	LTCONS_00177330
NONMMUT096810.1	LTCONS_00042558
NONMMUT050903.2	LTCONS_00037860
NONMMUT104764.1	LTCONS_00013294
NONMMUT109696.1	LTCONS_00071689
NONMMUT014106.2	LTCONS_00091112
NONMMUT111807.1	LTCONS_00190457
NONMMUT014702.2	LTCONS_00144656
NONMMUT077746.1	LTCONS_00135273
NONMMUT074891.2	LTCONS_00191560
NONMMUT093994.1	LTCONS_00081678
NONMMUT041470.2	LTCONS_00028933
NONMMUT069021.2	LTCONS_00103512
NONMMUT054328.2	LTCONS_00039837
NONMMUT028392.2	LTCONS_00019618
NONMMUT121103.1	LTCONS_00086406
NONMMUT107065.1	LTCONS_00169705
NONMMUT102405.1	LTCONS_00141410
NONMMUT052934.2	LTCONS_00136492
NONMMUT013195.2	LTCONS_00161225
NONMMUT057873.2	LTCONS_00012043
NONMMUT044934.2	LTCONS_00061850
NONMMUT045811.2	LTCONS_00146130
NONMMUT047693.2	LTCONS_00184741
NONMMUT074842.2	LTCONS_00113350
NONMMUT101501.1	LTCONS_00109968
NONMMUT126679.1	LTCONS_00005748
NONMMUT057411.2	LTCONS_00062730
NONMMUT050286.2	LTCONS_00161470
NONMMUT002647.2	LTCONS_00090977
NONMMUT087915.1	LTCONS_00038197
NONMMUT082965.1	LTCONS_00062731
NONMMUT117633.1	LTCONS_00151827
NONMMUT091967.1	LTCONS_00060357
NONMMUT024540.2	LTCONS_00150310
NONMMUT102962.1	LTCONS_00102671
NONMMUT101411.1	LTCONS_00116256
NONMMUT021703.2	LTCONS_00163075
NONMMUT087911.1	LTCONS_00132294
NONMMUT114289.1	LTCONS_00116906
NONMMUT120084.1	LTCONS_00107479
NONMMUT094686.1	LTCONS_00148230
NONMMUT138112.1	LTCONS_00039588
NONMMUT010003.2	LTCONS_00129499
NONMMUT085707.1	LTCONS_00086344
NONMMUT038103.2	LTCONS_00071412
NONMMUT032181.2	LTCONS_00178705
NONMMUT133767.1	LTCONS_00128826
NONMMUT028474.2	LTCONS_00106545
NONMMUT002187.2	LTCONS_00008973
NONMMUT110526.1	LTCONS_00044157
NONMMUT094459.1	LTCONS_00031273
NONMMUT039029.2	LTCONS_00133132
NONMMUT035844.2	LTCONS_00161271
NONMMUT091322.1	LTCONS_00000369
NONMMUT129084.1	LTCONS_00098927
NONMMUT018039.2	LTCONS_00175979
NONMMUT046510.2	LTCONS_00086338
NONMMUT098947.1	LTCONS_00158801
NONMMUT135824.1	LTCONS_00191552
NONMMUT102083.1	LTCONS_00038370
NONMMUT109322.1	LTCONS_00063745
NONMMUT127431.1	LTCONS_00148603
NONMMUT130131.1	LTCONS_00076380
NONMMUT077209.1	LTCONS_00185438
NONMMUT124725.1	LTCONS_00055936
NONMMUT025011.2	LTCONS_00033085
NONMMUT072716.2	LTCONS_00182015
NONMMUT085784.1	LTCONS_00097411
NONMMUT119303.1	LTCONS_00124192
NONMMUT008572.2	LTCONS_00011012
NONMMUT042783.2	LTCONS_00023627
NONMMUT133276.1	LTCONS_00151333
NONMMUT131593.1	LTCONS_00079981
NONMMUT125328.1	LTCONS_00076052
NONMMUT061018.2	LTCONS_00123083
NONMMUT043611.2	LTCONS_00019850
NONMMUT004503.2	LTCONS_00039867
NONMMUT133396.1	LTCONS_00134951
NONMMUT044828.2	LTCONS_00059869
NONMMUT055542.2	LTCONS_00026679
NONMMUT089971.1	LTCONS_00020403
NONMMUT093621.1	LTCONS_00048244
NONMMUT036028.2	LTCONS_00059544
NONMMUT000981.2	LTCONS_00152412
NONMMUT125416.1	LTCONS_00043908
NONMMUT094840.1	LTCONS_00130412
NONMMUT067833.2	LTCONS_00057611
NONMMUT131043.1	LTCONS_00005385
NONMMUT045333.2	LTCONS_00113838
NONMMUT122944.1	LTCONS_00059713
NONMMUT000189.2	LTCONS_00024590
NONMMUT132988.1	LTCONS_00111583
NONMMUT026146.2	LTCONS_00181139
NONMMUT105963.1	LTCONS_00039641
NONMMUT117161.1	LTCONS_00094970
NONMMUT020500.2	LTCONS_00113410
NONMMUT108481.1	LTCONS_00079366
NONMMUT079336.1	LTCONS_00171781
NONMMUT106606.1	LTCONS_00037884
NONMMUT027544.2	LTCONS_00010099
NONMMUT085602.1	LTCONS_00091284
NONMMUT076947.1	LTCONS_00026879
NONMMUT097581.1	LTCONS_00181662
NONMMUT071291.2	LTCONS_00121772
NONMMUT100357.1	LTCONS_00098120
NONMMUT048496.2	LTCONS_00184769
NONMMUT127814.1	LTCONS_00159546
NONMMUT016381.2	LTCONS_00065487
NONMMUT114276.1	LTCONS_00024301
NONMMUT117760.1	LTCONS_00019748
NONMMUT129329.1	LTCONS_00173938
NONMMUT088487.1	LTCONS_00171461
NONMMUT081842.1	LTCONS_00116777
NONMMUT033990.2	LTCONS_00176311
NONMMUT071317.2	LTCONS_00022552
NONMMUT113641.1	LTCONS_00090472
NONMMUT074862.2	LTCONS_00107860
NONMMUT106464.1	LTCONS_00181095
NONMMUT120065.1	LTCONS_00158547
NONMMUT118476.1	LTCONS_00123824
NONMMUT072289.2	LTCONS_00141833
NONMMUT020611.2	LTCONS_00021125
NONMMUT046437.2	LTCONS_00032594
NONMMUT018040.2	LTCONS_00128273
NONMMUT054139.2	LTCONS_00024794
NONMMUT045230.2	LTCONS_00021286
NONMMUT104557.1	LTCONS_00053769
NONMMUT122237.1	LTCONS_00098653
NONMMUT124074.1	LTCONS_00178575
NONMMUT098671.1	LTCONS_00058789
NONMMUT131566.1	LTCONS_00029099
NONMMUT110425.1	LTCONS_00097165
NONMMUT012177.2	LTCONS_00119412
NONMMUT102084.1	LTCONS_00062614
NONMMUT074045.2	LTCONS_00033560
NONMMUT110968.1	LTCONS_00142745
NONMMUT064718.2	LTCONS_00008399
NONMMUT037101.2	LTCONS_00014520
NONMMUT116055.1	LTCONS_00057555
NONMMUT019592.2	LTCONS_00011029
NONMMUT062553.2	LTCONS_00073033
NONMMUT091339.1	LTCONS_00060559
NONMMUT006049.2	LTCONS_00162982
NONMMUT116881.1	LTCONS_00015255
NONMMUT103345.1	LTCONS_00111335
NONMMUT123866.1	LTCONS_00059479
NONMMUT070825.2	LTCONS_00025847
NONMMUT050497.2	LTCONS_00014478
NONMMUT050390.2	LTCONS_00060985
NONMMUT077452.1	LTCONS_00012661
NONMMUT007316.2	LTCONS_00088035
NONMMUT053881.2	LTCONS_00089077
NONMMUT018181.2	LTCONS_00068621
NONMMUT015626.2	LTCONS_00053255
NONMMUT018026.2	LTCONS_00131380
NONMMUT011418.2	LTCONS_00023263
NONMMUT057045.2	LTCONS_00157186
NONMMUT082140.1	LTCONS_00031984
NONMMUT038330.2	LTCONS_00075707
NONMMUT030659.2	LTCONS_00005948
NONMMUT112302.1	LTCONS_00090271
NONMMUT119939.1	LTCONS_00134092
NONMMUT113171.1	LTCONS_00053009
NONMMUT068469.2	LTCONS_00035741
NONMMUT133338.1	LTCONS_00099651
NONMMUT056647.2	LTCONS_00168321
NONMMUT068745.2	LTCONS_00051849
NONMMUT128391.1	LTCONS_00110988
NONMMUT001977.2	LTCONS_00178952
NONMMUT096776.1	LTCONS_00018249
NONMMUT129064.1	LTCONS_00100100
NONMMUT085907.1	LTCONS_00014589
NONMMUT135725.1	LTCONS_00075529
NONMMUT079884.1	LTCONS_00178159
NONMMUT077607.1	LTCONS_00030525
NONMMUT004115.2	LTCONS_00146330
NONMMUT066274.2	LTCONS_00056640
NONMMUT127684.1	LTCONS_00074860
NONMMUT107011.1	LTCONS_00057166
NONMMUT107426.1	LTCONS_00075179
NONMMUT126160.1	LTCONS_00174694
NONMMUT115196.1	LTCONS_00065013
NONMMUT039817.2	LTCONS_00083593
NONMMUT087552.1	LTCONS_00037515
NONMMUT085720.1	LTCONS_00055938
NONMMUT074860.2	LTCONS_00071355
NONMMUT019559.2	LTCONS_00158339
NONMMUT042548.2	LTCONS_00082379
NONMMUT067772.2	LTCONS_00089688
NONMMUT019589.2	LTCONS_00072201
NONMMUT090432.1	LTCONS_00037192
NONMMUT094927.1	LTCONS_00037388
NONMMUT074848.2	LTCONS_00116257
NONMMUT051072.2	LTCONS_00123439
NONMMUT015217.2	LTCONS_00041568
NONMMUT075508.1	LTCONS_00090100
NONMMUT000509.2	LTCONS_00173968
NONMMUT066218.2	LTCONS_00145957
NONMMUT132632.1	LTCONS_00025170
NONMMUT092611.1	LTCONS_00045650
NONMMUT112239.1	LTCONS_00078913
NONMMUT103451.1	LTCONS_00125634
NONMMUT092014.1	LTCONS_00075246
NONMMUT019827.2	LTCONS_00127290
NONMMUT091543.1	LTCONS_00073173
NONMMUT040405.2	LTCONS_00013740
NONMMUT022775.2	LTCONS_00025548
NONMMUT118816.1	LTCONS_00036180
NONMMUT138018.1	LTCONS_00173614
NONMMUT109086.1	LTCONS_00085180
NONMMUT122172.1	LTCONS_00177615
NONMMUT021691.2	LTCONS_00056202
NONMMUT030289.2	LTCONS_00047234
NONMMUT008038.2	LTCONS_00163572
NONMMUT089471.1	LTCONS_00014324
NONMMUT065273.2	LTCONS_00179170
NONMMUT065214.2	LTCONS_00059351
NONMMUT125235.1	LTCONS_00065932
NONMMUT125508.1	LTCONS_00131085
NONMMUT086631.1	LTCONS_00087385
NONMMUT087940.1	LTCONS_00180105
NONMMUT074734.2	LTCONS_00051802
NONMMUT059695.2	LTCONS_00027975
NONMMUT069513.2	LTCONS_00002401
NONMMUT131224.1	LTCONS_00078170
NONMMUT062210.2	LTCONS_00053899
NONMMUT023402.2	LTCONS_00111657
NONMMUT121729.1	LTCONS_00130378
NONMMUT104176.1	LTCONS_00049127
NONMMUT027409.2	LTCONS_00149561
NONMMUT115919.1	LTCONS_00031320
NONMMUT107609.1	LTCONS_00130108
NONMMUT101275.1	LTCONS_00163094
NONMMUT079668.1	LTCONS_00150552
NONMMUT052536.2	LTCONS_00006896
NONMMUT081835.1	LTCONS_00015360
NONMMUT120616.1	LTCONS_00191550
NONMMUT093177.1	LTCONS_00124853
NONMMUT121402.1	LTCONS_00101046
NONMMUT135947.1	LTCONS_00177434
NONMMUT025241.2	LTCONS_00038767
NONMMUT091938.1	LTCONS_00153736
NONMMUT125565.1	LTCONS_00065100
NONMMUT130554.1	LTCONS_00167237
NONMMUT049266.2	LTCONS_00069920
NONMMUT092312.1	LTCONS_00012159
NONMMUT052598.2	LTCONS_00176814
NONMMUT122666.1	LTCONS_00150953
NONMMUT036584.2	LTCONS_00171749
NONMMUT136921.1	LTCONS_00184745
NONMMUT120163.1	LTCONS_00103700
NONMMUT097773.1	LTCONS_00184755
NONMMUT124338.1	LTCONS_00020542
NONMMUT116229.1	LTCONS_00158622
NONMMUT038762.2	LTCONS_00027927
NONMMUT080497.1	LTCONS_00168332
NONMMUT078953.1	LTCONS_00167443
NONMMUT110258.1	LTCONS_00077740
NONMMUT052035.2	LTCONS_00002190
NONMMUT082143.1	LTCONS_00176862
NONMMUT074274.2	LTCONS_00184744
NONMMUT036054.2	LTCONS_00038884
NONMMUT103823.1	LTCONS_00004095
NONMMUT027599.2	LTCONS_00062097
NONMMUT103222.1	LTCONS_00135658
NONMMUT015595.2	LTCONS_00152013
NONMMUT115375.1	LTCONS_00049123
NONMMUT094349.1	LTCONS_00129860
NONMMUT059814.2	LTCONS_00091973
NONMMUT091507.1	LTCONS_00129511
NONMMUT104273.1	LTCONS_00029569
NONMMUT050986.2	LTCONS_00008051
NONMMUT058264.2	LTCONS_00060835
NONMMUT128307.1	LTCONS_00038307
NONMMUT120244.1	LTCONS_00044026
NONMMUT018077.2	LTCONS_00164615
NONMMUT097831.1	LTCONS_00075556
NONMMUT091468.1	LTCONS_00123759
NONMMUT120538.1	LTCONS_00132817
NONMMUT031097.2	LTCONS_00176638
NONMMUT107777.1	LTCONS_00085323
NONMMUT010576.2	LTCONS_00119877
NONMMUT056193.2	LTCONS_00079873
NONMMUT000619.2	LTCONS_00062039
NONMMUT114824.1	LTCONS_00149662
NONMMUT104313.1	LTCONS_00031252
NONMMUT106560.1	LTCONS_00073910
NONMMUT013551.2	LTCONS_00179619
NONMMUT112124.1	LTCONS_00011578
NONMMUT128761.1	LTCONS_00088929
NONMMUT081131.1	LTCONS_00173672
NONMMUT114230.1	LTCONS_00015308
NONMMUT033404.2	LTCONS_00063690
NONMMUT107155.1	LTCONS_00171877
NONMMUT126016.1	LTCONS_00144922
NONMMUT000414.2	LTCONS_00163419
NONMMUT108621.1	LTCONS_00190002
NONMMUT051321.2	LTCONS_00187627
NONMMUT016240.2	LTCONS_00127969
NONMMUT079648.1	LTCONS_00186316
NONMMUT064912.2	LTCONS_00071161
NONMMUT127417.1	LTCONS_00029164
NONMMUT093756.1	LTCONS_00011579
NONMMUT037988.2	LTCONS_00079484
NONMMUT128844.1	LTCONS_00144851
NONMMUT007094.2	LTCONS_00074432
NONMMUT058457.2	LTCONS_00162712
NONMMUT051538.2	LTCONS_00058216
NONMMUT103276.1	LTCONS_00128834
NONMMUT074978.1	LTCONS_00023341
NONMMUT133369.1	LTCONS_00143203
NONMMUT120125.1	LTCONS_00066205
NONMMUT093739.1	LTCONS_00090875
NONMMUT076127.1	LTCONS_00134547
NONMMUT091735.1	LTCONS_00055771
NONMMUT074506.2	LTCONS_00074531
NONMMUT129480.1	LTCONS_00042556
NONMMUT138117.1	LTCONS_00134545
NONMMUT080700.1	LTCONS_00091911
NONMMUT041378.2	LTCONS_00173349
NONMMUT060974.2	LTCONS_00004448
NONMMUT120857.1	LTCONS_00012502
NONMMUT049927.2	LTCONS_00134410
NONMMUT035899.2	LTCONS_00176858
NONMMUT007630.2	LTCONS_00090979
NONMMUT045411.2	LTCONS_00184723
NONMMUT087509.1	LTCONS_00179016
NONMMUT123534.1	LTCONS_00090982
NONMMUT108872.1	LTCONS_00048258
NONMMUT097737.1	LTCONS_00127142
NONMMUT128488.1	LTCONS_00162695
NONMMUT056225.2	LTCONS_00136985
NONMMUT138150.1	LTCONS_00043912
NONMMUT070351.2	LTCONS_00178580
NONMMUT119193.1	LTCONS_00124498
NONMMUT013743.2	LTCONS_00036711
NONMMUT094956.1	LTCONS_00015351
NONMMUT037587.2	LTCONS_00109203
NONMMUT116033.1	LTCONS_00040427
NONMMUT074768.2	LTCONS_00135232
NONMMUT086834.1	LTCONS_00141308
NONMMUT086435.1	LTCONS_00005949
NONMMUT101860.1	LTCONS_00107411
NONMMUT045238.2	LTCONS_00018002
NONMMUT136898.1	LTCONS_00134601
NONMMUT032469.2	LTCONS_00116690
NONMMUT112106.1	LTCONS_00019337
NONMMUT089415.1	LTCONS_00048207
NONMMUT109152.1	LTCONS_00010327
NONMMUT126482.1	LTCONS_00106117
NONMMUT020006.2	LTCONS_00076576
NONMMUT137688.1	LTCONS_00071814
NONMMUT018920.2	LTCONS_00034962
NONMMUT120911.1	LTCONS_00108569
NONMMUT124200.1	LTCONS_00116209
NONMMUT031098.2	LTCONS_00061985
NONMMUT109068.1	LTCONS_00171841
NONMMUT037243.2	LTCONS_00076272
NONMMUT085951.1	LTCONS_00010188
NONMMUT127822.1	LTCONS_00182843
NONMMUT086843.1	LTCONS_00097126
NONMMUT056825.2	LTCONS_00045615
NONMMUT081310.1	LTCONS_00131386
NONMMUT121813.1	LTCONS_00017482
NONMMUT048550.2	LTCONS_00057662
NONMMUT071566.2	LTCONS_00129877
NONMMUT096222.1	LTCONS_00017483
NONMMUT097231.1	LTCONS_00110947
NONMMUT001728.2	LTCONS_00051799
NONMMUT076670.1	LTCONS_00041201
NONMMUT013439.2	LTCONS_00086815
NONMMUT133022.1	LTCONS_00147756
NONMMUT059572.2	LTCONS_00129854
NONMMUT097139.1	LTCONS_00057070
NONMMUT055132.2	LTCONS_00006686
NONMMUT103223.1	LTCONS_00036316
NONMMUT027054.2	LTCONS_00046489
NONMMUT090118.1	LTCONS_00035753
NONMMUT135897.1	LTCONS_00048678
NONMMUT062237.2	LTCONS_00159580
NONMMUT088731.1	LTCONS_00172348
NONMMUT074720.2	LTCONS_00019890
NONMMUT127082.1	LTCONS_00150159
NONMMUT086090.1	LTCONS_00149301
NONMMUT033435.2	LTCONS_00011077
NONMMUT002767.2	LTCONS_00066311
NONMMUT003965.2	LTCONS_00020657
NONMMUT137239.1	LTCONS_00096191
NONMMUT082014.1	LTCONS_00128435
NONMMUT115579.1	LTCONS_00041868
NONMMUT138473.1	LTCONS_00098278
NONMMUT010592.2	LTCONS_00177618
NONMMUT066628.2	LTCONS_00125030
NONMMUT076286.1	LTCONS_00140300
NONMMUT035043.2	LTCONS_00079590
NONMMUT105165.1	LTCONS_00053395
NONMMUT120166.1	LTCONS_00150931
NONMMUT056928.2	LTCONS_00001726
NONMMUT115402.1	LTCONS_00095207
NONMMUT111642.1	LTCONS_00095342
NONMMUT063574.2	LTCONS_00072099
NONMMUT137853.1	LTCONS_00179579
NONMMUT094042.1	LTCONS_00115297
NONMMUT027453.2	LTCONS_00068396
NONMMUT106797.1	LTCONS_00093017
NONMMUT121918.1	LTCONS_00042315
NONMMUT041035.2	LTCONS_00171689
NONMMUT058269.2	LTCONS_00111747
NONMMUT014858.2	LTCONS_00051307
NONMMUT108463.1	LTCONS_00118217
NONMMUT039185.2	LTCONS_00056788
NONMMUT119161.1	LTCONS_00133329
NONMMUT019513.2	LTCONS_00160056
NONMMUT076745.1	LTCONS_00077179
NONMMUT097566.1	LTCONS_00020105
NONMMUT007658.2	LTCONS_00168638
NONMMUT074977.1	LTCONS_00101047
NONMMUT042821.2	LTCONS_00066737
NONMMUT110250.1	LTCONS_00064479
NONMMUT125325.1	LTCONS_00178235
NONMMUT089140.1	LTCONS_00087378
NONMMUT076456.1	LTCONS_00067738
NONMMUT048108.2	LTCONS_00025524
NONMMUT041939.2	LTCONS_00018997
NONMMUT085190.1	LTCONS_00131454
NONMMUT062789.2	LTCONS_00036511
NONMMUT088956.1	LTCONS_00012040
NONMMUT081632.1	LTCONS_00006102
NONMMUT114626.1	LTCONS_00160186
NONMMUT101806.1	LTCONS_00088825
NONMMUT031410.2	LTCONS_00106548
NONMMUT109278.1	LTCONS_00037980
NONMMUT007635.2	LTCONS_00023870
NONMMUT136493.1	LTCONS_00124130
NONMMUT019551.2	LTCONS_00149664
NONMMUT018753.2	LTCONS_00056440
NONMMUT107519.1	LTCONS_00126334
NONMMUT127242.1	LTCONS_00110765
NONMMUT009217.2	LTCONS_00037250
NONMMUT042635.2	LTCONS_00146579
NONMMUT020040.2	LTCONS_00021098
NONMMUT121800.1	LTCONS_00031715
NONMMUT064522.2	LTCONS_00088766
NONMMUT045820.2	LTCONS_00015366
NONMMUT070171.2	LTCONS_00032793
NONMMUT019511.2	LTCONS_00179590
NONMMUT052624.2	LTCONS_00161174
NONMMUT029620.2	LTCONS_00172701
NONMMUT084962.1	LTCONS_00143226
NONMMUT058235.2	LTCONS_00184554
NONMMUT134851.1	LTCONS_00044320
NONMMUT085969.1	LTCONS_00187561
NONMMUT131650.1	LTCONS_00120990
NONMMUT103448.1	LTCONS_00074167
NONMMUT092618.1	LTCONS_00026695
NONMMUT055469.2	LTCONS_00043890
NONMMUT005491.2	LTCONS_00037193
NONMMUT128738.1	LTCONS_00153193
NONMMUT119283.1	LTCONS_00152312
NONMMUT022601.2	LTCONS_00161328
NONMMUT087038.1	LTCONS_00157159
NONMMUT017263.2	LTCONS_00045472
NONMMUT126062.1	LTCONS_00164803
NONMMUT130479.1	LTCONS_00016512
NONMMUT096414.1	LTCONS_00040278
NONMMUT101255.1	LTCONS_00083652
NONMMUT074163.2	LTCONS_00123747
NONMMUT061996.2	LTCONS_00152000
NONMMUT011614.2	LTCONS_00043821
NONMMUT103422.1	LTCONS_00129735
NONMMUT113848.1	LTCONS_00116716
NONMMUT130030.1	LTCONS_00071711
NONMMUT077024.1	LTCONS_00131414
NONMMUT027465.2	LTCONS_00184739
NONMMUT038961.2	LTCONS_00068136
NONMMUT009136.2	LTCONS_00005812
NONMMUT084584.1	LTCONS_00139112
NONMMUT015879.2	LTCONS_00024201
NONMMUT033256.2	LTCONS_00041308
NONMMUT041483.2	LTCONS_00029403
NONMMUT044610.2	LTCONS_00066213
NONMMUT085497.1	LTCONS_00057842
NONMMUT131685.1	LTCONS_00100706
NONMMUT067085.2	LTCONS_00084813
NONMMUT029225.2	LTCONS_00069820
NONMMUT118185.1	LTCONS_00154580
NONMMUT067177.2	LTCONS_00025546
NONMMUT092479.1	LTCONS_00165268
NONMMUT056710.2	LTCONS_00134901
NONMMUT053570.2	LTCONS_00052023
NONMMUT033614.2	LTCONS_00185987
NONMMUT050407.2	LTCONS_00036540
NONMMUT057046.2	LTCONS_00134114
NONMMUT074744.2	LTCONS_00180641
NONMMUT116835.1	LTCONS_00184587
NONMMUT125883.1	LTCONS_00044756
NONMMUT079813.1	LTCONS_00134657
NONMMUT078497.1	LTCONS_00000174
NONMMUT134023.1	LTCONS_00008768
NONMMUT042639.2	LTCONS_00020660
NONMMUT123288.1	LTCONS_00081119
NONMMUT081645.1	LTCONS_00177594
NONMMUT107783.1	LTCONS_00181334
NONMMUT019418.2	LTCONS_00005897
NONMMUT123167.1	LTCONS_00085255
NONMMUT126246.1	LTCONS_00055772
NONMMUT091377.1	LTCONS_00162930
NONMMUT090898.1	LTCONS_00070877
NONMMUT074822.2	LTCONS_00067351
NONMMUT122224.1	LTCONS_00099572
NONMMUT047319.2	LTCONS_00020672
NONMMUT090980.1	LTCONS_00126261
NONMMUT116693.1	LTCONS_00183808
NONMMUT108437.1	LTCONS_00094211
NONMMUT069354.2	LTCONS_00137082
NONMMUT085314.1	LTCONS_00167368
NONMMUT081083.1	LTCONS_00140773
NONMMUT075861.1	LTCONS_00097121
NONMMUT122282.1	LTCONS_00156757
NONMMUT097140.1	LTCONS_00129439
NONMMUT090716.1	LTCONS_00018569
NONMMUT000377.2	LTCONS_00020663
NONMMUT034078.2	LTCONS_00076467
NONMMUT075802.1	LTCONS_00102644
NONMMUT044725.2	LTCONS_00041995
NONMMUT094923.1	LTCONS_00107872
NONMMUT063274.2	LTCONS_00084630
NONMMUT023122.2	LTCONS_00144673
NONMMUT042793.2	LTCONS_00097208
NONMMUT087273.1	LTCONS_00016873
NONMMUT026020.2	LTCONS_00075391
NONMMUT131819.1	LTCONS_00167448
NONMMUT095069.1	LTCONS_00123045
NONMMUT000942.2	LTCONS_00135270
NONMMUT121715.1	LTCONS_00123189
NONMMUT122973.1	LTCONS_00170547
NONMMUT131561.1	LTCONS_00126125
NONMMUT084872.1	LTCONS_00162888
NONMMUT028981.2	LTCONS_00140089
NONMMUT131592.1	LTCONS_00057554
NONMMUT125118.1	LTCONS_00010547
NONMMUT031716.2	LTCONS_00163558
NONMMUT116882.1	LTCONS_00094971
NONMMUT078516.1	LTCONS_00107943
NONMMUT031305.2	LTCONS_00056226
NONMMUT005596.2	LTCONS_00048862
NONMMUT107732.1	LTCONS_00026254
NONMMUT096004.1	LTCONS_00088648
NONMMUT004145.2	LTCONS_00113771
NONMMUT119748.1	LTCONS_00077370
NONMMUT042430.2	LTCONS_00134903
NONMMUT122985.1	LTCONS_00161704
NONMMUT053886.2	LTCONS_00157003
NONMMUT083622.1	LTCONS_00065248
NONMMUT076965.1	LTCONS_00007013
NONMMUT134891.1	LTCONS_00130059
NONMMUT095773.1	LTCONS_00027913
NONMMUT094845.1	LTCONS_00174718
NONMMUT052287.2	LTCONS_00051675
NONMMUT125988.1	LTCONS_00042894
NONMMUT079199.1	LTCONS_00056780
NONMMUT067016.2	LTCONS_00148763
NONMMUT095951.1	LTCONS_00024670
NONMMUT025530.2	LTCONS_00136558
NONMMUT102333.1	LTCONS_00154982
NONMMUT135439.1	LTCONS_00136049
NONMMUT011427.2	LTCONS_00037661
NONMMUT107466.1	LTCONS_00152077
NONMMUT086800.1	LTCONS_00130329
NONMMUT095072.1	LTCONS_00104459
NONMMUT117224.1	LTCONS_00095049
NONMMUT062514.2	LTCONS_00025846
NONMMUT137435.1	LTCONS_00074640
NONMMUT131942.1	LTCONS_00009344
NONMMUT095743.1	LTCONS_00178976
NONMMUT066719.2	LTCONS_00125698
NONMMUT015134.2	LTCONS_00173302
NONMMUT000940.2	LTCONS_00124490
NONMMUT132681.1	LTCONS_00000887
NONMMUT111850.1	LTCONS_00157947
NONMMUT105362.1	LTCONS_00176865
NONMMUT059914.2	LTCONS_00063250
NONMMUT104999.1	LTCONS_00164024
NONMMUT094634.1	LTCONS_00067616
NONMMUT126018.1	LTCONS_00137294
NONMMUT101813.1	LTCONS_00161918
NONMMUT130845.1	LTCONS_00092176
NONMMUT110843.1	LTCONS_00172499
NONMMUT091912.1	LTCONS_00105055
NONMMUT083910.1	LTCONS_00030277
NONMMUT075679.1	LTCONS_00145886
NONMMUT127486.1	LTCONS_00183993
NONMMUT110202.1	LTCONS_00110324
NONMMUT083321.1	LTCONS_00131147
NONMMUT118139.1	LTCONS_00054139
NONMMUT116176.1	LTCONS_00136071
NONMMUT031142.2	LTCONS_00141154
NONMMUT007663.2	LTCONS_00149708
NONMMUT022616.2	LTCONS_00126824
NONMMUT055683.2	LTCONS_00098271
NONMMUT050068.2	LTCONS_00086293
NONMMUT134543.1	LTCONS_00048199
NONMMUT099823.1	LTCONS_00101774
NONMMUT111438.1	LTCONS_00126611
NONMMUT093252.1	LTCONS_00021092
NONMMUT047714.2	LTCONS_00031357
NONMMUT055998.2	LTCONS_00077193
NONMMUT099097.1	LTCONS_00023262
NONMMUT060664.2	LTCONS_00116046
NONMMUT129906.1	LTCONS_00112910
NONMMUT119043.1	LTCONS_00145682
NONMMUT077890.1	LTCONS_00055783
NONMMUT120085.1	LTCONS_00005746
NONMMUT128950.1	LTCONS_00066464
NONMMUT018305.2	LTCONS_00087379
NONMMUT064079.2	LTCONS_00025844
NONMMUT130640.1	LTCONS_00093449
NONMMUT016578.2	LTCONS_00101619
NONMMUT094178.1	LTCONS_00106538
NONMMUT135313.1	LTCONS_00042044
NONMMUT078628.1	LTCONS_00069822
NONMMUT054559.2	LTCONS_00130368
NONMMUT000294.2	LTCONS_00169299
NONMMUT036871.2	LTCONS_00058017
NONMMUT102968.1	LTCONS_00064335
NONMMUT082501.1	LTCONS_00028892
NONMMUT090899.1	LTCONS_00037508
NONMMUT001024.2	LTCONS_00047495
NONMMUT065088.2	LTCONS_00112258
NONMMUT092390.1	LTCONS_00089239
NONMMUT135423.1	LTCONS_00002432
NONMMUT052084.2	LTCONS_00145716
NONMMUT001239.2	LTCONS_00038127
NONMMUT075080.1	LTCONS_00039228
NONMMUT066531.2	LTCONS_00061956
NONMMUT091375.1	LTCONS_00104458
NONMMUT068036.2	LTCONS_00140765
NONMMUT126337.1	LTCONS_00030106
NONMMUT012496.2	LTCONS_00137460
NONMMUT130752.1	LTCONS_00098652
NONMMUT102812.1	LTCONS_00150547
NONMMUT107838.1	LTCONS_00040125
NONMMUT080056.1	LTCONS_00113767
NONMMUT032390.2	LTCONS_00141685
NONMMUT082532.1	LTCONS_00088847
NONMMUT053132.2	LTCONS_00168547
NONMMUT103703.1	LTCONS_00014325
NONMMUT087598.1	LTCONS_00078852
NONMMUT098104.1	LTCONS_00148336
NONMMUT091494.1	LTCONS_00096836
NONMMUT100926.1	LTCONS_00024331
NONMMUT094276.1	LTCONS_00078489
NONMMUT078023.1	LTCONS_00074170
NONMMUT067175.2	LTCONS_00119868
NONMMUT075867.1	LTCONS_00137125
NONMMUT027292.2	LTCONS_00029385
NONMMUT055351.2	LTCONS_00134100
NONMMUT134066.1	LTCONS_00060666
NONMMUT023191.2	LTCONS_00181515
NONMMUT130558.1	LTCONS_00169075
NONMMUT081162.1	LTCONS_00008312
NONMMUT076525.1	LTCONS_00057357
NONMMUT103240.1	LTCONS_00126196
NONMMUT047354.2	LTCONS_00095095
NONMMUT004688.2	LTCONS_00021515
NONMMUT085280.1	LTCONS_00016511
NONMMUT120719.1	LTCONS_00155133
NONMMUT064621.2	LTCONS_00052575
NONMMUT112470.1	LTCONS_00166740
NONMMUT055565.2	LTCONS_00153018
NONMMUT136658.1	LTCONS_00147058
NONMMUT018070.2	LTCONS_00053577
NONMMUT086044.1	LTCONS_00094969
NONMMUT054565.2	LTCONS_00181094
NONMMUT101170.1	LTCONS_00070199
NONMMUT082116.1	LTCONS_00153506
NONMMUT106430.1	LTCONS_00137341
NONMMUT109712.1	LTCONS_00014615
NONMMUT060579.2	LTCONS_00155091
NONMMUT071612.2	LTCONS_00189465
NONMMUT094639.1	LTCONS_00166304
NONMMUT047828.2	LTCONS_00061538
NONMMUT129275.1	LTCONS_00115298
NONMMUT118101.1	LTCONS_00123042
NONMMUT101654.1	LTCONS_00073850
NONMMUT005899.2	LTCONS_00176856
NONMMUT083083.1	LTCONS_00074434
NONMMUT106392.1	LTCONS_00052556
NONMMUT111818.1	LTCONS_00048246
NONMMUT021832.2	LTCONS_00042076
NONMMUT126785.1	LTCONS_00169843
NONMMUT116797.1	LTCONS_00030898
NONMMUT033342.2	LTCONS_00057612
NONMMUT019691.2	LTCONS_00008382
NONMMUT085189.1	LTCONS_00038245
NONMMUT127518.1	LTCONS_00145467
NONMMUT134764.1	LTCONS_00035535
NONMMUT096830.1	LTCONS_00158815
NONMMUT080739.1	LTCONS_00123971
NONMMUT081967.1	LTCONS_00053040
NONMMUT052249.2	LTCONS_00061310
NONMMUT118416.1	LTCONS_00115858
NONMMUT054480.2	LTCONS_00147759
NONMMUT092573.1	LTCONS_00167545
NONMMUT101727.1	LTCONS_00156440
NONMMUT116588.1	LTCONS_00012041
NONMMUT027714.2	LTCONS_00020380
NONMMUT077145.1	LTCONS_00180186
NONMMUT081969.1	LTCONS_00169093
NONMMUT040867.2	LTCONS_00115905
NONMMUT116521.1	LTCONS_00085179
NONMMUT034242.2	LTCONS_00015150
NONMMUT125446.1	LTCONS_00002742
NONMMUT041530.2	LTCONS_00140770
NONMMUT094237.1	LTCONS_00135109
NONMMUT059610.2	LTCONS_00159909
NONMMUT018856.2	LTCONS_00123746
NONMMUT071018.2	LTCONS_00092625
NONMMUT019274.2	LTCONS_00042161
NONMMUT124681.1	LTCONS_00033721
NONMMUT110027.1	LTCONS_00091242
NONMMUT014663.2	LTCONS_00030534
NONMMUT132477.1	LTCONS_00029395
NONMMUT102636.1	LTCONS_00074881
NONMMUT021546.2	LTCONS_00087207
NONMMUT109298.1	LTCONS_00166303
NONMMUT065647.2	LTCONS_00046225
NONMMUT126823.1	LTCONS_00153977
NONMMUT124559.1	LTCONS_00170577
NONMMUT006837.2	LTCONS_00128116
NONMMUT025763.2	LTCONS_00055937
NONMMUT019543.2	LTCONS_00183593
NONMMUT094495.1	LTCONS_00029872
NONMMUT005577.2	LTCONS_00100099
NONMMUT088569.1	LTCONS_00082176
NONMMUT127825.1	LTCONS_00124360
NONMMUT064739.2	LTCONS_00140084
NONMMUT129261.1	LTCONS_00145059
NONMMUT107254.1	LTCONS_00163076
NONMMUT020460.2	LTCONS_00154873
NONMMUT008628.2	LTCONS_00091994
NONMMUT060234.2	LTCONS_00130934
NONMMUT124433.1	LTCONS_00123702
NONMMUT110048.1	LTCONS_00019617
NONMMUT126206.1	LTCONS_00067912
NONMMUT118339.1	LTCONS_00147299
NONMMUT092533.1	LTCONS_00127323
NONMMUT135519.1	LTCONS_00151055
NONMMUT096208.1	LTCONS_00168910
NONMMUT137637.1	LTCONS_00169073
NONMMUT066518.2	LTCONS_00077853
NONMMUT081231.1	LTCONS_00081749
NONMMUT032626.2	LTCONS_00048237
NONMMUT096363.1	LTCONS_00107457
NONMMUT096948.1	LTCONS_00040339
NONMMUT113457.1	LTCONS_00176409
NONMMUT030236.2	LTCONS_00061345
NONMMUT088555.1	LTCONS_00020394
NONMMUT065310.2	LTCONS_00029325
NONMMUT128345.1	LTCONS_00044429
NONMMUT021562.2	LTCONS_00148460
NONMMUT065608.2	LTCONS_00141866
NONMMUT127502.1	LTCONS_00140737
NONMMUT048875.2	LTCONS_00016894
NONMMUT070727.2	LTCONS_00069816
NONMMUT042640.2	LTCONS_00013629
NONMMUT042547.2	LTCONS_00136931
NONMMUT121139.1	LTCONS_00173412
NONMMUT119663.1	LTCONS_00079401
NONMMUT127932.1	LTCONS_00095965
NONMMUT081791.1	LTCONS_00004406
NONMMUT027137.2	LTCONS_00081698
NONMMUT111381.1	LTCONS_00171526
NONMMUT119695.1	LTCONS_00177236
NONMMUT048913.2	LTCONS_00158646
NONMMUT095063.1	LTCONS_00054178
NONMMUT095610.1	LTCONS_00087384
NONMMUT103037.1	LTCONS_00005804
NONMMUT050089.2	LTCONS_00012501
NONMMUT007583.2	LTCONS_00073929
NONMMUT007519.2	LTCONS_00053883
NONMMUT133582.1	LTCONS_00028447
NONMMUT013440.2	LTCONS_00025417
NONMMUT033174.2	LTCONS_00083623
NONMMUT061017.2	LTCONS_00190598
NONMMUT007393.2	LTCONS_00173655
NONMMUT093375.1	LTCONS_00168187
NONMMUT113613.1	LTCONS_00081085
NONMMUT079400.1	LTCONS_00181332
NONMMUT129869.1	LTCONS_00077775
NONMMUT119654.1	LTCONS_00159634
NONMMUT124359.1	LTCONS_00036098
NONMMUT035444.2	LTCONS_00180555
NONMMUT121878.1	LTCONS_00047884
NONMMUT113327.1	LTCONS_00072240
NONMMUT038560.2	LTCONS_00080556
NONMMUT105396.1	LTCONS_00157358
NONMMUT028785.2	LTCONS_00051647
NONMMUT038428.2	LTCONS_00058246
NONMMUT109557.1	LTCONS_00134437
NONMMUT043470.2	LTCONS_00140206
NONMMUT035317.2	LTCONS_00043825
NONMMUT080177.1	LTCONS_00192619
NONMMUT131567.1	LTCONS_00161942
NONMMUT129134.1	LTCONS_00093413
NONMMUT133317.1	LTCONS_00164021
NONMMUT135182.1	LTCONS_00106599
NONMMUT084213.1	LTCONS_00102237
NONMMUT130854.1	LTCONS_00034172
NONMMUT095774.1	LTCONS_00059343
NONMMUT120531.1	LTCONS_00072915
NONMMUT091628.1	LTCONS_00110332
NONMMUT121455.1	LTCONS_00026376
NONMMUT028562.2	LTCONS_00148007
NONMMUT095992.1	LTCONS_00181401
NONMMUT066662.2	LTCONS_00074281
NONMMUT027629.2	LTCONS_00159756
NONMMUT108483.1	LTCONS_00173841
NONMMUT074896.2	LTCONS_00178320
NONMMUT028159.2	LTCONS_00040430
NONMMUT116938.1	LTCONS_00060955
NONMMUT097138.1	LTCONS_00126609
NONMMUT131956.1	LTCONS_00077818
NONMMUT007041.2	LTCONS_00052591
NONMMUT031595.2	LTCONS_00151140
NONMMUT085108.1	LTCONS_00034926
NONMMUT134860.1	LTCONS_00047180
NONMMUT135689.1	LTCONS_00151332
NONMMUT107479.1	LTCONS_00146652
NONMMUT020083.2	LTCONS_00029965
NONMMUT092306.1	LTCONS_00136152
NONMMUT040185.2	LTCONS_00139540
NONMMUT106661.1	LTCONS_00125342
NONMMUT054240.2	LTCONS_00023151
NONMMUT115244.1	LTCONS_00163682
NONMMUT085860.1	LTCONS_00116205
NONMMUT006063.2	LTCONS_00122935
NONMMUT071173.2	LTCONS_00129496
NONMMUT055534.2	LTCONS_00034233
NONMMUT111240.1	LTCONS_00052256
NONMMUT090320.1	LTCONS_00124677
NONMMUT077277.1	LTCONS_00183712
NONMMUT107836.1	LTCONS_00057922
NONMMUT079925.1	LTCONS_00032762
NONMMUT126981.1	LTCONS_00055405
NONMMUT038102.2	LTCONS_00152999
NONMMUT126274.1	LTCONS_00085064
NONMMUT080300.1	LTCONS_00162708
NONMMUT074799.2	LTCONS_00101078
NONMMUT132029.1	LTCONS_00156599
NONMMUT019508.2	LTCONS_00021647
NONMMUT121952.1	LTCONS_00114981
NONMMUT104327.1	LTCONS_00075172
NONMMUT109470.1	LTCONS_00021936
NONMMUT087935.1	LTCONS_00088398
NONMMUT114027.1	LTCONS_00018394
NONMMUT046566.2	LTCONS_00012450
NONMMUT017899.2	LTCONS_00119867
NONMMUT061004.2	LTCONS_00165927
NONMMUT114784.1	LTCONS_00179361
NONMMUT033267.2	LTCONS_00124852
NONMMUT082869.1	LTCONS_00093224
NONMMUT080201.1	LTCONS_00002971
NONMMUT061337.2	LTCONS_00153520
NONMMUT072425.2	LTCONS_00057933
NONMMUT008919.2	LTCONS_00162932
NONMMUT050837.2	LTCONS_00034775
NONMMUT042822.2	LTCONS_00085883
NONMMUT050728.2	LTCONS_00014746
NONMMUT016933.2	LTCONS_00094986
NONMMUT088964.1	LTCONS_00036317
NONMMUT102666.1	LTCONS_00015454
NONMMUT002773.2	LTCONS_00088904
NONMMUT067808.2	LTCONS_00063727
NONMMUT039144.2	LTCONS_00063493
NONMMUT096987.1	LTCONS_00020674
NONMMUT077453.1	LTCONS_00065844
NONMMUT001242.2	LTCONS_00173788
NONMMUT064593.2	LTCONS_00058184
NONMMUT132111.1	LTCONS_00049044
NONMMUT075322.1	LTCONS_00138544
NONMMUT072626.2	LTCONS_00181388
NONMMUT105828.1	LTCONS_00112766
NONMMUT021655.2	LTCONS_00130133
NONMMUT117975.1	LTCONS_00163432
NONMMUT051979.2	LTCONS_00136061
NONMMUT134146.1	LTCONS_00154960
NONMMUT027733.2	LTCONS_00161448
NONMMUT128837.1	LTCONS_00006484
NONMMUT057167.2	LTCONS_00029404
NONMMUT080147.1	LTCONS_00137529
NONMMUT109276.1	LTCONS_00111851
NONMMUT005239.2	LTCONS_00096847
NONMMUT018056.2	LTCONS_00084012
NONMMUT041922.2	LTCONS_00128516
NONMMUT053682.2	LTCONS_00052975
NONMMUT092720.1	LTCONS_00109971
NONMMUT022344.2	LTCONS_00094232
NONMMUT057128.2	LTCONS_00166944
NONMMUT072009.2	LTCONS_00184250
NONMMUT114255.1	LTCONS_00060254
NONMMUT097990.1	LTCONS_00174736
NONMMUT110267.1	LTCONS_00109202
NONMMUT065270.2	LTCONS_00029906
NONMMUT085984.1	LTCONS_00065837
NONMMUT128009.1	LTCONS_00014006
NONMMUT008636.2	LTCONS_00083079
NONMMUT092315.1	LTCONS_00059916
NONMMUT003179.2	LTCONS_00057938
NONMMUT073452.2	LTCONS_00124873
NONMMUT120845.1	LTCONS_00007881
NONMMUT085056.1	LTCONS_00150851
NONMMUT081000.1	LTCONS_00022614
NONMMUT124764.1	LTCONS_00128480
NONMMUT095129.1	LTCONS_00127042
NONMMUT135164.1	LTCONS_00176310
NONMMUT125224.1	LTCONS_00025567
NONMMUT133746.1	LTCONS_00167377
NONMMUT016096.2	LTCONS_00129565
NONMMUT137831.1	LTCONS_00038194
NONMMUT126817.1	LTCONS_00161769
NONMMUT080555.1	LTCONS_00132180
NONMMUT020266.2	LTCONS_00169610
NONMMUT116023.1	LTCONS_00079643
NONMMUT084096.1	LTCONS_00166349
NONMMUT099226.1	LTCONS_00054421
NONMMUT065870.2	LTCONS_00172431
NONMMUT036422.2	LTCONS_00170011
NONMMUT042812.2	LTCONS_00000366
NONMMUT089785.1	LTCONS_00012584
NONMMUT041142.2	LTCONS_00079485
NONMMUT088949.1	LTCONS_00152102
NONMMUT117563.1	LTCONS_00145369
NONMMUT105825.1	LTCONS_00163975
NONMMUT101267.1	LTCONS_00078440
NONMMUT063118.2	LTCONS_00141562
NONMMUT017108.2	LTCONS_00061851
NONMMUT132005.1	LTCONS_00078608
NONMMUT062581.2	LTCONS_00124329
NONMMUT017708.2	LTCONS_00157453
NONMMUT120158.1	LTCONS_00174766
NONMMUT132683.1	LTCONS_00061648
NONMMUT079465.1	LTCONS_00183379
NONMMUT074261.2	LTCONS_00178981
NONMMUT132181.1	LTCONS_00077092
NONMMUT122575.1	LTCONS_00058181
NONMMUT094718.1	LTCONS_00015452
NONMMUT135839.1	LTCONS_00099743
NONMMUT085837.1	LTCONS_00086292
NONMMUT012519.2	LTCONS_00144313
NONMMUT007689.2	LTCONS_00027432
NONMMUT091013.1	LTCONS_00180537
NONMMUT057685.2	LTCONS_00111060
NONMMUT056667.2	LTCONS_00130079
NONMMUT122253.1	LTCONS_00080551
NONMMUT104489.1	LTCONS_00001489
NONMMUT098948.1	LTCONS_00127567
NONMMUT089837.1	LTCONS_00186743
NONMMUT124666.1	LTCONS_00062268
NONMMUT102810.1	LTCONS_00110742
NONMMUT105581.1	LTCONS_00053565
NONMMUT016643.2	LTCONS_00106351
NONMMUT129599.1	LTCONS_00040041
NONMMUT059431.2	LTCONS_00146366
NONMMUT050842.2	LTCONS_00004245
NONMMUT126342.1	LTCONS_00016796
NONMMUT006466.2	LTCONS_00034452
NONMMUT133917.1	LTCONS_00058802
NONMMUT077745.1	LTCONS_00129139
NONMMUT072341.2	LTCONS_00011832
NONMMUT061459.2	LTCONS_00029407
NONMMUT002288.2	LTCONS_00024776
NONMMUT104970.1	LTCONS_00127162
NONMMUT024379.2	LTCONS_00039247
NONMMUT020119.2	LTCONS_00138706
NONMMUT099275.1	LTCONS_00063149
NONMMUT068140.2	LTCONS_00086288
NONMMUT058251.2	LTCONS_00169300
NONMMUT133011.1	LTCONS_00020630
NONMMUT071411.2	LTCONS_00156300
NONMMUT084283.1	LTCONS_00172634
NONMMUT128136.1	LTCONS_00099571
NONMMUT037556.2	LTCONS_00018248
NONMMUT138104.1	LTCONS_00072163
NONMMUT080350.1	LTCONS_00042822
NONMMUT117880.1	LTCONS_00053025
NONMMUT019502.2	LTCONS_00039593
NONMMUT105592.1	LTCONS_00059329
NONMMUT137943.1	LTCONS_00101900
NONMMUT030290.2	LTCONS_00019757
NONMMUT097015.1	LTCONS_00106240
NONMMUT125937.1	LTCONS_00165324
NONMMUT035369.2	LTCONS_00101843
NONMMUT095624.1	LTCONS_00177459
NONMMUT120793.1	LTCONS_00177227
NONMMUT073079.2	LTCONS_00128653
NONMMUT081181.1	LTCONS_00135229
NONMMUT119794.1	LTCONS_00004835
NONMMUT039564.2	LTCONS_00109331
NONMMUT115289.1	LTCONS_00133564
NONMMUT087893.1	LTCONS_00086578
NONMMUT093566.1	LTCONS_00089596
NONMMUT017963.2	LTCONS_00107459
NONMMUT133125.1	LTCONS_00178134
NONMMUT125962.1	LTCONS_00040480
NONMMUT021528.2	LTCONS_00135208
NONMMUT034305.2	LTCONS_00146329
NONMMUT005815.2	LTCONS_00190514
NONMMUT095284.1	LTCONS_00184184
NONMMUT131160.1	LTCONS_00135842
NONMMUT104549.1	LTCONS_00048268
NONMMUT114529.1	LTCONS_00005819
NONMMUT093607.1	LTCONS_00060575
NONMMUT026907.2	LTCONS_00132169
NONMMUT029729.2	LTCONS_00080507
NONMMUT117041.1	LTCONS_00144674
NONMMUT122484.1	LTCONS_00149618
NONMMUT030980.2	LTCONS_00139067
NONMMUT029965.2	LTCONS_00134405
NONMMUT116071.1	LTCONS_00128515
NONMMUT128007.1	LTCONS_00015619
NONMMUT065872.2	LTCONS_00068134
NONMMUT005296.2	LTCONS_00012298
NONMMUT111242.1	LTCONS_00103173
NONMMUT134124.1	LTCONS_00051221
NONMMUT097993.1	LTCONS_00000490
NONMMUT089236.1	LTCONS_00094300
NONMMUT097152.1	LTCONS_00178199
NONMMUT020481.2	LTCONS_00025252
NONMMUT101227.1	LTCONS_00016858
NONMMUT121802.1	LTCONS_00113490
NONMMUT089835.1	LTCONS_00124393
NONMMUT099719.1	LTCONS_00078221
NONMMUT089775.1	LTCONS_00014775
NONMMUT121758.1	LTCONS_00144665
NONMMUT078787.1	LTCONS_00109662
NONMMUT007163.2	LTCONS_00057211
NONMMUT092620.1	LTCONS_00175654
NONMMUT090189.1	LTCONS_00100372
NONMMUT136812.1	LTCONS_00164999
NONMMUT108841.1	LTCONS_00074859
NONMMUT085269.1	LTCONS_00154399
NONMMUT043343.2	LTCONS_00019698
NONMMUT005814.2	LTCONS_00130593
NONMMUT076561.1	LTCONS_00025669
NONMMUT084227.1	LTCONS_00000173
NONMMUT025195.2	LTCONS_00056317
NONMMUT136406.1	LTCONS_00096089
NONMMUT065023.2	LTCONS_00071492
NONMMUT113376.1	LTCONS_00156620
NONMMUT057554.2	LTCONS_00093977
NONMMUT104861.1	LTCONS_00171754
NONMMUT123130.1	LTCONS_00091040
NONMMUT100765.1	LTCONS_00109745
NONMMUT002370.2	LTCONS_00168493
NONMMUT086348.1	LTCONS_00099787
NONMMUT093249.1	LTCONS_00149789
NONMMUT086050.1	LTCONS_00061644
NONMMUT009253.2	LTCONS_00110716
NONMMUT116143.1	LTCONS_00113192
NONMMUT030112.2	LTCONS_00064003
NONMMUT030685.2	LTCONS_00076067
NONMMUT128836.1	LTCONS_00151378
NONMMUT090998.1	LTCONS_00022231
NONMMUT028529.2	LTCONS_00030104
NONMMUT048410.2	LTCONS_00156693
NONMMUT117646.1	LTCONS_00135046
NONMMUT076860.1	LTCONS_00048874
NONMMUT082842.1	LTCONS_00109408
NONMMUT119972.1	LTCONS_00145631
NONMMUT019032.2	LTCONS_00024660
NONMMUT051586.2	LTCONS_00123413
NONMMUT137048.1	LTCONS_00158616
NONMMUT059810.2	LTCONS_00001648
[truncated: 1,576 more rows]
