# Supplementary material for: Systematic identification and characterization of long non-coding RNAs in mouse mature sperm
Source: PLoS One. 2017 Mar 14;12(3):e0173402. doi: 10.1371/journal.pone.0173402 (PMC5349675; doi:10.1371/journal.pone.0173402)
Supplement: S4 Table — (XLS) [file pone.0173402.s004.xls]

## Sheet: hg19_Mm10.lncRNA.overlap.stat.f
Mouse_lncRNA	Human_lncRNA	overlap_len	Human_lncRNA_length	Mouse_lncRNA_length	Human_lncRNA_chain	Mouse_lncRNA_chain	ratio_Human_lncRNA	ratio_Mouse_lncRNA
NONMMUT091700.1	NONHSAT202152.1	718	801	770	-	-	0.896	0.932
NONMMUT020936.2	NONHSAT088938.2	350	355	430	-	-	0.986	0.814
NONMMUT071601.2	NONHSAT096648.2	500	520	574	-	+	0.962	0.871
NONMMUT037885.2	LTCONS_00065974	3120	1218	3120	+	-	2.562	1
NONMMUT057365.2	NONHSAT112886.2	354	343	354	+	+	1.032	1
NONMMUT070295.2	NONHSAT116335.2	722	797	722	+	+	0.906	1
NONMMUT027819.2	LTCONS_00267606	2375	1077	2375	-	+	2.205	1
NONMMUT031586.2	NONHSAT022691.2	296	320	297	-	-	0.925	0.997
NONMMUT057365.2	NONHSAT073661.2	320	318	354	+	+	1.006	0.904
NONMMUT019502.2	NONHSAT115393.2	2481	1879	2481	-	+	1.32	1
NONMMUT124564.1	NONHSAT027228.2	528	525	530	-	-	1.006	0.996
NONMMUT106236.1	NONHSAT157395.1	238	249	238	-	-	0.956	1
NONMMUT033843.2	NONHSAT021757.2	3593	4114	4384	-	-	0.873	0.82
NONMMUT054025.2	NONHSAT053057.2	294	271	331	-	-	1.085	0.888
NONMMUT047011.2	NONHSAT000728.2	376	355	460	+	+	1.059	0.817
NONMMUT090394.1	NONHSAT204391.1	819	933	819	+	+	0.878	1
NONMMUT085470.1	NONHSAT174761.1	661	710	722	-	-	0.931	0.916
NONMMUT023175.2	NONHSAT092832.2	349	381	349	-	-	0.916	1
NONMMUT005469.2	LTCONS_00273289	1662	829	1662	-	+	2.005	1
NONMMUT109895.1	NONHSAT189492.1	362	436	365	-	-	0.83	0.992
NONMMUT002210.2	NONHSAT122909.2	4355	1954	4355	+	+	2.229	1
NONMMUT071963.2	NONHSAT125543.2	461	452	463	+	+	1.02	0.996
NONMMUT093810.1	NONHSAT166187.1	352	429	357	+	+	0.821	0.986
NONMMUT040428.2	NONHSAT035685.2	357	341	357	+	+	1.047	1
NONMMUT051879.2	LTCONS_00126955	1908	2190	1908	+	-	0.871	1
NONMMUT069366.2	NONHSAT010501.2	467	454	475	-	-	1.029	0.983
NONMMUT019501.2	NONHSAT115393.2	3396	1879	3396	-	-	1.807	1
NONMMUT131611.1	NONHSAT173239.1	227	227	244	-	-	1	0.93
NONMMUT084803.1	NONHSAT213478.1	321	373	363	-	-	0.861	0.884
NONMMUT034137.2	NONHSAT066559.2	1975	639	1975	+	+	3.091	1
NONMMUT019841.2	LTCONS_00088918	1507	1591	1507	-	+	0.947	1
NONMMUT057365.2	NONHSAT081913.2	349	338	354	+	+	1.033	0.986
NONMMUT014702.2	NONHSAT027421.2	290	301	292	-	-	0.963	0.993
NONMMUT125153.1	NONHSAT018307.2	374	411	404	+	+	0.91	0.926
NONMMUT134303.1	NONHSAT159687.1	212	213	238	-	-	0.995	0.891
NONMMUT072458.2	NONHSAT117569.2	408	406	408	-	-	1.005	1
NONMMUT054025.2	NONHSAT081302.2	294	293	331	-	-	1.003	0.888
NONMMUT016062.2	NONHSAT040399.2	329	356	363	-	-	0.924	0.906
NONMMUT010616.2	NONHSAT010349.2	1459	282	1459	+	+	5.174	1
NONMMUT137021.1	NONHSAT142049.2	327	328	408	-	-	0.997	0.801
NONMMUT125136.1	NONHSAT180512.1	235	238	239	+	+	0.987	0.983
NONMMUT046662.2	NONHSAT023316.2	3534	2118	3534	-	+	1.669	1
NONMMUT054026.2	NONHSAT069697.2	294	292	294	-	-	1.007	1
NONMMUT116467.1	NONHSAT207661.1	206	213	212	-	-	0.967	0.972
NONMMUT029134.2	NONHSAT179494.1	1652	1175	1652	+	-	1.406	1
NONMMUT110231.1	NONHSAT189820.1	249	309	249	-	-	0.806	1
NONMMUT060889.2	NONHSAT009338.2	391	386	438	+	+	1.013	0.893
NONMMUT118857.1	NONHSAT097246.2	423	493	428	+	+	0.858	0.988
NONMMUT054026.2	NONHSAT081331.2	272	268	294	-	-	1.015	0.925
NONMMUT115976.1	NONHSAT151125.1	308	311	372	+	+	0.99	0.828
NONMMUT122930.1	NONHSAT156924.1	346	378	387	+	+	0.915	0.894
NONMMUT106273.1	NONHSAT157415.1	282	282	284	-	-	1	0.993
NONMMUT054025.2	NONHSAT010648.2	294	291	331	-	-	1.01	0.888
NONMMUT002649.2	LTCONS_00010169	2389	601	2671	+	-	3.975	0.894
NONMMUT126786.1	NONHSAT179874.1	1006	1152	1160	-	-	0.873	0.867
NONMMUT048457.2	NONHSAT092924.2	601	613	601	+	+	0.98	1
NONMMUT047140.2	NONHSAT102357.2	470	486	470	+	+	0.967	1
NONMMUT046256.2	NONHSAT126024.2	431	436	438	-	-	0.989	0.984
NONMMUT106965.1	NONHSAT182799.1	356	423	356	+	+	0.842	1
NONMMUT134050.1	NONHSAT159897.1	236	286	241	-	-	0.825	0.979
NONMMUT071676.2	NONHSAT137479.2	240	250	240	+	+	0.96	1
NONMMUT128437.1	NONHSAT055380.2	1071	482	1071	-	+	2.222	1
NONMMUT038702.2	LTCONS_00268341	2063	309	2063	+	-	6.676	1
NONMMUT047140.2	NONHSAT107616.2	467	457	470	+	+	1.022	0.994
NONMMUT089327.1	NONHSAT211998.1	230	283	230	+	+	0.813	1
NONMMUT105591.1	NONHSAT016048.2	398	382	398	+	+	1.042	1
NONMMUT129276.1	NONHSAT142930.2	552	558	552	+	+	0.989	1
NONMMUT000745.2	NONHSAT072960.2	1277	1298	1360	+	+	0.984	0.939
NONMMUT014295.2	NONHSAT033547.2	229	226	231	-	-	1.013	0.991
NONMMUT040428.2	NONHSAT084316.2	354	360	357	+	+	0.983	0.992
NONMMUT120295.1	LTCONS_00191582	595	437	704	-	-	1.362	0.845
NONMMUT066295.2	NONHSAT102514.2	581	724	588	-	-	0.802	0.988
NONMMUT121537.1	NONHSAT213077.1	260	322	260	-	-	0.807	1
NONMMUT019509.2	NONHSAT123363.2	2481	1723	2481	-	+	1.44	1
NONMMUT048456.2	NONHSAT047014.2	451	474	451	+	+	0.951	1
NONMMUT020836.2	NONHSAT035760.2	284	340	321	+	+	0.835	0.885
NONMMUT065178.2	NONHSAT055380.2	966	482	966	-	+	2.004	1
NONMMUT118636.1	NONHSAT198612.1	348	422	395	+	+	0.825	0.881
NONMMUT056044.2	NONHSAT113087.2	1533	611	1533	-	+	2.509	1
NONMMUT057475.2	NONHSAT079412.2	399	415	399	-	-	0.961	1
NONMMUT123512.1	NONHSAT213957.1	217	229	253	-	-	0.948	0.858
NONMMUT014701.2	NONHSAT008343.2	280	290	292	-	-	0.966	0.959
NONMMUT123482.1	NONHSAT213912.1	838	865	891	-	-	0.969	0.941
NONMMUT063101.2	NONHSAT099678.2	304	299	309	-	-	1.017	0.984
NONMMUT023597.2	NONHSAT013599.2	2153	891	2153	-	-	2.416	1
NONMMUT085714.1	NONHSAT175293.1	614	711	617	-	-	0.864	0.995
NONMMUT093611.1	NONHSAT034498.2	360	428	360	+	+	0.841	1
NONMMUT071601.2	NONHSAT103883.2	500	522	574	-	+	0.958	0.871
NONMMUT048629.2	NONHSAT123992.2	213	213	236	-	-	1	0.903
NONMMUT083236.1	LTCONS_00130542	444	447	482	-	+	0.993	0.921
NONMMUT057365.2	NONHSAT083398.2	326	297	354	+	+	1.098	0.921
NONMMUT077090.1	NONHSAT152930.1	538	634	635	+	+	0.849	0.847
NONMMUT119370.1	NONHSAT162897.1	2632	2607	2639	+	+	1.01	0.997
NONMMUT048024.2	NONHSAT130374.2	567	591	567	-	-	0.959	1
NONMMUT125931.1	NONHSAT158786.1	792	820	793	+	+	0.966	0.999
NONMMUT115309.1	NONHSAT149023.1	218	262	218	+	+	0.832	1
NONMMUT038484.2	NONHSAT003355.2	238	238	238	-	-	1	1
NONMMUT120759.1	NONHSAT198683.1	346	354	355	-	-	0.977	0.975
NONMMUT046611.2	NONHSAT145887.2	345	341	345	+	+	1.012	1
NONMMUT020589.2	NONHSAT129966.2	471	454	471	-	-	1.037	1
NONMMUT071601.2	NONHSAT137964.2	504	523	574	-	+	0.964	0.878
NONMMUT077679.1	NONHSAT185249.1	430	493	463	-	-	0.872	0.929
NONMMUT033560.2	LTCONS_00046174	887	1013	893	+	+	0.876	0.993
NONMMUT070295.2	NONHSAT023619.2	722	784	722	+	+	0.921	1
NONMMUT040235.2	NONHSAT078782.2	238	237	238	-	-	1.004	1
NONMMUT090332.1	NONHSAT102669.2	3198	3539	3416	+	+	0.904	0.936
NONMMUT118857.1	NONHSAT198785.1	423	493	428	+	+	0.858	0.988
NONMMUT035953.2	NONHSAT046787.2	248	266	249	-	-	0.932	0.996
NONMMUT010461.2	NONHSAT049688.2	4684	1021	5286	+	-	4.588	0.886
NONMMUT074134.2	NONHSAT096430.2	212	213	213	+	+	0.995	0.995
NONMMUT014295.2	NONHSAT041659.2	230	228	231	-	-	1.009	0.996
NONMMUT091700.1	NONHSAT100143.2	618	739	770	-	-	0.836	0.803
NONMMUT037163.2	NONHSAT113009.2	314	310	314	+	+	1.013	1
NONMMUT052957.2	NONHSAT010094.2	268	265	279	+	+	1.011	0.961
NONMMUT052179.2	NONHSAT132772.2	273	274	273	+	+	0.996	1
NONMMUT012289.2	NONHSAT037008.2	290	294	290	-	-	0.986	1
NONMMUT098751.1	NONHSAT195994.1	393	465	410	+	+	0.845	0.959
NONMMUT032583.2	NONHSAT171454.1	1252	974	1252	+	+	1.285	1
NONMMUT038484.2	NONHSAT023872.2	238	241	238	-	-	0.988	1
NONMMUT048457.2	NONHSAT129136.2	597	575	601	+	+	1.038	0.993
NONMMUT085470.1	NONHSAT144921.2	662	752	722	-	-	0.88	0.917
NONMMUT032996.2	LTCONS_00255060	1536	1056	1782	+	-	1.455	0.862
NONMMUT043460.2	NONHSAT093451.2	401	399	408	-	-	1.005	0.983
NONMMUT123457.1	NONHSAT122851.2	1031	1257	1035	-	-	0.82	0.996
NONMMUT127347.1	NONHSAT171898.1	208	210	220	-	-	0.99	0.945
NONMMUT071601.2	NONHSAT010363.2	500	522	574	-	+	0.958	0.871
NONMMUT036101.2	NONHSAT088997.2	445	445	448	+	+	1	0.993
NONMMUT136876.1	NONHSAT223562.1	443	481	457	-	-	0.921	0.969
NONMMUT020592.2	NONHSAT074883.2	690	241	690	+	+	2.863	1
NONMMUT037117.2	NONHSAT095686.2	1279	991	1279	-	-	1.291	1
NONMMUT049458.2	NONHSAT088841.2	2603	2786	2603	-	-	0.934	1
NONMMUT119037.1	NONHSAT166412.1	380	430	381	+	+	0.884	0.997
NONMMUT123526.1	NONHSAT213969.1	221	221	221	-	-	1	1
NONMMUT054025.2	NONHSAT113427.2	287	287	331	-	-	1	0.867
NONMMUT070295.2	NONHSAT117905.2	722	797	722	+	+	0.906	1
NONMMUT006802.2	NONHSAT030153.2	245	250	246	-	-	0.98	0.996
NONMMUT069366.2	NONHSAT078631.2	475	473	475	-	-	1.004	1
NONMMUT118627.1	NONHSAT096419.2	449	474	455	+	+	0.947	0.987
NONMMUT027689.2	LTCONS_00018705	2933	1241	2933	-	+	2.363	1
NONMMUT052179.2	NONHSAT139058.2	264	264	273	+	+	1	0.967
NONMMUT052179.2	NONHSAT130096.2	273	273	273	+	+	1	1
NONMMUT046653.2	NONHSAT026217.2	289	291	292	+	+	0.993	0.99
NONMMUT000745.2	NONHSAT072961.2	1235	1253	1360	+	+	0.986	0.908
NONMMUT067148.2	LTCONS_00093057	1226	1256	1276	-	-	0.976	0.961
NONMMUT046611.2	NONHSAT032460.2	301	299	345	+	+	1.007	0.872
NONMMUT025506.2	NONHSAT058971.2	1010	1026	1012	-	-	0.984	0.998
NONMMUT034235.2	NONHSAT096826.2	1110	926	1111	-	+	1.199	0.999
NONMMUT072549.2	NONHSAT137485.2	228	230	246	-	-	0.991	0.927
NONMMUT082837.1	NONHSAT029198.2	595	589	597	-	-	1.01	0.997
NONMMUT136876.1	NONHSAT138497.2	444	481	457	-	-	0.923	0.972
NONMMUT137134.1	NONHSAT136579.2	287	292	304	-	-	0.983	0.944
NONMMUT109895.1	NONHSAT079081.2	361	436	365	-	-	0.828	0.989
NONMMUT089638.1	NONHSAT206787.1	1550	1692	1601	+	+	0.916	0.968
NONMMUT047140.2	NONHSAT093873.2	470	468	470	+	+	1.004	1
NONMMUT071601.2	NONHSAT126014.2	500	524	574	-	+	0.954	0.871
NONMMUT072458.2	NONHSAT128273.2	356	395	408	-	-	0.901	0.873
NONMMUT057365.2	NONHSAT115947.2	292	291	354	+	+	1.003	0.825
NONMMUT090532.1	NONHSAT101882.2	749	810	837	+	+	0.925	0.895
NONMMUT054026.2	NONHSAT037223.2	291	288	294	-	-	1.01	0.99
NONMMUT116339.1	NONHSAT207698.1	421	501	428	-	-	0.84	0.984
NONMMUT007135.2	NONHSAT091121.2	2608	949	2747	-	-	2.748	0.949
NONMMUT044745.2	NONHSAT001840.2	236	235	237	+	+	1.004	0.996
NONMMUT070295.2	NONHSAT116895.2	722	797	722	+	+	0.906	1
NONMMUT054026.2	NONHSAT096136.2	291	292	294	-	-	0.997	0.99
NONMMUT116619.1	NONHSAT133649.2	732	376	732	-	-	1.947	1
NONMMUT008149.2	NONHSAT096408.2	1577	640	1577	-	-	2.464	1
NONMMUT043532.2	NONHSAT137756.2	444	546	444	-	-	0.813	1
NONMMUT014295.2	NONHSAT014160.2	223	211	231	-	-	1.057	0.965
NONMMUT033842.2	NONHSAT021757.2	3866	4114	4556	-	-	0.94	0.849
NONMMUT112395.1	NONHSAT004140.2	540	671	540	+	+	0.805	1
NONMMUT085714.1	NONHSAT054392.2	615	670	617	-	-	0.918	0.997
NONMMUT071601.2	NONHSAT074722.2	483	483	574	-	+	1	0.841
NONMMUT070295.2	NONHSAT018574.2	722	802	722	+	+	0.9	1
NONMMUT095859.1	NONHSAT217519.1	489	516	489	-	+	0.948	1
NONMMUT112784.1	NONHSAT217143.1	334	372	334	-	-	0.898	1
NONMMUT032705.2	NONHSAT073198.2	3238	3130	3238	+	+	1.035	1
NONMMUT125035.1	NONHSAT180309.1	243	249	243	+	+	0.976	1
NONMMUT071676.2	NONHSAT137484.2	240	251	240	+	+	0.956	1
NONMMUT059017.2	NONHSAT143777.2	514	569	608	+	-	0.903	0.845
NONMMUT034483.2	LTCONS_00255232	2183	1405	2183	-	+	1.554	1
NONMMUT120691.1	NONHSAT199949.1	545	624	615	-	-	0.873	0.886
NONMMUT035953.2	NONHSAT089458.2	248	268	249	-	-	0.925	0.996
NONMMUT042153.2	NONHSAT096412.2	219	224	219	-	-	0.978	1
NONMMUT122273.1	NONHSAT211837.1	236	278	247	+	+	0.849	0.955
NONMMUT070295.2	NONHSAT116542.2	722	797	722	+	+	0.906	1
NONMMUT054026.2	NONHSAT113427.2	287	287	294	-	-	1	0.976
NONMMUT069115.2	NONHSAT017646.2	3292	1738	3292	+	+	1.894	1
NONMMUT072458.2	NONHSAT116519.2	366	364	408	-	-	1.005	0.897
NONMMUT053003.2	LTCONS_00192869	1208	1468	1208	-	-	0.823	1
NONMMUT076355.1	NONHSAT152768.1	267	271	307	+	+	0.985	0.87
NONMMUT086036.1	NONHSAT176621.1	284	286	284	-	-	0.993	1
NONMMUT072458.2	NONHSAT117884.2	408	406	408	-	-	1.005	1
NONMMUT054026.2	NONHSAT022462.2	287	287	294	-	-	1	0.976
NONMMUT071676.2	NONHSAT137476.2	240	248	240	+	+	0.968	1
NONMMUT063896.2	NONHSAT058470.2	2834	811	2834	-	-	3.494	1
NONMMUT000281.2	NONHSAT115096.2	545	628	545	-	-	0.868	1
NONMMUT000380.2	NONHSAT091458.2	259	288	263	-	+	0.899	0.985
LTCONS_00089753	NONHSAT089953.2	929	279	929	-	+	3.33	1
NONMMUT071676.2	NONHSAT027541.2	240	246	240	+	+	0.976	1
NONMMUT044745.2	NONHSAT001838.2	237	238	237	+	+	0.996	1
NONMMUT134584.1	NONHSAT046630.2	551	554	554	-	-	0.995	0.995
NONMMUT028269.2	NONHSAT041162.2	425	430	426	+	+	0.988	0.998
NONMMUT047914.2	NONHSAT008711.2	352	345	354	-	-	1.02	0.994
NONMMUT040719.2	NONHSAT136776.2	4215	1590	4215	-	-	2.651	1
NONMMUT042153.2	NONHSAT101568.2	219	207	219	-	-	1.058	1
NONMMUT041649.2	NONHSAT027064.2	361	339	361	-	-	1.065	1
NONMMUT031959.2	NONHSAT004930.2	2160	1779	2160	+	+	1.214	1
NONMMUT070295.2	NONHSAT116334.2	722	797	722	+	+	0.906	1
NONMMUT115310.1	NONHSAT149024.1	676	821	824	+	+	0.823	0.82
NONMMUT071676.2	NONHSAT138421.2	237	235	240	+	+	1.009	0.988
NONMMUT102168.1	NONHSAT207274.1	339	345	348	-	-	0.983	0.974
NONMMUT047914.2	NONHSAT135123.2	352	341	354	-	-	1.032	0.994
NONMMUT057148.2	NONHSAT076469.2	215	216	217	-	-	0.995	0.991
NONMMUT106962.1	NONHSAT074775.2	1196	1187	1305	+	+	1.008	0.916
NONMMUT041444.2	NONHSAT114894.2	288	277	306	-	-	1.04	0.941
NONMMUT075491.1	NONHSAT183390.1	210	258	210	+	+	0.814	1
NONMMUT110086.1	NONHSAT189710.1	234	261	235	-	-	0.897	0.996
NONMMUT131099.1	NONHSAT199387.1	534	541	567	-	-	0.987	0.942
NONMMUT058782.2	NONHSAT026202.2	270	270	271	+	+	1	0.996
NONMMUT019842.2	NONHSAT050260.2	2143	1610	2143	+	+	1.331	1
NONMMUT106961.1	NONHSAT074775.2	1194	1187	1423	+	+	1.006	0.839
NONMMUT054025.2	NONHSAT022462.2	287	287	331	-	-	1	0.867
NONMMUT077926.1	NONHSAT186255.1	241	294	241	-	-	0.82	1
NONMMUT109081.1	NONHSAT185695.1	705	740	705	-	-	0.953	1
NONMMUT077760.1	NONHSAT076151.2	515	626	528	-	-	0.823	0.975
NONMMUT085715.1	NONHSAT054392.2	605	670	607	-	-	0.903	0.997
LTCONS_00186316	NONHSAT035698.2	822	991	822	-	+	0.829	1
NONMMUT083986.1	NONHSAT176061.1	386	433	389	+	+	0.891	0.992
NONMMUT071963.2	NONHSAT008575.2	461	453	463	+	+	1.018	0.996
NONMMUT060860.2	NONHSAT059723.2	336	318	345	-	-	1.057	0.974
NONMMUT071676.2	NONHSAT008677.2	237	251	240	+	+	0.944	0.988
NONMMUT014295.2	NONHSAT017813.2	230	228	231	-	-	1.009	0.996
NONMMUT057364.2	NONHSAT015860.2	349	351	423	+	+	0.994	0.825
NONMMUT127679.1	NONHSAT172722.1	296	317	296	-	-	0.934	1
NONMMUT048457.2	NONHSAT039408.2	601	615	601	+	+	0.977	1
NONMMUT026970.2	LTCONS_00179982	1545	1813	1553	+	-	0.852	0.995
NONMMUT077760.1	NONHSAT186106.1	516	626	528	-	-	0.824	0.977
NONMMUT105599.1	NONHSAT156002.1	483	486	483	+	+	0.994	1
NONMMUT136921.1	NONHSAT138621.2	656	760	665	-	-	0.863	0.986
NONMMUT046978.2	NONHSAT130962.2	275	268	275	-	-	1.026	1
NONMMUT111930.1	NONHSAT152062.1	527	582	534	+	+	0.905	0.987
NONMMUT114871.1	NONHSAT219442.1	233	233	234	+	+	1	0.996
NONMMUT071963.2	NONHSAT145783.2	462	458	463	+	+	1.009	0.998
NONMMUT047914.2	NONHSAT063785.2	354	354	354	-	-	1	1
NONMMUT106424.1	NONHSAT016513.2	678	744	678	-	-	0.911	1
NONMMUT009648.2	NONHSAT105542.2	255	271	255	+	+	0.941	1
NONMMUT021392.2	NONHSAT216862.1	2190	2553	2333	+	+	0.858	0.939
NONMMUT054025.2	NONHSAT101448.2	280	276	331	-	-	1.014	0.846
NONMMUT080575.1	NONHSAT030460.2	467	557	470	+	+	0.838	0.994
NONMMUT133462.1	NONHSAT032267.2	3245	1033	3245	+	+	3.141	1
NONMMUT054026.2	NONHSAT079511.2	293	284	294	-	-	1.032	0.997
NONMMUT023750.2	NONHSAT075365.2	2967	1261	2967	-	-	2.353	1
NONMMUT043460.2	NONHSAT001862.2	377	397	408	-	-	0.95	0.924
NONMMUT057365.2	NONHSAT058593.2	353	348	354	+	+	1.014	0.997
NONMMUT083338.1	NONHSAT184694.1	380	406	386	+	+	0.936	0.984
NONMMUT134099.1	NONHSAT159822.1	236	239	239	-	-	0.987	0.987
NONMMUT084855.1	NONHSAT071237.2	564	552	607	-	-	1.022	0.929
NONMMUT070295.2	NONHSAT116543.2	722	797	722	+	+	0.906	1
NONMMUT070295.2	NONHSAT058929.2	635	672	722	+	+	0.945	0.88
NONMMUT074133.2	NONHSAT096430.2	213	213	216	+	+	1	0.986
NONMMUT072294.2	NONHSAT134011.2	407	403	408	-	-	1.01	0.998
NONMMUT105596.1	NONHSAT155999.1	592	638	592	+	+	0.928	1
NONMMUT052957.2	NONHSAT133875.2	275	269	279	+	+	1.022	0.986
NONMMUT054025.2	NONHSAT012701.2	291	243	331	-	-	1.198	0.879
NONMMUT017507.2	NONHSAT124007.2	1918	1095	2067	+	-	1.752	0.928
NONMMUT137134.1	NONHSAT222597.1	285	292	304	-	-	0.976	0.938
NONMMUT023873.2	NONHSAT098967.2	936	394	936	+	+	2.376	1
NONMMUT054026.2	NONHSAT071933.2	291	288	294	-	-	1.01	0.99
LTCONS_00040879	LTCONS_00078100	1276	1449	1303	-	-	0.881	0.979
NONMMUT058727.2	NONHSAT142910.2	470	470	471	+	+	1	0.998
NONMMUT069116.2	LTCONS_00037053	3234	402	3234	-	+	8.045	1
NONMMUT048637.2	NONHSAT023596.2	3954	1228	3954	-	+	3.22	1
NONMMUT034478.2	NONHSAT056902.2	3287	1105	3287	-	-	2.975	1
NONMMUT062916.2	NONHSAT160514.1	331	353	386	+	+	0.938	0.858
NONMMUT117751.1	NONHSAT148367.1	410	482	413	-	-	0.851	0.993
NONMMUT125931.1	NONHSAT017751.2	792	820	793	+	+	0.966	0.999
NONMMUT071911.2	NONHSAT030987.2	336	324	337	-	-	1.037	0.997
NONMMUT022786.2	NONHSAT137299.2	3928	2970	3928	+	+	1.323	1
NONMMUT048457.2	NONHSAT042375.2	586	598	601	+	+	0.98	0.975
NONMMUT071676.2	NONHSAT003714.2	239	241	240	+	+	0.992	0.996
NONMMUT099287.1	NONHSAT190929.1	227	230	262	+	+	0.987	0.866
NONMMUT056945.2	NONHSAT211838.1	457	462	552	+	+	0.989	0.828
NONMMUT055776.2	NONHSAT122795.2	413	505	438	+	+	0.818	0.943
NONMMUT052179.2	NONHSAT022843.2	268	265	273	+	+	1.011	0.982
NONMMUT114136.1	NONHSAT097823.2	507	556	509	-	-	0.912	0.996
NONMMUT099445.1	NONHSAT173619.1	211	247	211	-	-	0.854	1
NONMMUT041649.2	NONHSAT100446.2	360	323	361	-	-	1.115	0.997
NONMMUT118627.1	NONHSAT198603.1	449	506	455	+	+	0.887	0.987
NONMMUT117089.1	NONHSAT003409.2	561	638	562	-	-	0.879	0.998
NONMMUT047914.2	NONHSAT032567.2	349	349	354	-	-	1	0.986
NONMMUT073903.2	NONHSAT018673.2	355	347	358	+	+	1.023	0.992
NONMMUT062244.2	NONHSAT033422.2	205	208	210	+	+	0.986	0.976
NONMMUT136412.1	LTCONS_00271369	998	901	1248	-	+	1.108	0.8
NONMMUT061193.2	NONHSAT147002.2	569	589	650	+	-	0.966	0.875
NONMMUT101565.1	NONHSAT070554.2	481	561	591	+	+	0.857	0.814
NONMMUT037884.2	LTCONS_00065974	3464	1218	3464	+	-	2.844	1
NONMMUT071676.2	NONHSAT137480.2	240	250	240	+	+	0.96	1
NONMMUT099157.1	LTCONS_00158786	566	474	601	+	+	1.194	0.942
NONMMUT031389.2	NONHSAT012649.2	373	383	373	+	+	0.974	1
NONMMUT005772.2	NONHSAT071186.2	702	793	743	+	-	0.885	0.945
NONMMUT092966.1	NONHSAT035896.2	207	207	207	+	+	1	1
NONMMUT035952.2	NONHSAT089458.2	261	268	262	-	-	0.974	0.996
NONMMUT001905.2	NONHSAT077466.2	265	266	265	+	+	0.996	1
NONMMUT054992.2	NONHSAT033323.2	549	238	551	+	+	2.307	0.996
NONMMUT053214.2	LTCONS_00187350	1886	1933	1886	+	-	0.976	1
NONMMUT014702.2	NONHSAT006979.2	272	263	292	-	-	1.034	0.932
NONMMUT014701.2	NONHSAT027421.2	290	301	292	-	-	0.963	0.993
NONMMUT075569.1	NONHSAT076507.2	280	326	282	+	+	0.859	0.993
NONMMUT134584.1	NONHSAT170909.1	547	580	554	-	-	0.943	0.987
NONMMUT046769.2	LTCONS_00255110	2893	3498	2964	+	+	0.827	0.976
NONMMUT054025.2	NONHSAT037223.2	291	288	331	-	-	1.01	0.879
NONMMUT104938.1	NONHSAT177764.1	202	218	205	-	-	0.927	0.985
NONMMUT022776.2	NONHSAT125083.2	2475	382	2475	-	-	6.479	1
NONMMUT071601.2	NONHSAT075030.2	501	519	574	-	+	0.965	0.873
NONMMUT120691.1	NONHSAT096421.2	544	624	615	-	-	0.872	0.885
NONMMUT113196.1	NONHSAT200404.1	362	362	367	-	-	1	0.986
NONMMUT053151.2	NONHSAT148153.2	314	315	382	+	+	0.997	0.822
NONMMUT011018.2	NONHSAT183425.1	3658	1525	3664	-	+	2.399	0.998
NONMMUT106273.1	NONHSAT016051.2	281	282	284	-	-	0.996	0.989
NONMMUT047914.2	NONHSAT107523.2	301	315	354	-	-	0.956	0.85
NONMMUT041443.2	NONHSAT152440.1	882	1030	1006	+	-	0.856	0.877
NONMMUT123446.1	NONHSAT122831.2	539	582	539	-	-	0.926	1
NONMMUT071601.2	NONHSAT023332.2	503	516	574	-	+	0.975	0.876
NONMMUT059017.2	NONHSAT008314.2	509	511	608	+	-	0.996	0.837
NONMMUT086904.1	NONHSAT213188.1	510	513	513	+	+	0.994	0.994
NONMMUT087277.1	NONHSAT168535.1	223	227	223	+	+	0.982	1
NONMMUT058727.2	NONHSAT060832.2	468	458	471	+	+	1.022	0.994
NONMMUT119037.1	NONHSAT032194.2	381	430	381	+	+	0.886	1
NONMMUT033836.2	NONHSAT021753.2	11565	12429	13995	-	-	0.93	0.826
NONMMUT067421.2	NONHSAT035442.2	759	563	759	-	+	1.348	1
NONMMUT022788.2	NONHSAT137299.2	3007	2970	3007	+	+	1.012	1
NONMMUT090756.1	NONHSAT204151.1	326	342	326	+	+	0.953	1
NONMMUT052957.2	NONHSAT047433.2	279	310	279	+	+	0.9	1
NONMMUT014702.2	NONHSAT008343.2	280	290	292	-	-	0.966	0.959
NONMMUT053652.2	NONHSAT025116.2	339	287	354	+	+	1.181	0.958
NONMMUT090332.1	NONHSAT102668.2	3263	3381	3416	+	+	0.965	0.955
NONMMUT084916.1	LTCONS_00141486	1000	861	1215	+	-	1.161	0.823
NONMMUT056953.2	NONHSAT119687.2	616	621	629	+	+	0.992	0.979
NONMMUT105021.1	NONHSAT059890.2	873	685	873	-	-	1.274	1
NONMMUT065152.2	NONHSAT141970.2	1878	837	1878	+	-	2.244	1
NONMMUT057475.2	NONHSAT071001.2	370	395	399	-	-	0.937	0.927
NONMMUT083235.1	NONHSAT184798.1	253	257	253	+	+	0.984	1
NONMMUT086837.1	NONHSAT213818.1	209	248	209	+	+	0.843	1
NONMMUT136229.1	NONHSAT222746.1	241	241	241	+	+	1	1
LTCONS_00068335	NONHSAT005992.2	890	677	890	+	+	1.315	1
NONMMUT074521.2	NONHSAT008624.2	262	262	264	-	-	1	0.992
NONMMUT057364.2	NONHSAT093774.2	350	299	423	+	+	1.171	0.827
NONMMUT110690.1	NONHSAT126959.2	550	616	673	+	+	0.893	0.817
NONMMUT033177.2	NONHSAT059096.2	3421	3680	3421	-	-	0.93	1
NONMMUT058727.2	NONHSAT124463.2	471	465	471	+	+	1.013	1
NONMMUT092103.1	NONHSAT102111.2	373	447	432	-	-	0.834	0.863
NONMMUT111691.1	NONHSAT006033.2	900	803	963	-	+	1.121	0.935
NONMMUT071601.2	NONHSAT122783.2	504	518	574	-	+	0.973	0.878
NONMMUT071676.2	NONHSAT103800.2	239	247	240	+	+	0.968	0.996
NONMMUT105370.1	NONHSAT130029.2	632	728	632	+	+	0.868	1
NONMMUT043460.2	NONHSAT060684.2	404	400	408	-	-	1.01	0.99
NONMMUT047140.2	NONHSAT018693.2	445	442	470	+	+	1.007	0.947
NONMMUT057365.2	NONHSAT015860.2	347	351	354	+	+	0.989	0.98
NONMMUT017112.2	NONHSAT107679.2	1568	1575	1568	+	+	0.996	1
NONMMUT119053.1	NONHSAT004420.2	513	580	513	+	+	0.884	1
NONMMUT059230.2	NONHSAT100669.2	321	323	321	+	+	0.994	1
NONMMUT132483.1	NONHSAT160783.1	172	203	202	+	+	0.847	0.851
NONMMUT027814.2	LTCONS_00267609	1592	1446	1592	-	+	1.101	1
NONMMUT072458.2	NONHSAT116520.2	408	406	408	-	-	1.005	1
NONMMUT046256.2	NONHSAT104766.2	438	435	438	-	-	1.007	1
NONMMUT121614.1	LTCONS_00181634	714	227	811	-	-	3.145	0.88
NONMMUT037048.2	NONHSAT040398.2	357	327	357	-	-	1.092	1
NONMMUT019501.2	NONHSAT123363.2	3396	1723	3396	-	-	1.971	1
NONMMUT125409.1	NONHSAT050194.2	1237	1384	1371	+	+	0.894	0.902
NONMMUT116339.1	NONHSAT114087.2	422	501	428	-	-	0.842	0.986
NONMMUT071601.2	NONHSAT102986.2	498	521	574	-	+	0.956	0.868
NONMMUT071601.2	NONHSAT138003.2	473	483	574	-	+	0.979	0.824
NONMMUT047914.2	NONHSAT033838.2	354	354	354	-	-	1	1
NONMMUT091151.1	NONHSAT208683.1	329	388	341	-	-	0.848	0.965
NONMMUT136060.1	NONHSAT223075.1	2398	1025	2944	+	+	2.34	0.815
NONMMUT100819.1	NONHSAT173510.1	230	230	233	+	+	1	0.987
NONMMUT077671.1	NONHSAT185219.1	640	654	644	-	-	0.979	0.994
NONMMUT054025.2	NONHSAT079511.2	294	284	331	-	-	1.035	0.888
NONMMUT041444.2	NONHSAT067167.2	295	302	306	-	-	0.977	0.964
NONMMUT022776.2	NONHSAT125082.2	2475	384	2475	-	-	6.445	1
NONMMUT123457.1	NONHSAT213873.1	1031	1257	1035	-	-	0.82	0.996
NONMMUT079552.1	NONHSAT150515.1	383	386	386	-	-	0.992	0.992
NONMMUT089975.1	NONHSAT100570.2	313	253	345	-	+	1.237	0.907
NONMMUT043439.2	NONHSAT092997.2	342	330	343	-	-	1.036	0.997
NONMMUT027132.2	NONHSAT090664.2	2780	3147	3213	-	-	0.883	0.865
NONMMUT098348.1	LTCONS_00172598	612	696	612	-	+	0.879	1
NONMMUT109584.1	NONHSAT041765.2	275	281	281	-	-	0.979	0.979
NONMMUT040577.2	NONHSAT188652.1	822	892	961	+	+	0.922	0.855
NONMMUT071601.2	NONHSAT010450.2	500	521	574	-	+	0.96	0.871
NONMMUT102092.1	NONHSAT207347.1	451	459	457	-	-	0.983	0.987
NONMMUT085709.1	NONHSAT175306.1	302	363	305	-	-	0.832	0.99
NONMMUT127286.1	NONHSAT171252.1	372	384	375	-	-	0.969	0.992
NONMMUT092012.1	NONHSAT102495.2	895	930	895	-	-	0.962	1
NONMMUT027818.2	LTCONS_00267606	876	1077	876	-	+	0.813	1
NONMMUT077760.1	NONHSAT076150.2	515	585	528	-	-	0.88	0.975
NONMMUT087912.1	NONHSAT092281.2	738	730	804	-	-	1.011	0.918
NONMMUT016571.2	LTCONS_00214152	314	363	352	+	-	0.865	0.892
NONMMUT044707.2	NONHSAT149545.1	910	1044	933	-	-	0.872	0.975
NONMMUT103583.1	NONHSAT103550.2	391	451	432	+	+	0.867	0.905
NONMMUT117089.1	NONHSAT148981.1	560	638	562	-	-	0.878	0.996
NONMMUT107382.1	NONHSAT183207.1	211	213	261	+	+	0.991	0.808
NONMMUT034484.2	LTCONS_00255232	2198	1405	2198	-	+	1.564	1
NONMMUT071578.2	NONHSAT135796.2	2555	2554	2555	+	+	1	1
NONMMUT114103.1	NONHSAT198950.1	265	291	268	-	-	0.911	0.989
NONMMUT012289.2	NONHSAT037500.2	290	300	290	-	-	0.967	1
NONMMUT040514.2	NONHSAT016160.2	391	400	392	-	-	0.978	0.997
NONMMUT067671.2	NONHSAT125345.2	366	372	367	+	+	0.984	0.997
NONMMUT083939.1	NONHSAT175826.1	280	323	285	+	+	0.867	0.982
NONMMUT119661.1	NONHSAT211576.1	220	220	221	+	+	1	0.995
NONMMUT108966.1	NONHSAT220178.1	707	719	713	-	-	0.983	0.992
NONMMUT054025.2	NONHSAT003339.2	287	286	331	-	-	1.003	0.867
NONMMUT037612.2	LTCONS_00134692	1583	1535	1620	+	+	1.031	0.977
NONMMUT091151.1	NONHSAT107573.2	330	388	341	-	-	0.851	0.968
NONMMUT071676.2	NONHSAT076780.2	240	251	240	+	+	0.956	1
NONMMUT054026.2	NONHSAT081302.2	294	293	294	-	-	1.003	1
NONMMUT095606.1	NONHSAT125391.2	336	330	344	-	+	1.018	0.977
NONMMUT108966.1	NONHSAT134769.2	709	719	713	-	-	0.986	0.994
NONMMUT019502.2	NONHSAT123363.2	2481	1723	2481	-	+	1.44	1
NONMMUT026258.2	NONHSAT009893.2	528	521	616	-	-	1.013	0.857
NONMMUT072294.2	NONHSAT123970.2	404	399	408	-	-	1.013	0.99
NONMMUT095921.1	NONHSAT129002.2	478	484	486	+	+	0.988	0.984
NONMMUT050625.2	NONHSAT060942.2	318	323	320	+	+	0.985	0.994
NONMMUT071676.2	NONHSAT021458.2	240	250	240	+	+	0.96	1
NONMMUT031389.2	NONHSAT155341.1	372	383	373	+	+	0.971	0.997
NONMMUT036774.2	NONHSAT134769.2	711	719	713	-	-	0.989	0.997
NONMMUT055664.2	NONHSAT122137.2	1354	1328	1354	-	-	1.02	1
NONMMUT047914.2	NONHSAT001803.2	347	346	354	-	-	1.003	0.98
NONMMUT083380.1	NONHSAT184673.1	520	535	523	+	+	0.972	0.994
NONMMUT019508.2	NONHSAT123363.2	3396	1723	3396	-	-	1.971	1
NONMMUT071676.2	NONHSAT001934.2	230	235	240	+	+	0.979	0.958
NONMMUT118478.1	NONHSAT198471.1	277	332	278	+	+	0.834	0.996
NONMMUT055040.2	NONHSAT093517.2	1662	360	1662	-	-	4.617	1
NONMMUT074167.2	NONHSAT039207.2	307	321	310	-	-	0.956	0.99
NONMMUT025072.2	NONHSAT028293.2	579	610	656	-	-	0.949	0.883
NONMMUT018497.2	NONHSAT102667.2	3265	3561	3590	+	+	0.917	0.909
NONMMUT059230.2	NONHSAT055103.2	320	318	321	+	+	1.006	0.997
LTCONS_00052932	NONHSAT035545.2	732	897	732	-	+	0.816	1
NONMMUT072458.2	NONHSAT117883.2	366	364	408	-	-	1.005	0.897
NONMMUT047914.2	NONHSAT063816.2	352	334	354	-	-	1.054	0.994
NONMMUT020373.2	NONHSAT133766.2	2650	3105	2650	-	-	0.853	1
NONMMUT101533.1	NONHSAT181697.1	378	389	378	+	+	0.972	1
NONMMUT040719.2	NONHSAT222664.1	4215	1812	4215	-	-	2.326	1
NONMMUT052900.2	NONHSAT142782.2	838	811	874	-	-	1.033	0.959
NONMMUT076455.1	NONHSAT152725.1	261	276	264	+	+	0.946	0.989
NONMMUT015700.2	NONHSAT039761.2	429	499	457	+	+	0.86	0.939
NONMMUT033032.2	NONHSAT221855.1	752	557	780	.	+	1.35	0.964
NONMMUT103578.1	NONHSAT103542.2	177	206	212	+	+	0.859	0.835
NONMMUT054026.2	NONHSAT137214.2	287	288	294	-	-	0.997	0.976
NONMMUT005469.2	NONHSAT001047.2	1662	225	1662	+	+	7.387	1
NONMMUT043118.2	NONHSAT033188.2	1643	1723	1643	+	+	0.954	1
NONMMUT072458.2	NONHSAT116872.2	366	364	408	-	-	1.005	0.897
NONMMUT070295.2	NONHSAT029584.2	722	800	722	+	+	0.902	1
NONMMUT053003.2	LTCONS_00192868	1208	1496	1208	-	-	0.807	1
NONMMUT052957.2	NONHSAT053758.2	256	264	279	+	+	0.97	0.918
NONMMUT106424.1	NONHSAT157550.1	678	744	678	-	-	0.911	1
NONMMUT057309.2	NONHSAT083167.2	300	360	306	+	+	0.833	0.98
NONMMUT048457.2	NONHSAT013911.2	601	636	601	+	+	0.945	1
NONMMUT012344.2	LTCONS_00108773	1933	581	1933	-	-	3.327	1
NONMMUT062085.2	NONHSAT050207.2	635	621	644	+	+	1.023	0.986
NONMMUT071601.2	NONHSAT098918.2	500	519	574	-	+	0.963	0.871
NONMMUT111603.1	NONHSAT152332.1	207	211	211	+	+	0.981	0.981
NONMMUT047914.2	NONHSAT006577.2	353	329	354	-	-	1.073	0.997
NONMMUT090394.1	NONHSAT102503.2	819	825	819	+	+	0.993	1
NONMMUT072458.2	NONHSAT116873.2	408	406	408	-	-	1.005	1
NONMMUT093611.1	NONHSAT165996.1	360	428	360	+	+	0.841	1
NONMMUT039320.2	NONHSAT012990.2	244	251	269	+	+	0.972	0.907
NONMMUT034482.2	LTCONS_00255232	2741	1405	2741	-	+	1.951	1
NONMMUT069115.2	LTCONS_00037053	3292	402	3292	-	+	8.189	1
NONMMUT108995.1	NONHSAT134672.2	415	424	479	-	-	0.979	0.866
NONMMUT048457.2	NONHSAT096259.2	601	616	601	+	+	0.976	1
NONMMUT076593.1	NONHSAT152614.1	272	321	272	+	+	0.847	1
NONMMUT070295.2	NONHSAT117588.2	722	797	722	+	+	0.906	1
NONMMUT054026.2	NONHSAT101448.2	280	276	294	-	-	1.014	0.952
NONMMUT037800.2	LTCONS_00032449	3477	2183	3477	-	+	1.593	1
NONMMUT126287.1	NONHSAT156354.1	385	472	385	+	+	0.816	1
NONMMUT054025.2	NONHSAT071018.2	291	279	331	-	-	1.043	0.879
NONMMUT014295.2	NONHSAT037995.2	230	229	231	-	-	1.004	0.996
NONMMUT111390.1	NONHSAT194824.1	337	350	349	+	+	0.963	0.966
NONMMUT054026.2	NONHSAT067520.2	293	294	294	-	-	0.997	0.997
NONMMUT038404.2	NONHSAT032513.2	317	327	317	-	-	0.969	1
NONMMUT054026.2	NONHSAT010649.2	292	289	294	-	-	1.01	0.993
NONMMUT106963.1	NONHSAT074775.2	1032	1187	1223	+	+	0.869	0.844
NONMMUT080283.1	NONHSAT013703.2	284	306	342	+	+	0.928	0.83
NONMMUT063193.2	NONHSAT094513.2	3119	950	3119	+	+	3.283	1
NONMMUT059230.2	NONHSAT047291.2	320	318	321	+	+	1.006	0.997
NONMMUT071676.2	NONHSAT133741.2	240	243	240	+	+	0.988	1
NONMMUT047914.2	NONHSAT088791.2	350	349	354	-	-	1.003	0.989
NONMMUT081638.1	NONHSAT208089.1	298	303	301	-	-	0.983	0.99
NONMMUT087575.1	NONHSAT168809.1	268	299	268	+	+	0.896	1
NONMMUT070278.2	NONHSAT093243.2	457	445	471	+	+	1.027	0.97
NONMMUT021081.2	NONHSAT034239.2	1130	1007	1130	-	-	1.122	1
NONMMUT054025.2	NONHSAT137214.2	288	288	331	-	-	1	0.87
NONMMUT057425.2	NONHSAT024906.2	1528	448	1624	-	-	3.411	0.941
NONMMUT131487.1	NONHSAT173941.1	218	236	218	-	-	0.924	1
NONMMUT052957.2	NONHSAT047434.2	279	273	279	+	+	1.022	1
NONMMUT080965.1	NONHSAT029476.2	314	381	315	+	+	0.824	0.997
NONMMUT097197.1	NONHSAT129042.2	842	872	894	-	-	0.966	0.942
NONMMUT037048.2	NONHSAT126438.2	353	346	357	-	-	1.02	0.989
NONMMUT054026.2	NONHSAT000688.2	289	286	294	-	-	1.01	0.983
NONMMUT107817.1	NONHSAT170707.1	212	228	212	+	+	0.93	1
NONMMUT112395.1	NONHSAT151817.1	539	671	540	+	+	0.803	0.998
NONMMUT057425.2	NONHSAT122622.2	1542	463	1624	-	-	3.33	0.95
NONMMUT042202.2	NONHSAT107894.2	424	426	429	+	+	0.995	0.988
NONMMUT048637.2	NONHSAT160614.1	3954	1530	3954	-	+	2.584	1
NONMMUT008072.2	NONHSAT162283.1	1057	1175	1069	-	-	0.9	0.989
NONMMUT137420.1	LTCONS_00271369	759	901	828	-	-	0.842	0.917
NONMMUT047140.2	NONHSAT126477.2	461	460	470	+	+	1.002	0.981
NONMMUT034137.2	NONHSAT066549.2	1975	556	1975	-	+	3.552	1
NONMMUT020952.2	NONHSAT122223.2	779	355	779	-	-	2.194	1
NONMMUT060133.2	LTCONS_00120425	2557	3055	2557	-	-	0.837	1
NONMMUT052957.2	NONHSAT053759.2	275	270	279	+	+	1.019	0.986
NONMMUT014295.2	NONHSAT001067.2	221	211	231	-	-	1.047	0.957
NONMMUT021972.2	NONHSAT002694.2	319	313	321	-	-	1.019	0.994
NONMMUT054025.2	NONHSAT096136.2	291	292	331	-	-	0.997	0.879
NONMMUT071676.2	NONHSAT090940.2	240	244	240	+	+	0.984	1
NONMMUT023843.2	NONHSAT093123.2	273	339	273	+	+	0.805	1
NONMMUT097721.1	NONHSAT028293.2	603	610	666	-	-	0.989	0.905
NONMMUT087349.1	NONHSAT037489.2	278	294	305	-	+	0.946	0.911
NONMMUT047914.2	NONHSAT006576.2	338	380	354	-	-	0.889	0.955
NONMMUT136922.1	NONHSAT138621.2	640	760	702	-	-	0.842	0.912
NONMMUT076625.1	NONHSAT152582.1	297	310	298	+	+	0.958	0.997
NONMMUT037048.2	NONHSAT012726.2	356	335	357	-	-	1.063	0.997
NONMMUT057798.2	LTCONS_00204355	2750	1892	2750	+	-	1.453	1
NONMMUT070295.2	NONHSAT122142.2	722	776	722	+	+	0.93	1
NONMMUT020334.2	NONHSAT223553.1	3091	1759	3091	-	+	1.757	1
NONMMUT016813.2	NONHSAT108041.2	515	543	517	+	+	0.948	0.996
NONMMUT106294.1	NONHSAT157434.1	363	363	363	-	-	1	1
NONMMUT034264.2	NONHSAT078512.2	1702	1234	1702	+	-	1.379	1
NONMMUT083948.1	NONHSAT176701.1	1218	648	1393	.	+	1.88	0.874
NONMMUT088477.1	NONHSAT169277.1	294	315	295	-	-	0.933	0.997
NONMMUT052957.2	NONHSAT015840.2	275	270	279	+	+	1.019	0.986
NONMMUT059017.2	NONHSAT128305.2	506	517	608	+	-	0.979	0.832
NONMMUT063063.2	NONHSAT017682.2	877	898	877	-	-	0.977	1
NONMMUT102947.1	NONHSAT177555.1	282	307	282	+	+	0.919	1
NONMMUT132775.1	NONHSAT044252.2	343	395	372	+	+	0.868	0.922
NONMMUT105370.1	NONHSAT219136.1	631	728	632	+	+	0.867	0.998
NONMMUT116619.1	NONHSAT133647.2	732	466	732	-	-	1.571	1
NONMMUT083939.1	NONHSAT144920.2	282	323	285	+	+	0.873	0.989
NONMMUT042153.2	NONHSAT018915.2	219	224	219	-	-	0.978	1
NONMMUT036095.2	NONHSAT053722.2	489	478	504	+	+	1.023	0.97
NONMMUT104334.1	NONHSAT104119.2	571	577	571	-	-	0.99	1
NONMMUT041444.2	NONHSAT007449.2	305	304	306	-	-	1.003	0.997
NONMMUT123457.1	LTCONS_00233219	1035	1047	1035	+	-	0.989	1
NONMMUT018497.2	NONHSAT102669.2	3199	3539	3590	+	+	0.904	0.891
NONMMUT102077.1	NONHSAT207052.1	235	290	235	-	-	0.81	1
NONMMUT120050.1	NONHSAT213267.1	212	214	212	-	-	0.991	1
NONMMUT072549.2	NONHSAT132857.2	245	260	246	-	-	0.942	0.996
NONMMUT038701.2	LTCONS_00268341	538	309	538	+	+	1.741	1
NONMMUT036058.2	NONHSAT128313.2	1273	1271	1545	-	-	1.002	0.824
NONMMUT101565.1	NONHSAT181734.1	580	677	591	+	+	0.857	0.981
NONMMUT107161.1	NONHSAT183038.1	266	269	266	+	+	0.989	1
NONMMUT071963.2	NONHSAT003453.2	462	433	463	+	+	1.067	0.998
NONMMUT108133.1	NONHSAT189196.1	1270	1415	1544	+	+	0.898	0.823
NONMMUT094761.1	NONHSAT034105.2	371	419	373	-	-	0.885	0.995
NONMMUT037048.2	NONHSAT018449.2	352	322	357	-	-	1.093	0.986
NONMMUT058727.2	NONHSAT131874.2	470	466	471	+	+	1.009	0.998
NONMMUT029135.2	NONHSAT179494.1	1170	1175	1170	+	+	0.996	1
NONMMUT058727.2	NONHSAT036137.2	470	450	471	+	+	1.044	0.998
NONMMUT047625.2	NONHSAT134392.2	513	554	620	-	-	0.926	0.827
NONMMUT128637.1	NONHSAT099434.2	894	993	948	+	+	0.9	0.943
NONMMUT083237.1	NONHSAT184792.1	506	620	515	+	+	0.816	0.983
NONMMUT040725.2	NONHSAT136776.2	2296	1590	2296	-	-	1.444	1
NONMMUT103454.1	NONHSAT203079.1	241	241	242	+	+	1	0.996
NONMMUT071601.2	NONHSAT100302.2	501	524	574	-	+	0.956	0.873
NONMMUT109015.1	NONHSAT185608.1	307	383	308	-	-	0.802	0.997
LTCONS_00089751	NONHSAT089953.2	392	279	392	-	+	1.405	1
NONMMUT105591.1	NONHSAT155991.1	397	382	398	+	+	1.039	0.997
NONMMUT066245.2	NONHSAT098649.2	200	226	245	+	+	0.885	0.816
NONMMUT054026.2	NONHSAT123190.2	294	292	294	-	-	1.007	1
NONMMUT136922.1	NONHSAT138623.2	651	786	702	-	-	0.828	0.927
NONMMUT049991.2	NONHSAT001783.2	569	623	666	+	+	0.913	0.854
NONMMUT136884.1	NONHSAT223563.1	518	514	536	-	-	1.008	0.966
NONMMUT109022.1	NONHSAT185618.1	390	399	390	-	-	0.977	1
NONMMUT010461.2	LTCONS_00084402	4489	815	5286	-	-	5.508	0.849
NONMMUT099876.1	NONHSAT194133.1	203	234	203	-	-	0.868	1
NONMMUT085885.1	NONHSAT175496.1	296	298	299	-	-	0.993	0.99
NONMMUT071601.2	NONHSAT071925.2	504	524	574	-	+	0.962	0.878
NONMMUT118478.1	NONHSAT095961.2	277	332	278	+	+	0.834	0.996
NONMMUT126382.1	NONHSAT160484.1	224	224	268	+	+	1	0.836
NONMMUT072458.2	NONHSAT108523.2	408	406	408	-	-	1.005	1
NONMMUT106603.1	NONHSAT156667.1	331	335	335	+	+	0.988	0.988
NONMMUT037196.2	NONHSAT006195.2	429	408	429	+	+	1.051	1
NONMMUT028269.2	NONHSAT137208.2	420	423	426	+	+	0.993	0.986
NONMMUT090332.1	NONHSAT102666.2	3198	3359	3416	+	+	0.952	0.936
NONMMUT036095.2	NONHSAT032165.2	459	454	504	+	+	1.011	0.911
NONMMUT072458.2	NONHSAT118239.2	366	364	408	-	-	1.005	0.897
NONMMUT039500.2	NONHSAT082383.2	385	376	386	+	+	1.024	0.997
NONMMUT060860.2	NONHSAT031782.2	338	331	345	-	-	1.021	0.98
NONMMUT036774.2	NONHSAT220177.1	709	783	713	-	-	0.905	0.994
NONMMUT046978.2	NONHSAT130497.2	271	267	275	-	-	1.015	0.985
NONMMUT072905.2	NONHSAT131157.2	203	202	207	+	+	1.005	0.981
NONMMUT040725.2	NONHSAT222664.1	2296	1812	2296	-	-	1.267	1
NONMMUT027814.2	NONHSAT223428.1	1592	621	1592	+	+	2.564	1
NONMMUT131364.1	NONHSAT173866.1	201	204	201	-	-	0.985	1
NONMMUT054025.2	NONHSAT067520.2	294	294	331	-	-	1	0.888
NONMMUT047625.2	NONHSAT134395.2	584	556	620	-	-	1.05	0.942
NONMMUT093810.1	NONHSAT034980.2	354	429	357	+	+	0.825	0.992
NONMMUT036774.2	NONHSAT220178.1	709	719	713	-	-	0.986	0.994
NONMMUT060889.2	NONHSAT047757.2	396	396	438	+	+	1	0.904
NONMMUT083329.1	NONHSAT184703.1	413	500	416	+	+	0.826	0.993
NONMMUT037996.2	NONHSAT123106.2	2427	409	2427	+	+	5.934	1
NONMMUT071601.2	NONHSAT034771.2	501	513	574	-	+	0.977	0.873
NONMMUT000745.2	NONHSAT072959.2	1263	1305	1360	+	+	0.968	0.929
NONMMUT071574.2	NONHSAT135785.2	951	954	955	+	+	0.997	0.996
NONMMUT060860.2	NONHSAT014066.2	341	322	345	-	-	1.059	0.988
NONMMUT054026.2	NONHSAT010648.2	294	291	294	-	-	1.01	1
NONMMUT014295.2	NONHSAT140604.2	231	215	231	-	-	1.074	1
NONMMUT059230.2	NONHSAT029123.2	320	306	321	+	+	1.046	0.997
NONMMUT057365.2	NONHSAT018216.2	290	290	354	+	+	1	0.819
NONMMUT123446.1	NONHSAT213860.1	539	582	539	-	-	0.926	1
NONMMUT125152.1	NONHSAT018307.2	406	411	486	+	+	0.988	0.835
NONMMUT053167.2	LTCONS_00086586	1231	1225	1339	-	-	1.005	0.919
NONMMUT037196.2	NONHSAT006246.2	429	410	429	+	+	1.046	1
NONMMUT018497.2	NONHSAT102668.2	3265	3381	3590	+	+	0.966	0.909
NONMMUT054026.2	NONHSAT023117.2	283	290	294	-	-	0.976	0.963
NONMMUT083339.1	NONHSAT184693.1	434	458	437	+	+	0.948	0.993
NONMMUT062995.2	NONHSAT022773.2	1794	822	1794	-	-	2.182	1
NONMMUT003942.2	NONHSAT146891.2	3489	328	3489	-	-	10.637	1
NONMMUT047914.2	NONHSAT027205.2	346	342	354	-	-	1.012	0.977
NONMMUT071676.2	NONHSAT076498.2	240	249	240	+	+	0.964	1
NONMMUT063953.2	NONHSAT016817.2	410	425	433	+	+	0.965	0.947
NONMMUT034235.2	NONHSAT121697.2	1035	1012	1111	-	+	1.023	0.932
NONMMUT092151.1	NONHSAT202701.1	364	371	370	-	-	0.981	0.984
NONMMUT052900.2	NONHSAT142556.2	869	892	874	-	-	0.974	0.994
NONMMUT101565.1	NONHSAT070555.2	580	591	591	+	+	0.981	0.981
NONMMUT121609.1	NONHSAT211617.1	221	245	275	-	-	0.902	0.804
NONMMUT043460.2	NONHSAT041562.2	405	404	408	-	-	1.002	0.993
NONMMUT048788.2	NONHSAT002334.2	4165	463	4524	+	-	8.996	0.921
NONMMUT019509.2	NONHSAT115393.2	2481	1879	2481	-	+	1.32	1
NONMMUT058727.2	NONHSAT142911.2	470	470	471	+	+	1	0.998
NONMMUT071601.2	NONHSAT130083.2	500	512	574	-	+	0.977	0.871
NONMMUT120918.1	LTCONS_00193427	352	321	365	-	-	1.097	0.964
NONMMUT067421.2	NONHSAT035540.2	759	563	759	-	+	1.348	1
NONMMUT088579.1	NONHSAT037284.2	319	322	332	-	-	0.991	0.961
NONMMUT113026.1	NONHSAT196611.1	687	301	784	-	-	2.282	0.876
NONMMUT042153.2	NONHSAT088932.2	219	224	219	-	-	0.978	1
NONMMUT094896.1	NONHSAT166931.1	236	238	293	-	-	0.992	0.805
NONMMUT006156.2	NONHSAT032428.2	2984	855	2984	+	+	3.49	1
NONMMUT021972.2	NONHSAT130609.2	320	300	321	-	-	1.067	0.997
NONMMUT046611.2	NONHSAT013512.2	339	339	345	+	+	1	0.983
NONMMUT046256.2	NONHSAT000813.2	351	421	438	-	-	0.834	0.801
NONMMUT043460.2	NONHSAT055706.2	405	394	408	-	-	1.028	0.993
NONMMUT076691.1	NONHSAT152523.1	1340	1565	1344	+	+	0.856	0.997
NONMMUT071676.2	NONHSAT007424.2	240	248	240	+	+	0.968	1
NONMMUT047914.2	NONHSAT091452.2	350	339	354	-	-	1.032	0.989
NONMMUT114825.1	NONHSAT219389.1	1098	1102	1301	+	+	0.996	0.844
NONMMUT019842.2	LTCONS_00088918	2143	1591	2143	-	+	1.347	1
NONMMUT119719.1	LTCONS_00181634	1216	227	1216	-	+	5.357	1
NONMMUT078313.1	NONHSAT202984.1	203	203	239	-	-	1	0.849
NONMMUT104494.1	NONHSAT103285.2	599	622	599	-	-	0.963	1
NONMMUT020610.2	NONHSAT090876.2	2286	427	2596	-	-	5.354	0.881
NONMMUT027815.2	NONHSAT223428.1	1384	621	1384	+	+	2.229	1
NONMMUT057364.2	NONHSAT058593.2	354	348	423	+	+	1.017	0.837
NONMMUT009210.2	NONHSAT001519.2	429	426	447	+	+	1.007	0.96
NONMMUT091783.1	NONHSAT202906.1	249	252	252	-	-	0.988	0.988
NONMMUT014701.2	NONHSAT006979.2	272	263	292	-	-	1.034	0.932
NONMMUT083948.1	LTCONS_00110189	1218	648	1393	.	+	1.88	0.874
NONMMUT095982.1	NONHSAT089144.2	650	774	784	-	+	0.84	0.829
NONMMUT071601.2	NONHSAT102821.2	505	542	574	-	+	0.932	0.88
NONMMUT091700.1	NONHSAT100142.2	719	801	770	-	-	0.898	0.934
NONMMUT054026.2	NONHSAT003339.2	287	286	294	-	-	1.003	0.976
NONMMUT084854.1	NONHSAT071236.2	547	546	550	-	-	1.002	0.995
NONMMUT054026.2	NONHSAT012701.2	291	243	294	-	-	1.198	0.99
NONMMUT042153.2	NONHSAT056884.2	217	223	219	-	-	0.973	0.991
NONMMUT109413.1	NONHSAT159028.1	418	439	421	-	-	0.952	0.993
NONMMUT054025.2	NONHSAT123190.2	294	292	331	-	-	1.007	0.888
NONMMUT077079.1	NONHSAT152937.1	317	332	317	+	+	0.955	1
NONMMUT105733.1	NONHSAT156166.1	595	673	604	+	+	0.884	0.985
NONMMUT072458.2	NONHSAT117223.2	366	364	408	-	-	1.005	0.897
NONMMUT034137.2	NONHSAT066556.2	1975	573	1975	-	+	3.447	1
NONMMUT011559.2	NONHSAT073980.2	411	413	411	-	-	0.995	1
NONMMUT072458.2	NONHSAT116321.2	408	406	408	-	-	1.005	1
NONMMUT089975.1	NONHSAT132767.2	344	390	345	+	+	0.882	0.997
NONMMUT014295.2	NONHSAT080302.2	230	225	231	-	-	1.022	0.996
NONMMUT043532.2	NONHSAT108142.2	392	387	444	-	-	1.013	0.883
NONMMUT069116.2	NONHSAT017646.2	3234	1738	3234	+	+	1.861	1
NONMMUT017112.2	NONHSAT206787.1	1567	1692	1568	+	+	0.926	0.999
NONMMUT033032.2	LTCONS_00265329	752	557	780	.	+	1.35	0.964
NONMMUT047914.2	NONHSAT179569.1	359	383	354	+	-	0.937	1.014
NONMMUT054025.2	NONHSAT010649.2	292	289	331	-	-	1.01	0.882
NONMMUT098751.1	NONHSAT090843.2	394	465	410	+	+	0.847	0.961
NONMMUT116619.1	NONHSAT133648.2	732	417	732	-	-	1.755	1
NONMMUT054026.2	NONHSAT071018.2	291	279	294	-	-	1.043	0.99
NONMMUT106429.1	NONHSAT157558.1	253	253	253	-	-	1	1
NONMMUT062437.2	NONHSAT092272.2	297	316	322	-	-	0.94	0.922
NONMMUT070295.2	NONHSAT117248.2	722	797	722	+	+	0.906	1
NONMMUT124977.1	NONHSAT180316.1	204	220	206	+	+	0.927	0.99
NONMMUT043460.2	NONHSAT056409.2	405	403	408	-	-	1.005	0.993
NONMMUT118636.1	NONHSAT096429.2	348	422	395	+	+	0.825	0.881
NONMMUT019433.2	NONHSAT009883.2	351	352	354	+	+	0.997	0.992
LTCONS_00046971	NONHSAT059301.2	613	764	621	-	-	0.802	0.987
LTCONS_00166755	NONHSAT016385.2	302	293	374	-	+	1.031	0.807
NONMMUT084803.1	NONHSAT120529.2	320	373	363	-	-	0.858	0.882
NONMMUT026991.2	NONHSAT112316.2	3891	1207	3891	-	-	3.224	1
NONMMUT048457.2	NONHSAT074660.2	601	637	601	+	+	0.943	1
NONMMUT122274.1	NONHSAT211838.1	457	462	552	+	+	0.989	0.828
NONMMUT099878.1	NONHSAT090605.2	518	596	521	-	-	0.869	0.994
NONMMUT103583.1	NONHSAT203171.1	390	451	432	+	+	0.865	0.903
NONMMUT106965.1	NONHSAT182800.1	354	362	356	+	+	0.978	0.994
NONMMUT042153.2	NONHSAT079966.2	210	219	219	-	-	0.959	0.959
NONMMUT020374.2	NONHSAT133766.2	2614	3105	2614	-	-	0.842	1
NONMMUT016813.2	NONHSAT208859.1	513	543	517	+	+	0.945	0.992
NONMMUT037842.2	NONHSAT137737.2	1787	1235	1787	+	+	1.447	1
NONMMUT085715.1	NONHSAT175293.1	604	711	607	-	-	0.85	0.995
NONMMUT030650.2	NONHSAT181516.1	949	994	949	+	+	0.955	1
NONMMUT017609.2	NONHSAT038063.2	385	401	385	-	-	0.96	1
NONMMUT107719.1	NONHSAT171422.1	299	302	309	+	+	0.99	0.968
NONMMUT050150.2	NONHSAT090697.2	567	561	585	-	-	1.011	0.969
NONMMUT120675.1	NONHSAT199935.1	327	336	327	-	-	0.973	1
NONMMUT053003.2	LTCONS_00192867	1208	1440	1208	-	-	0.839	1
NONMMUT065524.2	NONHSAT120236.2	2352	1551	2751	-	-	1.516	0.855
NONMMUT054025.2	NONHSAT071933.2	291	288	331	-	-	1.01	0.879
NONMMUT020936.2	NONHSAT126975.2	359	361	430	-	-	0.994	0.835
NONMMUT113197.1	NONHSAT200405.1	219	228	222	-	-	0.961	0.986
NONMMUT109704.1	NONHSAT189214.1	190	203	205	-	-	0.936	0.927
NONMMUT079483.1	NONHSAT150568.1	356	395	359	-	-	0.901	0.992
NONMMUT054025.2	NONHSAT023117.2	283	290	331	-	-	0.976	0.855
NONMMUT046256.2	NONHSAT124756.2	433	448	438	-	-	0.967	0.989
NONMMUT107061.1	NONHSAT182963.1	302	346	302	+	+	0.873	1
NONMMUT047140.2	NONHSAT011729.2	469	473	470	+	+	0.992	0.998
LTCONS_00134739	LTCONS_00055452	1676	1923	2042	+	+	0.872	0.821
NONMMUT024114.2	NONHSAT004186.2	3245	493	3245	-	-	6.582	1
NONMMUT014295.2	NONHSAT114740.2	231	213	231	-	-	1.085	1
NONMMUT087695.1	NONHSAT168911.1	303	316	303	+	+	0.959	1
NONMMUT129276.1	NONHSAT173148.1	551	558	552	+	+	0.987	0.998
NONMMUT054026.2	NONHSAT053057.2	293	271	294	-	-	1.081	0.997
NONMMUT071601.2	NONHSAT074443.2	500	517	574	-	+	0.967	0.871
LTCONS_00068335	NONHSAT027768.2	890	286	890	-	+	3.112	1
NONMMUT072458.2	NONHSAT117568.2	366	364	408	-	-	1.005	0.897
NONMMUT040187.2	NONHSAT138831.2	856	946	930	+	+	0.905	0.92
NONMMUT052957.2	NONHSAT087119.2	229	229	279	+	+	1	0.821
NONMMUT112545.1	NONHSAT217242.1	498	606	498	-	-	0.822	1
NONMMUT047274.2	NONHSAT095708.2	626	636	630	+	+	0.984	0.994
NONMMUT058727.2	NONHSAT142909.2	471	566	471	+	+	0.832	1
NONMMUT089975.1	NONHSAT219723.1	345	390	345	+	+	0.885	1
NONMMUT038484.2	NONHSAT002985.2	219	226	238	-	-	0.969	0.92
NONMMUT072294.2	NONHSAT100690.2	406	378	408	-	-	1.074	0.995
NONMMUT029383.2	NONHSAT207112.1	1778	1778	2200	-	-	1	0.808
NONMMUT008054.2	LTCONS_00052759	536	638	592	-	+	0.84	0.905
NONMMUT030314.2	NONHSAT018987.2	338	318	354	-	-	1.063	0.955
NONMMUT034235.2	LTCONS_00192901	1111	1264	1111	+	+	0.879	1
NONMMUT124372.1	NONHSAT058769.2	311	358	311	-	-	0.869	1
NONMMUT027817.2	LTCONS_00267606	2265	1077	2265	-	+	2.103	1
NONMMUT075298.1	NONHSAT182299.1	353	381	353	+	+	0.927	1
NONMMUT094320.1	NONHSAT169341.1	230	274	230	-	-	0.839	1
NONMMUT092103.1	NONHSAT102113.2	361	438	432	-	-	0.824	0.836
NONMMUT020334.2	NONHSAT138402.2	3091	2104	3091	-	+	1.469	1
NONMMUT089638.1	NONHSAT107679.2	1549	1575	1601	+	+	0.983	0.968
NONMMUT014295.2	NONHSAT022882.2	227	208	231	-	-	1.091	0.983
NONMMUT112771.1	NONHSAT217136.1	573	644	573	-	-	0.89	1
NONMMUT075044.1	NONHSAT215947.1	203	221	203	+	+	0.919	1
NONMMUT043460.2	NONHSAT036712.2	408	403	408	-	-	1.012	1
NONMMUT071574.2	NONHSAT102415.2	843	916	955	+	+	0.92	0.883
NONMMUT041444.2	NONHSAT103506.2	298	292	306	-	-	1.021	0.974
NONMMUT070295.2	NONHSAT117906.2	722	797	722	+	+	0.906	1
NONMMUT019433.2	NONHSAT053754.2	351	345	354	+	+	1.017	0.992
LTCONS_00064812	NONHSAT217519.1	549	516	572	-	-	1.064	0.96
NONMMUT134306.1	NONHSAT159686.1	296	314	341	-	-	0.943	0.868
NONMMUT063951.2	NONHSAT016817.2	364	425	389	+	+	0.856	0.936
NONMMUT020592.2	NONHSAT009506.2	687	231	690	+	+	2.974	0.996
NONMMUT001904.2	NONHSAT077462.2	272	278	272	+	+	0.978	1
NONMMUT063829.2	NONHSAT075359.2	450	376	450	+	+	1.197	1
NONMMUT072549.2	NONHSAT127694.2	240	237	246	-	-	1.013	0.976
NONMMUT043460.2	NONHSAT083200.2	372	373	408	-	-	0.997	0.912
NONMMUT027814.2	NONHSAT223429.1	1592	507	1592	+	+	3.14	1
NONMMUT073903.2	NONHSAT024829.2	356	358	358	+	+	0.994	0.994
NONMMUT125900.1	NONHSAT074441.2	1343	677	1343	-	+	1.984	1
NONMMUT042153.2	NONHSAT017527.2	219	222	219	-	-	0.986	1
NONMMUT105391.1	NONHSAT219163.1	2618	2618	3200	+	+	1	0.818
NONMMUT014295.2	NONHSAT144115.2	223	216	231	-	-	1.032	0.965
NONMMUT062668.2	NONHSAT160588.1	1139	1419	1139	+	-	0.803	1
NONMMUT125912.1	NONHSAT158762.1	268	273	280	+	+	0.982	0.957
NONMMUT090332.1	NONHSAT102667.2	3263	3561	3416	+	+	0.916	0.955
NONMMUT050071.2	NONHSAT102419.2	476	481	478	-	-	0.99	0.996
NONMMUT053652.2	NONHSAT007423.2	354	354	354	+	+	1	1
NONMMUT111930.1	NONHSAT005042.2	529	582	534	+	+	0.909	0.991
NONMMUT063101.2	NONHSAT027795.2	309	298	309	-	-	1.037	1
NONMMUT125349.1	NONHSAT171994.1	204	207	207	+	+	0.986	0.986
NONMMUT019841.2	NONHSAT050260.2	1507	1610	1507	+	+	0.936	1
NONMMUT084988.1	NONHSAT181846.1	231	231	235	-	-	1	0.983
NONMMUT035952.2	NONHSAT046787.2	261	266	262	-	-	0.981	0.996
NONMMUT052957.2	NONHSAT019030.2	277	265	279	+	+	1.045	0.993
NONMMUT094761.1	NONHSAT166850.1	372	419	373	-	-	0.888	0.997
NONMMUT044785.2	LTCONS_00016991	404	419	414	+	-	0.964	0.976
NONMMUT072294.2	NONHSAT123971.2	334	330	408	-	-	1.012	0.819
NONMMUT070295.2	NONHSAT090629.2	697	776	722	+	+	0.898	0.965
NONMMUT072098.2	NONHSAT137288.2	345	382	351	+	+	0.903	0.983
NONMMUT092536.1	NONHSAT014153.2	250	290	296	+	+	0.862	0.845
NONMMUT054026.2	NONHSAT135160.2	287	265	294	-	-	1.083	0.976
NONMMUT072549.2	NONHSAT040068.2	237	238	246	-	-	0.996	0.963
NONMMUT016647.2	NONHSAT097513.2	1071	821	1102	-	+	1.305	0.972
NONMMUT009209.2	NONHSAT001519.2	430	426	451	+	+	1.009	0.953
NONMMUT057364.2	NONHSAT112886.2	354	343	423	+	+	1.032	0.837
NONMMUT014295.2	NONHSAT090388.2	230	228	231	-	-	1.009	0.996
NONMMUT088301.1	NONHSAT119281.2	677	697	679	-	-	0.971	0.997
NONMMUT058844.2	NONHSAT026096.2	324	330	325	-	-	0.982	0.997
NONMMUT124564.1	NONHSAT163360.1	528	525	530	-	-	1.006	0.996
NONMMUT076691.1	NONHSAT152522.1	1340	1527	1344	+	+	0.878	0.997
NONMMUT053652.2	NONHSAT126562.2	349	347	354	+	+	1.006	0.986
NONMMUT058727.2	LTCONS_00269429	471	530	471	-	+	0.889	1
NONMMUT106603.1	NONHSAT011357.2	333	335	335	+	+	0.994	0.994
NONMMUT062945.2	NONHSAT013726.2	353	357	353	+	+	0.989	1
NONMMUT019508.2	NONHSAT115393.2	3396	1879	3396	-	-	1.807	1
NONMMUT072458.2	NONHSAT118240.2	408	406	408	-	-	1.005	1
NONMMUT054025.2	NONHSAT000688.2	289	286	331	-	-	1.01	0.873
NONMMUT107298.1	NONHSAT183111.1	325	401	325	+	+	0.81	1
NONMMUT071676.2	NONHSAT004964.2	240	246	240	+	+	0.976	1
NONMMUT072458.2	NONHSAT117222.2	408	406	408	-	-	1.005	1
NONMMUT019843.2	LTCONS_00088918	1899	1591	1899	-	-	1.194	1
NONMMUT054025.2	NONHSAT081331.2	272	268	331	-	-	1.015	0.822
NONMMUT000422.2	NONHSAT119308.2	265	265	271	-	-	1	0.978
NONMMUT012344.2	LTCONS_00108774	1933	775	1933	-	-	2.494	1
NONMMUT104849.1	NONHSAT177801.1	368	371	371	-	-	0.992	0.992
NONMMUT102053.1	NONHSAT207112.1	1778	1778	2200	-	-	1	0.808
NONMMUT041620.2	NONHSAT124539.2	452	432	475	-	-	1.046	0.952
NONMMUT054025.2	NONHSAT135160.2	287	265	331	-	-	1.083	0.867
NONMMUT105939.1	NONHSAT219636.1	348	350	351	-	-	0.994	0.991
NONMMUT109674.1	NONHSAT185356.1	268	282	268	-	-	0.95	1
NONMMUT018497.2	NONHSAT102666.2	3199	3359	3590	+	+	0.952	0.891
NONMMUT032997.2	LTCONS_00255060	2260	1056	2260	+	+	2.14	1
NONMMUT065510.2	NONHSAT099505.2	4179	4222	4438	-	-	0.99	0.942
NONMMUT071963.2	NONHSAT092406.2	461	458	463	+	+	1.007	0.996
NONMMUT057364.2	NONHSAT081913.2	349	338	423	+	+	1.033	0.825
NONMMUT014295.2	NONHSAT137380.2	228	202	231	-	-	1.129	0.987
NONMMUT105072.1	NONHSAT022281.2	369	453	370	+	+	0.815	0.997
NONMMUT037396.2	NONHSAT021872.2	462	459	482	+	+	1.007	0.959
NONMMUT069185.2	LTCONS_00086442	523	574	598	-	+	0.911	0.875
NONMMUT047914.2	NONHSAT107524.2	340	354	354	-	-	0.96	0.96
NONMMUT114136.1	NONHSAT198931.1	505	556	509	-	-	0.908	0.992
NONMMUT054025.2	NONHSAT069697.2	294	292	331	-	-	1.007	0.888
NONMMUT119529.1	NONHSAT121309.2	277	321	288	+	+	0.863	0.962
NONMMUT071676.2	NONHSAT011575.2	238	243	240	+	+	0.979	0.992
NONMMUT047914.2	NONHSAT036998.2	351	348	354	-	-	1.009	0.992
NONMMUT021972.2	NONHSAT112143.2	280	280	321	-	-	1	0.872
NONMMUT072643.2	NONHSAT122642.2	1350	1330	1350	-	-	1.015	1
NONMMUT019491.2	LTCONS_00105999	2966	977	2966	-	+	3.036	1
NONMMUT046282.2	NONHSAT217339.1	679	824	684	+	+	0.824	0.993
NONMMUT093175.1	NONHSAT216876.1	287	293	302	+	+	0.98	0.95
NONMMUT011559.2	NONHSAT071069.2	407	406	411	-	-	1.002	0.99
NONMMUT037048.2	NONHSAT104610.2	344	355	357	-	-	0.969	0.964
NONMMUT092103.1	NONHSAT102112.2	372	445	432	-	-	0.836	0.861
NONMMUT071601.2	NONHSAT074302.2	501	522	574	-	+	0.96	0.873
NONMMUT053003.2	LTCONS_00192866	1208	1419	1208	-	-	0.851	1
NONMMUT057365.2	NONHSAT093774.2	350	299	354	+	+	1.171	0.989
NONMMUT103536.1	NONHSAT203146.1	483	483	483	+	+	1	1
NONMMUT011559.2	NONHSAT031604.2	408	394	411	-	-	1.036	0.993
NONMMUT132448.1	NONHSAT160827.1	520	540	526	+	+	0.963	0.989
NONMMUT032583.2	NONHSAT041668.2	1252	981	1252	+	+	1.276	1
NONMMUT071676.2	NONHSAT126965.2	240	240	240	+	+	1	1
NONMMUT111942.1	NONHSAT152059.1	498	503	528	+	+	0.99	0.943
NONMMUT108966.1	NONHSAT220177.1	707	783	713	-	-	0.903	0.992
NONMMUT132775.1	NONHSAT044251.2	369	377	372	+	+	0.979	0.992
NONMMUT071601.2	NONHSAT136152.2	501	522	574	-	+	0.96	0.873
NONMMUT095611.1	NONHSAT216140.1	383	421	384	+	+	0.91	0.997
NONMMUT131874.1	NONHSAT153141.1	306	321	306	-	-	0.953	1
NONMMUT071601.2	NONHSAT082531.2	465	482	574	-	+	0.965	0.81
NONMMUT028269.2	NONHSAT124896.2	422	286	426	+	+	1.476	0.991
NONMMUT103578.1	NONHSAT103543.2	176	204	212	+	+	0.863	0.83
NONMMUT046256.2	NONHSAT100999.2	426	425	438	-	-	1.002	0.973
NONMMUT053003.2	LTCONS_00192865	1208	1419	1208	-	-	0.851	1
NONMMUT127605.1	NONHSAT160055.1	281	333	282	-	-	0.844	0.996
NONMMUT047914.2	NONHSAT103873.2	350	355	354	-	-	0.986	0.989
NONMMUT043460.2	NONHSAT010335.2	367	226	408	-	-	1.624	0.9
NONMMUT019843.2	NONHSAT050260.2	1899	1610	1899	+	-	1.18	1
NONMMUT103578.1	NONHSAT203157.1	176	204	212	+	+	0.863	0.83
NONMMUT034235.2	NONHSAT091492.2	1106	1133	1111	-	+	0.976	0.995
NONMMUT029133.2	NONHSAT179494.1	1921	1175	1921	+	+	1.635	1
NONMMUT075629.1	NONHSAT183493.1	225	225	240	+	+	1	0.938
NONMMUT085514.1	NONHSAT175050.1	342	403	354	-	-	0.849	0.966
NONMMUT046665.2	NONHSAT023316.2	3514	2118	3514	-	-	1.659	1
NONMMUT125150.1	NONHSAT018240.2	515	602	516	+	+	0.855	0.998
NONMMUT121169.1	NONHSAT163982.1	223	223	234	-	-	1	0.953
NONMMUT014295.2	NONHSAT076272.2	216	207	231	-	-	1.043	0.935
NONMMUT072458.2	NONHSAT116320.2	366	364	408	-	-	1.005	0.897
NONMMUT039938.2	NONHSAT028029.2	3031	511	3462	-	+	5.932	0.876
NONMMUT052957.2	NONHSAT103356.2	275	270	279	+	+	1.019	0.986
NONMMUT027815.2	LTCONS_00267609	1384	1446	1384	-	+	0.957	1
NONMMUT047914.2	NONHSAT127762.2	354	354	354	-	-	1	1
NONMMUT014295.2	NONHSAT126955.2	229	226	231	-	-	1.013	0.991
NONMMUT035390.2	NONHSAT098865.2	312	295	316	+	+	1.058	0.987
