# Supplementary material for: Systematic identification and characterization of long non-coding RNAs in mouse mature sperm
Source: PLoS One. 2017 Mar 14;12(3):e0173402. doi: 10.1371/journal.pone.0173402 (PMC5349675; doi:10.1371/journal.pone.0173402)
Supplement: S5 Table — (XLS) [file pone.0173402.s005.xls]

## Sheet: 33441482807177
LncRNA_id	LncRNA_gene_id	LncRNA_symbol	LncRNA_status	mRNA_id	Gene_id	Gene_symbol	Distance	Location	GO_terms
TCONS_00018544	XLOC_006922	-	LncRNA_from_predicted	ENSMUST00000020383	ENSMUSG00000003341	Atp8b3	44192	Upstream	sperm function
ENSMUST00000151136	ENSMUSG00000073415	Gm10501	LncRNA_from_Ensembl	ENSMUST00000007248	ENSMUSG00000007033	Hspa1l	0	Overlapped	sperm function and spermatogenesis
ENSMUST00000151136	ENSMUSG00000073415	Gm10501	LncRNA_from_Ensembl	ENSMUST00000172753	ENSMUSG00000090877	Hspa1b	17662	Downstream	sperm function
TCONS_00060373	XLOC_024158	-	LncRNA_from_predicted	ENSMUST00000154624	ENSMUSG00000022783	Spag6	33086	Upstream	sperm function and spermatogenesis
TCONS_00002017	XLOC_000792	-	LncRNA_from_predicted	ENSMUST00000027374	ENSMUSG00000026182	Tnp1	54224	Downstream	sperm function and spermatogenesis
TCONS_00137699	XLOC_052010	-	LncRNA_from_predicted	ENSMUST00000130132	ENSMUSG00000030342	Cd9	29891	Upstream	sperm function
TCONS_00072551	XLOC_028818	-	LncRNA_from_predicted	ENSMUST00000025209	ENSMUSG00000024352	Spata24	89300	Downstream	spermatogenesis and RNA metabolic process
TCONS_00164725	XLOC_062260	-	LncRNA_from_predicted	ENSMUST00000034473	ENSMUSG00000031991	Spata19	20827	Upstream	spermatogenesis
ENSMUST00000177065	ENSMUSG00000093489	Gm20625	LncRNA_from_Ensembl	ENSMUST00000122259	ENSMUSG00000020097	Sgpl1	55832	Upstream	spermatogenesis
ENSMUST00000155688	ENSMUSG00000087162	Gm14244	LncRNA_from_Ensembl	ENSMUST00000110357	ENSMUSG00000027378	Nphp1	40249	Downstream	spermatogenesis
TCONS_00155357	XLOC_058566	-	LncRNA_from_predicted	ENSMUST00000170208	ENSMUSG00000031755	Bbs2	59297	Upstream	spermatogenesis
ENSMUST00000134422	ENSMUSG00000086800	4930556L07Rik	LncRNA_from_Ensembl	ENSMUST00000180195	ENSMUSG00000074704	Rad21l	79046	Downstream	spermatogenesis
TCONS_00152239	XLOC_057360	-	LncRNA_from_predicted	ENSMUST00000135845	ENSMUSG00000025482	Odf3	55334	Upstream	spermatogenesis
ENSMUST00000151136	ENSMUSG00000073415	Gm10501	LncRNA_from_Ensembl	ENSMUST00000137071	ENSMUSG00000013787	Ehmt2	62853	Downstream	spermatogenesis and RNA metabolic process
ENSMUST00000086914	ENSMUSG00000067103	AY702103	LncRNA_from_Ensembl	ENSMUST00000010736	ENSMUSG00000010592	Dazl	37871	Downstream	spermatogenesis
ENSMUST00000171723	ENSMUSG00000090558	Gm17202	LncRNA_from_Ensembl	ENSMUST00000112677	ENSMUSG00000029279	Brdt	54083	Downstream	spermatogenesis and RNA metabolic process
TCONS_00131126	XLOC_049615	-	LncRNA_from_predicted	ENSMUST00000000828	ENSMUSG00000000811	Txnrd3	44532	Downstream	spermatogenesis
TCONS_00002429	XLOC_000900	-	LncRNA_from_predicted	ENSMUST00000113444	ENSMUSG00000026159	Agfg1	23464	Downstream	spermatogenesis
TCONS_00047007	XLOC_018455	-	LncRNA_from_predicted	ENSMUST00000162478	ENSMUSG00000033487	Fndc3a	79086	Upstream	spermatogenesis
ENSMUST00000180709	ENSMUSG00000097323	4930426I24Rik	LncRNA_from_Ensembl	ENSMUST00000080449	ENSMUSG00000059970	Hspa2	523	Upstream	spermatogenesis
TCONS_00165221	XLOC_062453	-	LncRNA_from_predicted	ENSMUST00000052686	ENSMUSG00000049932	H2afx	28600	Downstream	spermatogenesis
TCONS_00092683	XLOC_035895	-	LncRNA_from_predicted	ENSMUST00000109125	ENSMUSG00000005883	Spo11	56127	Downstream	spermatogenesis
TCONS_00169716	XLOC_064148	-	LncRNA_from_predicted	ENSMUST00000096420	ENSMUSG00000071748	Gm14698	23625	Upstream	spermatogenesis
ENSMUST00000143605	ENSMUSG00000086898	Itpr3os	LncRNA_from_Ensembl	ENSMUST00000151920	ENSMUSG00000048731	Ggnbp1	72966	Downstream	spermatogenesis
ENSMUST00000148448	ENSMUSG00000084754	Gm12532	LncRNA_from_Ensembl	ENSMUST00000144629	ENSMUSG00000027719	Adad1	70374	Upstream	spermatogenesis
TCONS_00099109	XLOC_038274	-	LncRNA_from_predicted	ENSMUST00000108112	ENSMUSG00000027722	Spata5	22035	Downstream	spermatogenesis
TCONS_00049009	XLOC_019450	-	LncRNA_from_predicted	ENSMUST00000111835	ENSMUSG00000053205	Styx	69099	Downstream	spermatogenesis
TCONS_00037897	XLOC_013989	-	LncRNA_from_predicted	ENSMUST00000021495	ENSMUSG00000041550	Serpina5	9800	Upstream	spermatogenesis
TCONS_00072343	XLOC_028714	-	LncRNA_from_predicted	ENSMUST00000074941	ENSMUSG00000063281	Zfp35	95175	Downstream	spermatogenesis
TCONS_00100790	XLOC_038929	-	LncRNA_from_predicted	ENSMUST00000029515	ENSMUSG00000027907	S100a11	69020	Downstream	spermatogenesis
TCONS_00016934	XLOC_006290	-	LncRNA_from_predicted	ENSMUST00000127698	ENSMUSG00000071359	Tbpl1	90407	Upstream	spermatogenesis
TCONS_00165967	XLOC_062715	-	LncRNA_from_predicted	ENSMUST00000178113	ENSMUSG00000032280	Tle3	47139	Upstream	spermatogenesis
TCONS_00110697	XLOC_042527	-	LncRNA_from_predicted	ENSMUST00000068822	ENSMUSG00000028389	Zfp37	12154	Downstream	spermatogenesis
TCONS_00024786	XLOC_009113	-	LncRNA_from_predicted	ENSMUST00000147985	ENSMUSG00000037992	Rara	85805	Upstream	spermatogenesis
ENSMUST00000181384	ENSMUSG00000097578	Gm26798	LncRNA_from_Ensembl	ENSMUST00000177388	ENSMUSG00000036529	Sbf1	74725	Upstream	spermatogenesis
ENSMUST00000190120	ENSMUSG00000099681	1700052K11Rik	LncRNA_from_Ensembl	ENSMUST00000106941	ENSMUSG00000020694	Tlk2	95	Upstream	spermatogenesis
ENSMUST00000181077	ENSMUSG00000097764	Gm26635	LncRNA_from_Ensembl	ENSMUST00000122873	ENSMUSG00000038965	Ube2l3	53488	Downstream	RNA metabolic process
ENSMUST00000145711	ENSMUSG00000085002	Gm12984	LncRNA_from_Ensembl	ENSMUST00000084846	ENSMUSG00000028809	Srrm1	10973	Downstream	RNA metabolic process
TCONS_00151368	XLOC_057127	-	LncRNA_from_predicted	ENSMUST00000075671	ENSMUSG00000030722	Nfatc2ip	44685	Upstream	RNA metabolic process
TCONS_00106872	XLOC_041181	-	LncRNA_from_predicted	ENSMUST00000145733	ENSMUSG00000050213	Snip1	78502	Upstream	RNA metabolic process
TCONS_00070402	XLOC_027971	-	LncRNA_from_predicted	ENSMUST00000042868	ENSMUSG00000038128	Camk4	18320	Upstream	RNA metabolic process
TCONS_00034009	XLOC_012225	-	LncRNA_from_predicted	ENSMUST00000021413	ENSMUSG00000021025	Nfkbia	5323	Upstream	RNA metabolic process
TCONS_00043864	XLOC_016971	-	LncRNA_from_predicted	ENSMUST00000073456	ENSMUSG00000060739	Nsa2	87255	Downstream	RNA metabolic process
ENSMUST00000156081	ENSMUSG00000086320	Gm12840	LncRNA_from_Ensembl	ENSMUST00000127750	ENSMUSG00000009640	Dmap1	17918	Upstream	RNA metabolic process
TCONS_00153359	XLOC_057796	-	LncRNA_from_predicted	ENSMUST00000033952	ENSMUSG00000031548	Sfrp1	93852	Downstream	RNA metabolic process
TCONS_00074815	XLOC_029756	-	LncRNA_from_predicted	ENSMUST00000165566	ENSMUSG00000040929	Rfx3	10281	Downstream	RNA metabolic process
ENSMUST00000133270	ENSMUSG00000085731	Gm16229	LncRNA_from_Ensembl	ENSMUST00000099157	ENSMUSG00000025402	Nab2	0	Overlapped	RNA metabolic process
ENSMUST00000152862	ENSMUSG00000087487	Ppp2r2cos	LncRNA_from_Ensembl	ENSMUST00000166339	ENSMUSG00000039474	Wfs1	89229	Upstream	RNA metabolic process
TCONS_00017350	XLOC_006469	-	LncRNA_from_predicted	ENSMUST00000020012	ENSMUSG00000019863	Qrsl1	60898	Upstream	RNA metabolic process
TCONS_00164573	XLOC_062191	-	LncRNA_from_predicted	ENSMUST00000067646	ENSMUSG00000032178	Ilf3	47350	Upstream	RNA metabolic process
ENSMUST00000140241	ENSMUSG00000086348	1700017J07Rik	LncRNA_from_Ensembl	ENSMUST00000136242	ENSMUSG00000027551	Zfp64	23003	Upstream	RNA metabolic process
TCONS_00043331	XLOC_016740	-	LncRNA_from_predicted	ENSMUST00000148115	ENSMUSG00000021595	Nsun2	76057	Downstream	RNA metabolic process
ENSMUST00000153051	ENSMUSG00000084837	1700108N11Rik	LncRNA_from_Ensembl	ENSMUST00000103171	ENSMUSG00000037279	Ovol2	0	Overlapped	RNA metabolic process
TCONS_00134302	XLOC_050714	-	LncRNA_from_predicted	ENSMUST00000041093	ENSMUSG00000038648	Creb3l2	6524	Downstream	RNA metabolic process
TCONS_00160980	XLOC_061004	-	LncRNA_from_predicted	ENSMUST00000034827	ENSMUSG00000032288	Imp3	3823	Downstream	RNA metabolic process
TCONS_00026196	XLOC_009556	-	LncRNA_from_predicted	ENSMUST00000026671	ENSMUSG00000025583	Rptor	73640	Downstream	RNA metabolic process
ENSMUST00000206318	ENSMUSG00000108675	RP24-113D21.1	LncRNA_from_Ensembl	ENSMUST00000108429	ENSMUSG00000040952	Rps19	65112	Upstream	RNA metabolic process
ENSMUST00000181605	ENSMUSG00000097006	9530082P21Rik	LncRNA_from_Ensembl	ENSMUST00000189977	ENSMUSG00000039218	Srrm2	57836	Downstream	RNA metabolic process
ENSMUST00000188956	ENSMUSG00000100253	1700020N18Rik	LncRNA_from_Ensembl	ENSMUST00000047242	ENSMUSG00000034292	Traf3ip1	88666	Upstream	RNA metabolic process
TCONS_00043019	XLOC_016591	-	LncRNA_from_predicted	ENSMUST00000071703	ENSMUSG00000035248	Zcchc6	31618	Downstream	RNA metabolic process
TCONS_00073325	XLOC_029181	-	LncRNA_from_predicted	ENSMUST00000097530	ENSMUSG00000024561	Mbd1	32006	Upstream	RNA metabolic process
ENSMUST00000190917	ENSMUSG00000100813	Gm28874	LncRNA_from_Ensembl	ENSMUST00000124365	ENSMUSG00000028899	Taf12	5573	Downstream	RNA metabolic process
TCONS_00015252	XLOC_005609	-	LncRNA_from_predicted	ENSMUST00000020226	ENSMUSG00000020037	Rfx4	87730	Downstream	RNA metabolic process
TCONS_00013779	XLOC_005096	-	LncRNA_from_predicted	ENSMUST00000020004	ENSMUSG00000019857	Asf1a	82420	Downstream	RNA metabolic process
ENSMUST00000133808	ENSMUSG00000087679	C330006A16Rik	LncRNA_from_Ensembl	ENSMUST00000114159	ENSMUSG00000026932	Nacc2	44638	Downstream	RNA metabolic process
TCONS_00019721	XLOC_007375	-	LncRNA_from_predicted	ENSMUST00000020315	ENSMUSG00000020114	Cand1	51850	Downstream	RNA metabolic process
TCONS_00074780	XLOC_029744	-	LncRNA_from_predicted	ENSMUST00000099537	ENSMUSG00000024921	Smarca2	45641	Upstream	RNA metabolic process
ENSMUST00000194018	ENSMUSG00000104414	Gm37799	LncRNA_from_Ensembl	ENSMUST00000047734	ENSMUSG00000041483	Zfp281	69029	Downstream	RNA metabolic process
ENSMUST00000186474	ENSMUSG00000100017	2410022M11Rik	LncRNA_from_Ensembl	ENSMUST00000022511	ENSMUSG00000021945	Zmym2	72199	Downstream	RNA metabolic process
TCONS_00045309	XLOC_017582	-	LncRNA_from_predicted	ENSMUST00000127143	ENSMUSG00000021936	Mapk8	59771	Upstream	RNA metabolic process
TCONS_00091644	XLOC_035554	-	LncRNA_from_predicted	ENSMUST00000155360	ENSMUSG00000027598	Itch	3433	Upstream	RNA metabolic process
TCONS_00140607	XLOC_053017	-	LncRNA_from_predicted	ENSMUST00000108147	ENSMUSG00000006311	Etv2	32602	Downstream	RNA metabolic process
TCONS_00046820	XLOC_018359	-	LncRNA_from_predicted	ENSMUST00000176029	ENSMUSG00000022053	Ebf2	56540	Downstream	RNA metabolic process
TCONS_00054180	XLOC_021766	-	LncRNA_from_predicted	ENSMUST00000186109	ENSMUSG00000039168	Dap	89381	Upstream	RNA metabolic process
ENSMUST00000198088	ENSMUSG00000106602	4930405L22Rik	LncRNA_from_Ensembl	ENSMUST00000121573	ENSMUSG00000015882	Lcorl	70266	Downstream	RNA metabolic process
TCONS_00053676	XLOC_021506	-	LncRNA_from_predicted	ENSMUST00000001335	ENSMUSG00000001289	Pfdn5	19353	Upstream	RNA metabolic process
TCONS_00035273	XLOC_012741	-	LncRNA_from_predicted	ENSMUST00000041987	ENSMUSG00000041415	Dicer1	9041	Downstream	RNA metabolic process
TCONS_00044886	XLOC_017440	-	LncRNA_from_predicted	ENSMUST00000043409	ENSMUSG00000039081	Zfp503	83401	Downstream	RNA metabolic process
TCONS_00070458	XLOC_027993	-	LncRNA_from_predicted	ENSMUST00000064795	ENSMUSG00000038418	Egr1	8560	Downstream	RNA metabolic process
ENSMUST00000180964	ENSMUSG00000097671	1700015O11Rik	LncRNA_from_Ensembl	ENSMUST00000204744	ENSMUSG00000060477	Irak2	5393	Upstream	RNA metabolic process
ENSMUST00000188956	ENSMUSG00000100253	1700020N18Rik	LncRNA_from_Ensembl	ENSMUST00000185298	ENSMUSG00000055866	Per2	41694	Upstream	RNA metabolic process
ENSMUST00000180408	ENSMUSG00000096957	E230013L22Rik	LncRNA_from_Ensembl	ENSMUST00000054399	ENSMUSG00000045969	Ing1	75826	Downstream	RNA metabolic process
ENSMUST00000195714	ENSMUSG00000103041	Gm37305	LncRNA_from_Ensembl	ENSMUST00000148623	ENSMUSG00000027829	Ccnl1	106	Upstream	RNA metabolic process
TCONS_00019654	XLOC_007344	-	LncRNA_from_predicted	ENSMUST00000131627	ENSMUSG00000020184	Mdm2	75685	Upstream	RNA metabolic process
TCONS_00050849	XLOC_020309	-	LncRNA_from_predicted	ENSMUST00000039118	ENSMUSG00000041703	Zic5	33132	Upstream	RNA metabolic process
TCONS_00131407	XLOC_049729	-	LncRNA_from_predicted	ENSMUST00000113312	ENSMUSG00000035378	Shq1	72	Downstream	RNA metabolic process
ENSMUST00000196239	ENSMUSG00000105734	4930558C23Rik	LncRNA_from_Ensembl	ENSMUST00000107160	ENSMUSG00000015522	Arnt	31588	Upstream	RNA metabolic process
TCONS_00100355	XLOC_038793	-	LncRNA_from_predicted	ENSMUST00000147537	ENSMUSG00000028063	Lmna	12815	Upstream	RNA metabolic process
ENSMUST00000150698	ENSMUSG00000085645	Hoxb5os	LncRNA_from_Ensembl	ENSMUST00000049241	ENSMUSG00000038692	Hoxb4	11358	Upstream	RNA metabolic process
TCONS_00064274	XLOC_025627	-	LncRNA_from_predicted	ENSMUST00000174646	ENSMUSG00000002307	Daxx	8538	Downstream	RNA metabolic process
ENSMUST00000193285	ENSMUSG00000104212	Gm37986	LncRNA_from_Ensembl	ENSMUST00000192076	ENSMUSG00000072258	Taf1a	7829	Upstream	RNA metabolic process
TCONS_00073801	XLOC_029385	-	LncRNA_from_predicted	ENSMUST00000175777	ENSMUSG00000054611	Kdm2a	89207	Downstream	RNA metabolic process
ENSMUST00000156081	ENSMUSG00000086320	Gm12840	LncRNA_from_Ensembl	ENSMUST00000062747	ENSMUSG00000048626	Klf17	56914	Downstream	RNA metabolic process
TCONS_00054331	XLOC_021828	-	LncRNA_from_predicted	ENSMUST00000146327	ENSMUSG00000022283	Pabpc1	94795	Downstream	RNA metabolic process
ENSMUST00000180408	ENSMUSG00000096957	E230013L22Rik	LncRNA_from_Ensembl	ENSMUST00000145295	ENSMUSG00000031503	Col4a2	56676	Upstream	RNA metabolic process
ENSMUST00000122821	ENSMUSG00000085676	4930555O08Rik	LncRNA_from_Ensembl	ENSMUST00000093205	ENSMUSG00000020271	Fbxw11	42974	Downstream	RNA metabolic process
ENSMUST00000150698	ENSMUSG00000085645	Hoxb5os	LncRNA_from_Ensembl	ENSMUST00000125410	ENSMUSG00000056648	Hoxb8	6710	Downstream	RNA metabolic process
TCONS_00122476	XLOC_046604	-	LncRNA_from_predicted	ENSMUST00000031017	ENSMUSG00000029135	Fosl2	24355	Downstream	RNA metabolic process
ENSMUST00000192791	ENSMUSG00000104156	Gm38102	LncRNA_from_Ensembl	ENSMUST00000173221	ENSMUSG00000038384	Setd1b	25015	Downstream	RNA metabolic process
ENSMUST00000198334	ENSMUSG00000104529	Rbakdn	LncRNA_from_Ensembl	ENSMUST00000197349	ENSMUSG00000046658	Zfp316	84539	Upstream	RNA metabolic process
ENSMUST00000188956	ENSMUSG00000100253	1700020N18Rik	LncRNA_from_Ensembl	ENSMUST00000150520	ENSMUSG00000067071	Hes6	6320	Upstream	RNA metabolic process
TCONS_00120802	XLOC_045984	-	LncRNA_from_predicted	ENSMUST00000072837	ENSMUSG00000056493	Foxk1	34335	Downstream	RNA metabolic process
TCONS_00100519	XLOC_038833	-	LncRNA_from_predicted	ENSMUST00000124783	ENSMUSG00000028042	Zbtb7b	50293	Upstream	RNA metabolic process
ENSMUST00000151136	ENSMUSG00000073415	Gm10501	LncRNA_from_Ensembl	ENSMUST00000174326	ENSMUSG00000007050	Lsm2	334	Upstream	RNA metabolic process
TCONS_00018544	XLOC_006922	-	LncRNA_from_predicted	ENSMUST00000038558	ENSMUSG00000035397	Klf16	91731	Upstream	RNA metabolic process
TCONS_00037789	XLOC_013945	-	LncRNA_from_predicted	ENSMUST00000160186	ENSMUSG00000021189	Atxn3	33744	Downstream	RNA metabolic process
TCONS_00106872	XLOC_041181	-	LncRNA_from_predicted	ENSMUST00000152816	ENSMUSG00000028863	Meaf6	46300	Upstream	RNA metabolic process
TCONS_00043864	XLOC_016971	-	LncRNA_from_predicted	ENSMUST00000022169	ENSMUSG00000021665	Hexb	26824	Downstream	RNA metabolic process
TCONS_00041313	XLOC_015799	-	LncRNA_from_predicted	ENSMUST00000177916	ENSMUSG00000094870	Zfp131	94377	Upstream	RNA metabolic process
TCONS_00043121	XLOC_016646	-	LncRNA_from_predicted	ENSMUST00000194663	ENSMUSG00000021466	Ptch1	52789	Downstream	RNA metabolic process
TCONS_00040735	XLOC_015549	-	LncRNA_from_predicted	ENSMUST00000050658	ENSMUSG00000046957	Spz1	764	Upstream	RNA metabolic process
ENSMUST00000196239	ENSMUSG00000105734	4930558C23Rik	LncRNA_from_Ensembl	ENSMUST00000154055	ENSMUSG00000015714	Cers2	65139	Downstream	RNA metabolic process
ENSMUST00000150735	ENSMUSG00000085044	1700109G15Rik	LncRNA_from_Ensembl	ENSMUST00000144104	ENSMUSG00000018405	Mrm1	94312	Upstream	RNA metabolic process
TCONS_00155577	XLOC_058665	-	LncRNA_from_predicted	ENSMUST00000034344	ENSMUSG00000074127	Cmtm2a	14954	Downstream	RNA metabolic process
ENSMUST00000150698	ENSMUSG00000085645	Hoxb5os	LncRNA_from_Ensembl	ENSMUST00000174042	ENSMUSG00000020875	Hoxb9	14430	Downstream	RNA metabolic process
TCONS_00072366	XLOC_028725	-	LncRNA_from_predicted	ENSMUST00000025120	ENSMUSG00000024271	Elp2	12315	Downstream	RNA metabolic process
TCONS_00149830	XLOC_056520	-	LncRNA_from_predicted	ENSMUST00000085077	ENSMUSG00000015709	Arnt2	32652	Downstream	RNA metabolic process
TCONS_00116971	XLOC_044716	-	LncRNA_from_predicted	ENSMUST00000203581	ENSMUSG00000029191	Rfc1	161	Upstream	RNA metabolic process
TCONS_00132839	XLOC_050215	-	LncRNA_from_predicted	ENSMUST00000164648	ENSMUSG00000030199	Etv6	43481	Downstream	RNA metabolic process
ENSMUST00000181972	ENSMUSG00000097172	4930444M15Rik	LncRNA_from_Ensembl	ENSMUST00000175655	ENSMUSG00000022010	Tsc22d1	74177	Downstream	RNA metabolic process

## Sheet: Sheet1
Spata24
Ehmt2
Brdt
