# Supplementary material for: Systematic identification and characterization of long non-coding RNAs in mouse mature sperm
Source: PLoS One. 2017 Mar 14;12(3):e0173402. doi: 10.1371/journal.pone.0173402 (PMC5349675; doi:10.1371/journal.pone.0173402)
Supplement: S6 Table — (XLS) [file pone.0173402.s006.xls]

## Sheet: M-sper-con-VS-M-sample.lncRNA.G
GeneID	length	log2Ratio(sperm/Round spermatid)	Up-Down-Regulation(sperm/Round spermatid)	p-value	q-value(Storey et al. 2003)	sperm-2-FPKM	sperm-3-FPKM	sperm-4-FPKM	Round spermatid-1-FPKM	Round spermatid-2-FPKM
LTCONS_00069920	1333	1.34676	Up	0	0	7698.89	13601	9511.82	3481.23	4135.19
LTCONS_00038082	7656	3.18976	Up	0	0	257.7	397.34	336.48	38.09	27.58
LTCONS_00103701	1051	1.48688	Up	0	0	3536.55	4851.38	4367.71	1462.85	1495.96
LTCONS_00152266	8298	8.01328	Up	0	0	164.32	134.36	150.27	0.64	0.56
LTCONS_00047731	2914	7.51532	Up	0	0	377.29	548.73	267.79	3.34	0.7
LTCONS_00076373	1100	5.07538	Up	0	0	776.92	993.04	777.21	27.82	22.24
LTCONS_00012159	1772	2.26109	Up	0	0	662.68	999.65	858.76	162.24	168.69
LTCONS_00022634	4514	3.89724	Up	0	0	142.68	306.28	132.64	12.84	10.63
LTCONS_00093978	4125	7.35092	Up	0	0	207.26	118.8	75.7	0.52	1.64
LTCONS_00046091	3663	4.81725	Up	3.71e-304	1.43e-302	142.78	152.31	124.07	6.17	3.71
LTCONS_00088657	14106	4.6012	Up	1.5e-249	4.94e-248	29.92	25.62	36.02	1.39	1.09
LTCONS_00176814	1294	2.68488	Up	2.64e-223	7.64e-222	483.81	316.92	536.74	81.42	64.78
LTCONS_00173932	844	8.94346	Up	2.59e-213	7.14e-212	525.25	619.73	510.27	0.69	1.75
LTCONS_00135698	5484	5.5562	Up	2e-211	5.48e-210	62.11	63.78	65.6	1.95	0.61
LTCONS_00179487	1349	5.02409	Up	1.15e-195	2.91e-194	258.69	231.31	231.68	7.46	8.4
LTCONS_00063541	1938	2.31383	Up	4.43e-163	9.43e-162	184.83	555.8	186.96	58.05	48.69
LTCONS_00032755	7646	5.468	Up	8.72e-136	1.5e-134	31.68	21.36	28.39	0.77	0.53
LTCONS_00006500	1899	3.46882	Up	4.72e-116	7.09e-115	143.59	108.74	88.46	11.57	11.7
LTCONS_00159079	618	5.17101	Up	6.09e-110	8.79e-109	325.76	204.48	381.37	10.72	7.48
LTCONS_00169057	2360	5.00752	Up	2.51e-103	3.4e-102	75.16	61.98	78.31	3.23	1.17
LTCONS_00159078	373	6.73537	Up	1.28e-94	1.63e-93	571.97	145.88	507.25	0	11.52
LTCONS_00159758	4964	2.58318	Up	1.38e-88	1.67e-87	49.33	43.1	47.38	7.87	8.29
LTCONS_00013642	841	6.53821	Up	1.69e-83	1.94e-82	184.79	59.35	242.13	2.76	0.88
LTCONS_00067742	2465	1.51769	Up	6.04e-81	6.78e-80	172.52	156.17	211.65	53.62	74.96
LTCONS_00171749	882	1.39314	Up	2.76e-73	2.82e-72	559.05	371.65	580.84	225.29	190.82
LTCONS_00106117	298	2.52006	Up	2.41e-72	2.45e-71	873.1	581.48	652.9	165.83	145.85
LTCONS_00091706	9202	2.86616	Up	3.57e-72	3.61e-71	20.79	16.22	14.45	2.54	2.62
LTCONS_00184745	3565	1.58147	Up	3.64e-70	3.57e-69	113.92	64.91	88.89	36.74	29.56
LTCONS_00066316	2993	3.71963	Up	4.89e-60	4.26e-59	30.96	72.01	24.57	2.21	3.88
LTCONS_00041750	690	5.01238	Up	2.07e-58	1.75e-57	174.93	125.24	80.26	7.74	1.1
LTCONS_00152058	745	4.22397	Up	7.31e-57	6e-56	138.21	131.19	156.14	3.95	13.09
LTCONS_00153108	3960	6.23539	Up	2.44e-55	1.93e-54	19.2	14.78	40.42	0.54	0
LTCONS_00125744	1986	3.66761	Up	4.73e-55	3.74e-54	56.33	15.65	84.5	3.86	4.89
LTCONS_00129511	1056	2.04403	Up	1.23e-54	9.64e-54	184.11	120.67	264.65	53.84	38.98
LTCONS_00057340	579	5.82717	Up	1.55e-52	1.16e-51	145.44	99.35	242.26	4.2	1.35
LTCONS_00154270	647	3.73327	Up	3.39e-52	2.52e-51	168.46	199.14	100.31	10.17	16.56
LTCONS_00066918	2945	8.36015	Up	4.77e-52	3.54e-51	43.3	20.92	14.88	0	0.23
LTCONS_00037978	2486	2.28912	Up	6.96e-52	5.14e-51	58.05	103.97	38.9	15.53	10.5
LTCONS_00149294	2406	3.74935	Up	7.17e-51	5.2e-50	41.49	53.75	20.72	2.49	3.71
LTCONS_00054272	3234	2.46485	Up	5.29e-49	3.69e-48	20.83	78.65	68.48	5.33	10.82
LTCONS_00062097	764	3.06439	Up	4.05e-48	2.77e-47	154.36	69.65	200.01	20.72	15.66
LTCONS_00158794	2603	1.90583	Up	8.16e-48	5.56e-47	82.54	31.27	75.37	17.52	21.33
LTCONS_00084808	2719	2.17801	Up	5.01e-47	3.34e-46	51.58	72.19	51.65	13.36	11.58
LTCONS_00004095	840	1.9095	Up	1.78e-46	1.17e-45	238.82	164.22	220.42	54.35	71.04
LTCONS_00180912	4019	2.87766	Up	2.56e-46	1.68e-45	29.45	12.48	34.76	4.01	3.37
LTCONS_00106565	1107	7.00366	Up	7.13e-46	4.64e-45	67.97	65.24	83.98	1.02	0
LTCONS_00087212	7841	4.4404	Up	1.6e-45	1.03e-44	9.28	6.71	14.39	0.41	0.51
LTCONS_00020542	1620	1.32875	Up	2.26e-44	1.41e-43	145.49	209.46	246.83	78.7	66.19
LTCONS_00167443	912	1.48283	Up	8.65e-44	5.34e-43	279.19	256.19	262.13	107.33	94.77
LTCONS_00122860	3352	3.02105	Up	4.76e-43	2.87e-42	27.9	32.5	26.97	4.18	2.84
LTCONS_00052227	704	5.05881	Up	8.18e-43	4.91e-42	83.46	25.35	244.39	4.2	2.15
LTCONS_00158622	8145	2.62499	Up	9.57e-43	5.73e-42	12.74	14.95	13.85	2.29	2.08
LTCONS_00102461	1044	6.72116	Up	9.97e-42	5.82e-41	54.65	97.79	72.09	0.6	0.74
LTCONS_00051851	3131	9.13918	Up	4.01e-41	2.31e-40	24.66	23.22	36.36	0	0
LTCONS_00180616	2472	5.48181	Up	9.44e-41	5.38e-40	38.61	0	16.44	0	1.36
LTCONS_00033740	3743	5.016	Up	1.19e-39	6.66e-39	20.32	3.73	21.01	0.57	0.48
LTCONS_00144946	1344	5.67352	Up	2.86e-38	1.55e-37	53.4	0	70.88	0.42	1.58
LTCONS_00061023	1100	6.63762	Up	1.17e-36	6.12e-36	45.01	69.59	70.72	1.03	0
LTCONS_00042222	1336	5.91347	Up	4.41e-34	2.14e-33	42.69	17.15	60.17	0.42	1.06
LTCONS_00054629	1112	4.14369	Up	2.86e-33	1.36e-32	58.75	67.53	21.57	5.6	0
LTCONS_00096841	1485	8.71416	Up	1.23e-32	5.76e-32	45.54	28.81	47.95	0	0
LTCONS_00071800	1758	4.3592	Up	1.67e-32	7.77e-32	29.97	56.45	10.08	1.25	1.98
LTCONS_00089872	1176	4.49843	Up	2.67e-32	1.24e-31	25.2	117.56	38.16	3.36	0.61
LTCONS_00081435	1856	3.05881	Up	9.12e-32	4.16e-31	45.15	1.53	52.43	5.92	3
LTCONS_00068684	2871	4.06969	Up	2.21e-31	9.97e-31	12.45	29.27	28.51	1.32	0.95
LTCONS_00124327	2465	8.61748	Up	5.91e-31	2.63e-30	22.79	26.22	23.78	0	0
LTCONS_00093407	437	8.56007	Up	5.36e-30	2.32e-29	113.43	157.47	205.1	0	0
LTCONS_00038884	7548	3.16359	Up	5.82e-29	2.44e-28	7.13	8.44	10.08	0.56	1.33
LTCONS_00026624	5706	2.08427	Up	3.19e-28	1.3e-27	14.46	25.11	12.71	3.33	4.6
LTCONS_00031252	2308	2.63021	Up	1.06e-27	4.26e-27	32.36	20.73	34.33	5.9	3.88
LTCONS_00114950	2140	5.14909	Up	8.25e-27	3.21e-26	29.05	0	12.36	0.26	0.97
LTCONS_00167448	2405	1.97687	Up	2.63e-26	1.01e-25	38.69	36.95	41.47	11.11	8.79
LTCONS_00159971	3130	6.08855	Up	5.23e-26	1.99e-25	12.33	16.98	10.26	0.17	0.22
LTCONS_00184735	382	4.18809	Up	1.65e-25	6.14e-25	120.33	166.95	102.17	10.34	4.47
LTCONS_00041749	592	6.04673	Up	2.5e-25	9.28e-25	72.73	127.58	5.26	2.05	0
LTCONS_00119599	1025	4.76662	Up	2.96e-25	1.1e-24	48.45	31.13	26.42	1.11	2.12
LTCONS_00033040	2104	1.94597	Up	4.89e-25	1.8e-24	49.67	40.22	26.55	11.7	11.17
LTCONS_00068013	315	7.08855	Up	5.38e-25	1.97e-24	170.58	104.64	116.67	2.2	0
LTCONS_00028492	4516	5.04673	Up	5.62e-25	2.06e-24	10	6.78	6.44	0.24	0.3
LTCONS_00093979	3664	8.14969	Up	6.17e-24	2.19e-23	0	55.6	0	0	0
LTCONS_00110380	5417	5.93035	Up	1.59e-23	5.59e-23	7.09	8.06	3.75	0	0.25
LTCONS_00173378	1101	6.95927	Up	3.65e-23	1.26e-22	43.17	0	43.59	0.51	0
LTCONS_00152478	1594	3.50676	Up	4.11e-23	1.41e-22	30.07	19.63	29.72	3.13	1.76
LTCONS_00135658	290	3.32007	Up	5.52e-23	1.89e-22	210.36	174.78	104.43	20.62	22.51
LTCONS_00033599	931	3.26305	Up	1.14e-22	3.85e-22	48.22	56.39	51.95	6.79	3.93
LTCONS_00100638	5476	2.21492	Up	2.83e-22	9.44e-22	7.36	21.29	17.48	2.54	2.83
LTCONS_00150609	1738	3.62912	Up	6.11e-22	2.01e-21	23.02	37.54	10.2	2.22	1.61
LTCONS_00123806	5274	3.2812	Up	1.07e-21	3.48e-21	6.55	16.32	4.4	0.91	0.77
LTCONS_00130247	1112	3.48283	Up	5.01e-21	1.6e-20	43.62	28.57	24.27	3.06	3.88
LTCONS_00027927	9884	1.50295	Up	6.99e-21	2.21e-20	11.33	10.07	9.36	4.57	2.84
LTCONS_00164615	675	2.13559	Up	1.11e-20	3.49e-20	58.69	123.84	209.98	21.16	29.29
LTCONS_00060732	2660	2.49693	Up	6.29e-20	1.91e-19	22.55	2.11	28.61	3.26	3.86
LTCONS_00040809	999	3.10902	Up	9.9e-20	2.98e-19	55.74	23.26	21.11	6.29	3.63
LTCONS_00049123	3371	1.99674	Up	1.01e-19	3.05e-19	27.46	0	18.17	6.08	3.83
LTCONS_00125030	592	4.0099	Up	1.25e-19	3.74e-19	36.37	158.2	31.54	5.12	2.62
LTCONS_00008900	4970	7.78683	Up	1.4e-19	4.18e-19	10.97	0	0	0	0
LTCONS_00062630	4549	5.99822	Up	3.65e-19	1.07e-18	9.47	0	3.51	0.18	0
LTCONS_00088821	4214	3.95927	Up	7.17e-19	2.08e-18	6.16	13.87	5.52	0.51	0.48
LTCONS_00044363	440	7.71416	Up	8.31e-19	2.4e-18	83.72	42.62	94.52	0	0
LTCONS_00134739	2042	7.71416	Up	8.31e-19	2.4e-18	12.38	33.18	5.76	0	0
LTCONS_00147147	1169	5.00687	Up	1.28e-18	3.68e-18	34.47	0	22.57	0	1.84
LTCONS_00153009	419	4.33778	Up	1.75e-18	4.99e-18	100.99	0	92.12	4.62	3.98
LTCONS_00080911	2767	5.54423	Up	2.33e-18	6.61e-18	1.4	41.54	3.17	0	0.49
LTCONS_00025883	1173	5.54423	Up	2.33e-18	6.61e-18	34.53	0	17.85	0.48	0.61
LTCONS_00137375	1940	2.60082	Up	3.2e-18	9.02e-18	31.61	0	22.78	3.68	4.29
LTCONS_00156196	836	2.47899	Up	4.69e-18	1.31e-17	64.64	52.73	45.84	12.97	8.61
LTCONS_00157934	3073	2.70578	Up	5.13e-18	1.43e-17	18.48	0	14.24	1.02	3.59
LTCONS_00038307	1789	3.49532	Up	5.69e-18	1.59e-17	14.17	14.26	37.95	2.15	1.17
LTCONS_00063315	1655	7.61061	Up	9.36e-18	2.58e-17	15.51	37.77	3.57	0	0
LTCONS_00179619	3022	3.71416	Up	1.49e-17	4.07e-17	5.11	27.78	7.73	0.89	0.68
LTCONS_00120186	951	6.48283	Up	1.85e-17	5.03e-17	37.72	0	31.75	0	0.77
LTCONS_00157051	576	4.51386	Up	3.84e-17	1.03e-16	53.51	73.63	16.24	1.06	4.06
LTCONS_00178606	529	3.05881	Up	1.1e-16	2.89e-16	25.42	254.22	17.81	9.33	8.98
LTCONS_00148405	741	3.53597	Up	1.76e-16	4.58e-16	62.59	0	26.16	5.37	2.03
LTCONS_00124328	1269	4.45112	Up	2.2e-16	5.68e-16	28.72	0	18.81	0.88	1.12
LTCONS_00071814	4797	1.81809	Up	3.3e-16	8.5e-16	11.21	20.28	9.69	4.02	3.24
LTCONS_00036308	1255	6.35159	Up	3.85e-16	9.89e-16	25.91	4.58	16.64	0.45	0
LTCONS_00000967	1513	5.31682	Up	7.78e-16	1.97e-15	20.72	11.3	5.88	0	0.93
LTCONS_00104127	270	5.31682	Up	7.78e-16	1.97e-15	124.87	0	139.68	2.7	3.57
LTCONS_00055054	3494	5.01309	Up	1.49e-15	3.71e-15	3.22	19.7	3.63	0.38	0
LTCONS_00051225	253	6.2812	Up	1.79e-15	4.42e-15	13.48	505.42	0	0	3.91
LTCONS_00172301	995	3.86616	Up	2.96e-15	7.22e-15	21.99	35.04	33.31	1.15	2.92
LTCONS_00040215	2547	6.24467	Up	3.87e-15	9.38e-15	6.46	12.13	12.65	0.21	0
LTCONS_00085323	1412	2.88527	Up	3.92e-15	9.51e-15	34.06	2.02	14.73	1.58	5.5
LTCONS_00060835	1785	2.11556	Up	4.5e-15	1.09e-14	30.13	18.65	23.08	5.99	6.57
LTCONS_00169572	234	7.2812	Up	8.87e-15	2.11e-14	118.38	0	241.15	0	0
LTCONS_00015061	1571	2.33367	Up	9.25e-15	2.2e-14	31.77	21.74	13.2	5.64	4.91
LTCONS_00123759	987	1.89653	Up	1.33e-14	3.13e-14	53.42	85.41	24.43	22.59	5.89
LTCONS_00122935	1241	7.24467	Up	1.76e-14	4.11e-14	30.98	0	0	0	0
LTCONS_00107872	7772	2.1949	Up	2.46e-14	5.68e-14	7.76	0	3.72	1.37	0.95
LTCONS_00020405	2855	3.61135	Up	2.55e-14	5.89e-14	8.12	8.83	11.26	1.14	0.24
LTCONS_00094571	256	4.62223	Up	2.82e-14	6.46e-14	66.47	309.61	0	8.72	0
LTCONS_00128132	934	5.11154	Up	6.66e-14	1.49e-13	27.64	27.33	3.6	1.23	0
LTCONS_00038350	546	7.16677	Up	7.27e-14	1.63e-13	39.68	78.1	11.17	0	0
LTCONS_00030093	1776	3.73186	Up	9.83e-14	2.18e-13	7.69	28.73	14.96	0.62	1.57
LTCONS_00079918	1206	2.97719	Up	1.09e-13	2.42e-13	25.22	35.78	8.9	2.57	3.96
LTCONS_00093166	1797	3.54423	Up	1.46e-13	3.2e-13	8.14	33.11	9.85	1.53	0.77
LTCONS_00019853	1837	4.54423	Up	1.61e-13	3.54e-13	10.61	24.66	0	0.6	0.38
LTCONS_00009440	1347	5.93782	Up	1.79e-13	3.91e-13	13.24	21.91	12.37	0.45	0
LTCONS_00097412	3011	1.20862	Up	1.8e-13	3.94e-13	35.83	27.78	17.37	11.32	16.12
LTCONS_00163419	1030	4.17378	Up	2.17e-13	4.72e-13	35.79	0	0	1.66	0.7
LTCONS_00149600	10191	4.35179	Up	3.21e-13	6.89e-13	1.82	0.77	3.84	0.18	0
LTCONS_00148414	640	4.50359	Up	3.86e-13	8.26e-13	27.08	84.35	0	0	3.59
LTCONS_00063257	1182	2.54423	Up	8.4e-13	1.76e-12	42.61	0	7.59	4.77	4.84
LTCONS_00079645	4414	2.69624	Up	1.2e-12	2.48e-12	8.71	0	6.59	0.73	1.38
LTCONS_00062219	1107	2.6317	Up	1.4e-12	2.9e-12	23.25	39.14	27.09	2.56	7.15
LTCONS_00151594	2326	1.82177	Up	1.58e-12	3.27e-12	18.76	29.03	13.88	4.22	7.69
LTCONS_00062854	2028	5.91347	Up	2.11e-12	4.31e-12	3.36	32.02	1.45	0.27	0
LTCONS_00043394	1088	6.95927	Up	2.39e-12	4.86e-12	23.68	0	16.55	0	0
LTCONS_00057986	1890	3.9224	Up	5.47e-12	1.09e-11	11.85	0	17.16	0.58	0.87
LTCONS_00113571	1151	1.86369	Up	7.08e-12	1.4e-11	42.94	15.03	44.22	12.27	8.72
LTCONS_00066212	2887	2.83374	Up	7.87e-12	1.55e-11	8.37	14.55	4.05	1.31	1.18
LTCONS_00003762	284	6.86616	Up	1.01e-11	1.97e-11	82.39	71.11	35.89	0	0
LTCONS_00017432	2333	6.86616	Up	1.01e-11	1.97e-11	7.48	0	15.09	0	0
LTCONS_00062632	1637	2.78746	Up	1.01e-11	1.97e-11	11.46	17.36	27.27	2.52	2.14
LTCONS_00031347	477	5.81725	Up	1.06e-11	2.05e-11	26.27	0	113.06	1.32	0
LTCONS_00154309	1459	4.3285	Up	1.29e-11	2.49e-11	10.75	9.78	20.35	1.14	0
LTCONS_00168322	2134	2.2072	Up	1.38e-11	2.65e-11	9.56	42.28	5.51	4.35	2.27
LTCONS_00043067	907	1.84379	Up	1.39e-11	2.66e-11	44.05	77.31	26.7	14.61	12.93
LTCONS_00093017	1242	2.14147	Up	1.48e-11	2.85e-11	25.4	53.2	9.61	8.14	4.59
LTCONS_00009439	1136	6.83652	Up	1.57e-11	3.01e-11	0	74.65	0	0	0
LTCONS_00130897	531	6.81725	Up	2.09e-11	3.96e-11	15.58	92.06	29.57	0	0
LTCONS_00178574	3653	4.81725	Up	2.16e-11	4.08e-11	2.11	13.75	2.39	0.15	0.19
LTCONS_00115297	609	5.75991	Up	2.65e-11	4.97e-11	24.98	49.47	15.29	0	1.27
LTCONS_00020653	4416	2.94491	Up	2.95e-11	5.49e-11	0	25.2	0	0.82	0.52
LTCONS_00123329	1045	2.57594	Up	2.95e-11	5.5e-11	24.69	30.5	25.89	4.9	4.15
LTCONS_00011579	2029	6.79317	Up	2.97e-11	5.53e-11	13.67	0	0	0	0
LTCONS_00092502	1350	4.2812	Up	3.12e-11	5.8e-11	15.29	0	19.84	0.41	1.05
LTCONS_00016625	1744	2.40063	Up	3.31e-11	6.15e-11	5.31	55.29	10.34	3.48	2.9
LTCONS_00157933	1832	1.64525	Up	4.15e-11	7.67e-11	28.82	15.46	26.2	8.46	8.29
LTCONS_00178447	1628	5.7301	Up	4.22e-11	7.77e-11	9.47	13.99	6.39	0.34	0
LTCONS_00055934	766	6.76662	Up	4.35e-11	7.99e-11	2.63	100.32	0	0	0
LTCONS_00168547	1171	4.76662	Up	5.14e-11	9.37e-11	19.4	0	12.78	0.96	0
LTCONS_00041952	2919	5.71416	Up	5.39e-11	9.79e-11	5.63	9.59	0	0	0.23
LTCONS_00099393	1300	1.91488	Up	6.25e-11	1.13e-10	37.1	8.82	25.22	7.33	8.74
LTCONS_00031797	913	6.68719	Up	1.32e-10	2.31e-10	8.75	43.18	16.57	0	0
LTCONS_00132821	3169	3.08855	Up	1.98e-10	3.44e-10	0	27.35	3.68	1.36	0
LTCONS_00180555	1849	2.52061	Up	2.14e-10	3.71e-10	14.23	12.25	12.76	3.27	1.34
LTCONS_00178626	3478	3.37431	Up	2.52e-10	4.32e-10	5.54	1.61	8.38	0.46	0.59
LTCONS_00067385	1046	4.65971	Up	2.94e-10	5.02e-10	0.95	49.86	20.12	0.54	0.69
LTCONS_00031607	517	6.60313	Up	4.03e-10	6.78e-10	34.08	0	48.71	0	0
LTCONS_00166908	1020	4.60313	Up	7.07e-10	1.17e-09	14.61	0	29.51	0.56	0.71
LTCONS_00075556	4022	1.74982	Up	7.88e-10	1.3e-09	10.77	4.16	9.41	2.54	3.03
LTCONS_00033469	1503	2.33124	Up	8.26e-10	1.36e-09	10.43	39.83	13.81	2.96	4.21
LTCONS_00007329	1660	6.54423	Up	8.56e-10	1.4e-09	4.12	15.4	14.25	0	0
LTCONS_00122391	1016	6.54423	Up	8.56e-10	1.4e-09	0.98	65.7	0	0	0
LTCONS_00070639	941	3.2812	Up	1.42e-09	2.29e-09	20.13	0	35.32	3.05	0.78
LTCONS_00129861	2150	3.71416	Up	1.64e-09	2.63e-09	7.23	14.42	0	0.25	0.96
LTCONS_00036098	2203	3.71416	Up	1.64e-09	2.63e-09	10.58	0	4	0.25	0.94
LTCONS_00184768	423	3.71416	Up	1.64e-09	2.63e-09	67.45	0	0	6.08	0
LTCONS_00125395	374	4.54423	Up	1.7e-09	2.73e-09	28.66	34.22	87.19	3.54	0
LTCONS_00143503	272	6.48283	Up	1.83e-09	2.91e-09	41.26	162.4	0	0	0
LTCONS_00180997	4217	2.80096	Up	2e-09	3.17e-09	4.84	8.58	0	0.97	0.3
LTCONS_00014746	2582	1.98784	Up	2.2e-09	3.47e-09	8.25	27.18	4.54	2.73	3.19
LTCONS_00059397	1141	6.39022	Up	5.48e-09	8.36e-09	13.86	0	14.65	0	0
LTCONS_00119877	830	1.96731	Up	6.66e-09	1.01e-08	39.14	0	59.41	13.16	4.79
LTCONS_00104461	5224	3.03162	Up	7.26e-09	1.1e-08	4.12	0	3.89	0.72	0
LTCONS_00149666	4868	5.35159	Up	7.95e-09	1.19e-08	1.38	7.99	0	0.11	0
LTCONS_00015034	801	5.35159	Up	7.95e-09	1.19e-08	13.81	0	38.05	0	0.93
LTCONS_00103273	674	6.35159	Up	8.51e-09	1.27e-08	15.07	22.15	27.43	0	0
LTCONS_00028041	650	6.35159	Up	8.51e-09	1.27e-08	17.23	0	47.53	0	0
LTCONS_00170453	2583	2.05881	Up	8.99e-09	1.34e-08	8.62	11.95	12.47	1.89	3.19
LTCONS_00142683	304	3.0099	Up	1.05e-08	1.57e-08	65.27	0	121.57	6.92	12.09
LTCONS_00183587	593	6.32244	Up	1.18e-08	1.74e-08	35.57	0	0	0	0
LTCONS_00176862	2358	1.07684	Up	1.21e-08	1.78e-08	30.43	9.54	41.05	14.55	12.55
LTCONS_00131640	1468	6.31963	Up	1.22e-08	1.79e-08	8.45	0	15.96	0	0
LTCONS_00178171	1102	4.15154	Up	1.56e-08	2.28e-08	8.09	34.39	0	0	1.58
LTCONS_00055786	26226	6.28192	Up	1.84e-08	2.67e-08	0.73	0	0	0	0
LTCONS_00068136	1626	6.2812	Up	1.85e-08	2.68e-08	9.02	0	9.1	0	0
LTCONS_00130154	206	6.2812	Up	1.85e-08	2.68e-08	5.76	337.23	0	0	0
LTCONS_00101855	843	6.2812	Up	1.85e-08	2.68e-08	20.22	0	10.81	0	0
LTCONS_00033118	224	6.2812	Up	1.85e-08	2.68e-08	103.99	0	0	0	0
LTCONS_00044276	627	5.2812	Up	1.86e-08	2.69e-08	3.26	71.88	14.82	0.96	0
LTCONS_00008051	2234	1.533	Up	2.25e-08	3.23e-08	21.72	1.26	17.09	6.84	4.63
LTCONS_00160708	757	2.95927	Up	2.46e-08	3.51e-08	21.32	46.89	0	2.33	3.96
LTCONS_00037792	5621	6.24615	Up	2.7e-08	3.84e-08	3.33	0	0	0	0
LTCONS_00079873	1053	1.19743	Up	2.85e-08	4.04e-08	51.82	33.01	71.35	32.41	12.35
LTCONS_00153737	2282	6.22755	Up	3.28e-08	4.64e-08	3.86	0	13.11	0	0
LTCONS_00075956	2798	3.83374	Up	3.73e-08	5.24e-08	3.8	0	11.5	0.39	0.24
LTCONS_00122749	468	6.2072	Up	4.06e-08	5.68e-08	6.71	106	0	0	0
LTCONS_00094212	1500	5.2072	Up	4.37e-08	6.07e-08	5.23	19.01	1.98	0	0.47
LTCONS_00129972	858	4.2812	Up	5.89e-08	8.08e-08	3.5	58.09	0	1.35	0
LTCONS_00150606	1913	2.76662	Up	7.04e-08	9.57e-08	11.71	0	7.7	1.15	1.45
LTCONS_00008975	1581	6.12919	Up	8.97e-08	1.21e-07	5.57	0	16.86	0	0
LTCONS_00063101	1390	6.12919	Up	8.97e-08	1.21e-07	7.07	12.34	4.28	0	0
LTCONS_00026978	2536	6.12919	Up	8.97e-08	1.21e-07	1.91	14.4	0	0	0
LTCONS_00154630	1656	3.76662	Up	9.08e-08	1.22e-07	1.77	29.16	1.79	0.33	0.84
LTCONS_00011849	2323	4.84231	Up	1.3e-07	1.72e-07	3.76	10.9	0	0.29	0
LTCONS_00011075	1430	2.69553	Up	1.43e-07	1.89e-07	13.73	0	15.42	2.67	0.68
LTCONS_00155495	1433	4.2072	Up	1.44e-07	1.89e-07	0.68	33.88	2.07	0.78	0
LTCONS_00009449	737	6.04673	Up	2e-07	2.59e-07	5.48	52.29	0	0	0
LTCONS_00130173	1149	6.04673	Up	2e-07	2.59e-07	12.91	0	5.21	0	0
LTCONS_00109410	462	6.04673	Up	2e-07	2.59e-07	0	67.22	48.22	0	0
LTCONS_00125697	754	2.49532	Up	2.15e-07	2.78e-07	30.77	0	24.34	4.67	3.97
LTCONS_00145003	4368	6.03138	Up	2.31e-07	2.98e-07	1.06	7.65	0	0	0
LTCONS_00127969	6795	1.27242	Up	2.57e-07	3.29e-07	7.2	6.12	2.56	2.43	2.67
LTCONS_00076272	4102	1.16707	Up	2.83e-07	3.62e-07	11.73	16.3	5.67	6.81	3.14
LTCONS_00006038	1500	2.08855	Up	3.11e-07	3.96e-07	8.49	41.81	0	3.7	2.81
LTCONS_00123678	998	4.12919	Up	3.51e-07	4.45e-07	3.99	8.73	33.21	0.57	0.73
LTCONS_00140058	865	4.12919	Up	3.51e-07	4.45e-07	8.1	27.1	10.52	0.67	0.85
LTCONS_00090512	674	2.65971	Up	3.64e-07	4.61e-07	12.06	39.87	41.15	2.65	5.64
LTCONS_00173350	376	5.95927	Up	4.48e-07	5.58e-07	0	127.53	8.67	0	0
LTCONS_00168096	1479	5.95927	Up	4.48e-07	5.58e-07	1.33	27	0	0	0
LTCONS_00116536	1459	5.95927	Up	4.48e-07	5.58e-07	0	31.3	0	0	0
LTCONS_00066045	1609	5.53252	Up	4.71e-07	5.86e-07	8.29	0	4.27	0.23	0
LTCONS_00013714	1703	2.89787	Up	5.67e-07	6.99e-07	6.31	20	0	1.3	0.82
LTCONS_00088810	1172	3.55406	Up	5.85e-07	7.2e-07	11.73	12.84	0	1.05	0.61
LTCONS_00176555	1740	4.95927	Up	5.88e-07	7.23e-07	7.85	0	3.4	0.32	0
LTCONS_00156716	1819	4.95927	Up	5.88e-07	7.23e-07	8.57	0	0	0.3	0
LTCONS_00168473	1185	5.88717	Up	8.46e-07	1.02e-06	0	0	38.42	0	0
LTCONS_00008963	2934	3.26028	Up	9.06e-07	1.09e-06	5.88	0	1.99	0.56	0.23
LTCONS_00033011	12691	4.84308	Up	9.64e-07	1.15e-06	0.87	0	0.91	0	0.06
LTCONS_00019841	4311	5.86616	Up	1.01e-06	1.2e-06	0	0	10.12	0	0
LTCONS_00094884	519	5.86616	Up	1.01e-06	1.2e-06	5.99	70.82	0	0	0
LTCONS_00179481	260	5.86616	Up	1.01e-06	1.2e-06	65.27	0	0	0	0
LTCONS_00168414	485	5.86616	Up	1.01e-06	1.2e-06	2.15	50.92	39.18	0	0
LTCONS_00079484	1345	2.39223	Up	1.04e-06	1.23e-06	14.62	0	15.49	2.08	2.63
LTCONS_00148745	13646	1.22243	Up	1.07e-06	1.26e-06	2.01	6.79	1.39	0.74	1.86
LTCONS_00153195	1754	4.88147	Up	1.23e-06	1.45e-06	1.76	9.7	10.1	0.31	0
LTCONS_00146124	676	2.83374	Up	1.32e-06	1.54e-06	7.51	75.07	0	3.52	2.25
LTCONS_00160864	3396	2.83374	Up	1.32e-06	1.54e-06	1.14	8.22	6.87	0.48	0.6
LTCONS_00038893	889	2.50345	Up	1.34e-06	1.56e-06	24.52	0	11.29	3.72	2.38
LTCONS_00135842	1961	1.47384	Up	1.58e-06	1.83e-06	10.42	33.15	9.01	5.87	4.95
LTCONS_00183596	3069	3.20796	Up	1.84e-06	2.11e-06	2.83	7.29	1.9	0.35	0.44
LTCONS_00159969	1755	3.95927	Up	2.11e-06	2.41e-06	1.67	14.54	6.73	0	0.79
LTCONS_00092354	5648	3.95927	Up	2.11e-06	2.41e-06	2.04	0	2.05	0.09	0.12
LTCONS_00091233	741	3.95927	Up	2.11e-06	2.41e-06	4.09	51.98	0	1.59	0
LTCONS_00153107	3640	5.76662	Up	2.31e-06	2.62e-06	3.7	0	0	0	0
LTCONS_00150956	734	5.76662	Up	2.31e-06	2.62e-06	0	56.56	0	0	0
LTCONS_00030413	885	5.76662	Up	2.31e-06	2.62e-06	12.43	0	10.27	0	0
LTCONS_00026219	374	5.76662	Up	2.31e-06	2.62e-06	0	119.76	0	0	0
LTCONS_00054901	1038	1.32329	Up	2.34e-06	2.63e-06	27.99	33.76	45.18	16.4	10
LTCONS_00132500	2216	2.25473	Up	2.43e-06	2.73e-06	8.76	0	9.28	1.97	0.93
LTCONS_00053135	742	2.25473	Up	2.43e-06	2.73e-06	14.97	35.94	28.89	5.55	4.05
LTCONS_00172345	1216	2.95927	Up	2.44e-06	2.74e-06	0	47.3	0	0.93	1.76
LTCONS_00183930	2079	2.18166	Up	2.55e-06	2.85e-06	8.88	0	12.73	1.58	2
LTCONS_00031268	2809	2.11681	Up	2.63e-06	2.94e-06	5.16	10.97	3.12	1.54	1.22
LTCONS_00085275	8247	5.73853	Up	2.9e-06	3.22e-06	1.59	0	0	0	0
LTCONS_00085274	8183	2.1937	Up	3.19e-06	3.53e-06	1.79	4.06	0	0.65	0.13
LTCONS_00157947	3227	1.7982	Up	3.36e-06	3.72e-06	4.15	0	19.28	1.63	2.09
LTCONS_00062432	2834	5.70128	Up	3.88e-06	4.23e-06	1.02	10.26	0	0	0
LTCONS_00150608	1087	3.12919	Up	4.42e-06	4.8e-06	15.49	0	2.76	0.52	1.99
LTCONS_00045472	2449	2.37431	Up	4.56e-06	4.94e-06	3.56	11.48	5.98	1.33	0.84
LTCONS_00019844	4515	1.39343	Up	4.8e-06	5.19e-06	10.51	0	0	1.84	3.14
LTCONS_00023628	533	2.29323	Up	5.28e-06	5.68e-06	28.48	34.38	23.56	5.5	7.46
LTCONS_00090525	788	5.65971	Up	5.34e-06	5.72e-06	7.66	0	27.1	0	0
LTCONS_00093005	3209	5.65971	Up	5.34e-06	5.72e-06	3.01	0	2.73	0	0
LTCONS_00089726	2211	5.65971	Up	5.34e-06	5.72e-06	5.71	0	0	0	0
LTCONS_00041995	3654	2.70343	Up	6.43e-06	6.81e-06	2.4	4.58	3.99	0	1.11
LTCONS_00043821	2743	1.61483	Up	6.61e-06	6.99e-06	12.78	0	2.42	2.21	3.32
LTCONS_00171894	950	3.84523	Up	6.66e-06	7.04e-06	14.38	3.06	0	0	1.53
LTCONS_00080009	2783	1.46451	Up	7.39e-06	7.78e-06	8.68	15.11	4.2	3.5	3.2
LTCONS_00085993	3984	1.29487	Up	7.49e-06	7.88e-06	5.8	11.19	9.5	2.7	3.74
LTCONS_00092369	867	4.65971	Up	8.35e-06	8.74e-06	9.24	0	17.5	0.67	0
LTCONS_00044275	840	4.65971	Up	8.35e-06	8.74e-06	5.97	0	28.95	0.69	0
LTCONS_00086661	969	1.78934	Up	1.01e-05	1.05e-05	2.06	72.07	18.68	4.73	7.51
LTCONS_00145674	1380	3.04673	Up	1.05e-05	1.09e-05	12.1	0	0	1.62	0
LTCONS_00024586	2442	5.54423	Up	1.24e-05	1.27e-05	4.76	0	0	0	0
LTCONS_00025884	492	5.54423	Up	1.24e-05	1.27e-05	25.39	0	0	0	0
LTCONS_00016436	665	5.54423	Up	1.24e-05	1.27e-05	0	53.94	0	0	0
LTCONS_00154629	940	5.54423	Up	1.24e-05	1.27e-05	5.3	0	22.5	0	0
LTCONS_00144851	1294	1.15963	Up	1.25e-05	1.28e-05	31.19	8.86	34.55	13.12	12.03
LTCONS_00054248	1945	3.76662	Up	1.28e-05	1.31e-05	4	0	9.09	0	0.71
LTCONS_00025186	1253	3.76662	Up	1.28e-05	1.31e-05	11.01	0	0	0	1.14
LTCONS_00079273	3858	2.3291	Up	1.31e-05	1.33e-05	3.79	5.06	0	0.65	0.69
LTCONS_00041906	1507	5.52365	Up	1.44e-05	1.46e-05	4.44	0	9.84	0	0
LTCONS_00168472	725	3.74377	Up	1.56e-05	1.57e-05	16.74	0	7.52	1.63	0
LTCONS_00134601	769	5.49781	Up	1.72e-05	1.72e-05	6.18	0	27.47	0	0
LTCONS_00020380	1904	1.47384	Up	1.76e-05	1.75e-05	18.92	0	4.64	3.17	6.2
LTCONS_00179579	1673	3.2812	Up	1.87e-05	1.86e-05	6.42	0	7.07	0.33	0.84
LTCONS_00122977	814	4.60673	Up	1.9e-05	1.89e-05	7.44	0	22.44	0.69	0
LTCONS_00135682	404	4.54423	Up	2.05e-05	2.03e-05	31.55	0	0	0	2.08
LTCONS_00130110	2421	2.9763	Up	2.12e-05	2.09e-05	6.48	0	0	0	1.14
LTCONS_00090642	7996	2.01816	Up	2.34e-05	2.28e-05	0.96	4.15	1.81	0.53	0.34
LTCONS_00151316	1196	5.45112	Up	2.36e-05	2.3e-05	9.29	0	0	0	0
LTCONS_00079919	1220	2.25406	Up	2.5e-05	2.44e-05	3.38	0	42.63	2.53	1.94
LTCONS_00007013	3524	1.74075	Up	2.88e-05	2.79e-05	5.97	2.59	3.94	1.89	0.97
LTCONS_00083653	480	5.4187	Up	2.93e-05	2.82e-05	15.22	0	26.42	0	0
LTCONS_00136484	1034	5.4187	Up	2.93e-05	2.82e-05	10.56	0	0	0	0
LTCONS_00106546	2070	5.4187	Up	2.93e-05	2.82e-05	4.7	0	1.42	0	0
LTCONS_00128273	1334	5.4187	Up	2.93e-05	2.82e-05	6.63	0	4.47	0	0
LTCONS_00057867	547	5.4187	Up	2.93e-05	2.82e-05	9.43	0	34.36	0	0
LTCONS_00118630	213	5.4187	Up	2.93e-05	2.82e-05	0	186.93	0	0	0
LTCONS_00167368	1822	2.7248	Up	3.09e-05	2.96e-05	7.49	0	4.86	1.21	0.38
LTCONS_00104953	5174	2.7248	Up	3.09e-05	2.96e-05	0	9.13	0	0.21	0.39
LTCONS_00030565	4655	3.18166	Up	4.52e-05	4.23e-05	2.06	0	2.5	0	0.44
LTCONS_00149953	1797	3.18166	Up	4.52e-05	4.23e-05	3.8	11.04	0	0	1.16
LTCONS_00033813	1518	2.18166	Up	4.63e-05	4.32e-05	7.1	0	19.53	1.46	2.32
LTCONS_00129490	842	1.27996	Up	5.39e-05	4.98e-05	16.04	81.96	24.79	11.98	15.56
LTCONS_00029164	4908	1.41384	Up	6.25e-05	5.7e-05	3.33	6.79	4.73	1.85	1.37
LTCONS_00131639	1824	5.29698	Up	6.34e-05	5.77e-05	0	0	16.35	0	0
LTCONS_00104459	1207	3.13559	Up	6.66e-05	6.05e-05	5.36	0	17.33	0.47	1.18
LTCONS_00050966	422	5.2812	Up	6.97e-05	6.29e-05	20.04	0	15.23	0	0
LTCONS_00045818	440	5.2812	Up	6.97e-05	6.29e-05	2.39	63.92	0	0	0
LTCONS_00100201	3967	5.2812	Up	6.97e-05	6.29e-05	0.73	4.92	0	0	0
LTCONS_00001291	2411	5.2812	Up	6.97e-05	6.29e-05	4.02	0	0	0	0
LTCONS_00145957	694	5.2812	Up	6.97e-05	6.29e-05	5.84	12.88	13.29	0	0
LTCONS_00006694	508	5.2812	Up	6.97e-05	6.29e-05	20.44	0	0	0	0
LTCONS_00037386	845	5.2812	Up	6.97e-05	6.29e-05	11.86	0	0	0	0
LTCONS_00093016	305	3.54423	Up	7.79e-05	6.97e-05	36.13	0	22.02	2.3	3.01
LTCONS_00076359	6210	2.33049	Up	8.02e-05	7.17e-05	2.45	0	1.08	0.6	0
LTCONS_00154633	38096	5.22531	Up	9.73e-05	8.57e-05	0.24	0	0	0	0
LTCONS_00033721	2070	1.89787	Up	9.79e-05	8.61e-05	5.17	0	17.05	2.64	0.67
LTCONS_00019850	3288	1.78333	Up	0.000107293	9.41e-05	4.95	3.4	3.43	1.65	0.81
LTCONS_00076380	3958	3.07475	Up	0.00010899	9.53e-05	0.24	8.45	0	0.27	0.17
LTCONS_00108489	225	3.07475	Up	0.00010899	9.53e-05	0	205.88	0	10.45	0
LTCONS_00165567	377	3.07475	Up	0.00010899	9.53e-05	36.92	0	0	3.51	2.27
LTCONS_00009530	1262	5.19958	Up	0.000113065	9.87e-05	2.69	0	14.18	0	0
LTCONS_00072099	4461	3.30304	Up	0.000125172	0.000108588	2.37	0	0.65	0.12	0.2
LTCONS_00090297	656	4.2812	Up	0.000126033	0.000109058	7.76	0	23.53	0	1.16
LTCONS_00107479	4585	4.2812	Up	0.000126033	0.000109058	0.84	3.64	0	0.12	0
LTCONS_00041860	632	4.2812	Up	0.000126033	0.000109058	3.23	38.01	0	0.95	0
LTCONS_00016512	752	4.2812	Up	0.000126033	0.000109058	10.73	0	8.14	0	1
LTCONS_00043908	2924	2.76662	Up	0.000138135	0.000118748	4.3	0	1	0.37	0.47
LTCONS_00138637	1326	2.76662	Up	0.000138135	0.000118748	6.68	10.8	0	0.42	1.6
LTCONS_00038251	517	2.76662	Up	0.000138135	0.000118748	0	71.12	12.18	1.2	4.62
LTCONS_00019851	2663	1.5967	Up	0.000138947	0.000119413	5.09	5.27	9.89	1.22	3.09
LTCONS_00145031	6026	1.01977	Up	0.000142856	0.00012263	3.5	8.74	7.22	4.76	0
LTCONS_00072069	5227	2.0628	Up	0.000143209	0.000122921	3	0	1.84	0.41	0.66
LTCONS_00182568	2541	5.12919	Up	0.000168386	0.000141277	3.43	0	0	0	0
LTCONS_00175979	367	5.12919	Up	0.000168386	0.000141277	26.34	0	0	0	0
LTCONS_00013739	643	5.12919	Up	0.000168386	0.000141277	1.58	32.64	4.81	0	0
LTCONS_00046350	806	5.12919	Up	0.000168386	0.000141277	6.23	0	15.12	0	0
LTCONS_00169137	208	5.12919	Up	0.000168386	0.000141277	22.77	87.63	0	0	0
LTCONS_00171781	2289	5.12919	Up	0.000168386	0.000141277	2.12	0	5.13	0	0
LTCONS_00025524	12943	5.12919	Up	0.000168386	0.000141277	0.66	0	0	0	0
LTCONS_00182304	717	5.12919	Up	0.000168386	0.000141277	0	37.29	0	0	0
LTCONS_00086338	2918	5.12919	Up	0.000168386	0.000141277	1.66	0	4.01	0	0
LTCONS_00067067	1865	5.12919	Up	0.000168386	0.000141277	0	0	14.23	0	0
LTCONS_00041985	598	5.12919	Up	0.000168386	0.000141277	11.99	0	10.4	0	0
LTCONS_00015390	259	5.12919	Up	0.000168386	0.000141277	34.97	0	13.34	0	0
LTCONS_00028161	2678	2.37431	Up	0.000181949	0.000152031	3.97	0	5.46	0.41	1.02
LTCONS_00038176	1616	3.4187	Up	0.000192431	0.000160238	4.84	0	5.49	0.68	0
LTCONS_00096089	1362	3.4187	Up	0.000192431	0.000160238	5.77	0	6.55	0.41	0.52
LTCONS_00049127	881	2.23938	Up	0.000195416	0.000162545	0	0	58.5	2.62	2.5
LTCONS_00029099	3397	5.07863	Up	0.000221916	0.000183077	2.47	0	0	0	0
LTCONS_00036180	870	4.17805	Up	0.000237454	0.000195374	3.69	10.1	10.82	0.66	0
LTCONS_00162876	449	3.01493	Up	0.000245817	0.000200327	4.43	69.42	0	4.05	0
LTCONS_00057166	896	2.95927	Up	0.000261692	0.000212324	0	39.16	0	0	2.46
LTCONS_00173614	604	2.95927	Up	0.000261692	0.000212324	10.17	0	30.86	2	1.28
LTCONS_00033041	1683	5.03822	Up	0.000275054	0.000222675	4.9	0	0	0	0
LTCONS_00054142	411	4.12919	Up	0.000315993	0.000253737	2.58	61.4	0	1.58	0
LTCONS_00037884	2484	4.12919	Up	0.000315993	0.000253737	1.56	0	5.9	0	0.28
LTCONS_00171532	722	4.12919	Up	0.000315993	0.000253737	12.61	0	0	0	1.04
LTCONS_00068593	479	4.12919	Up	0.000315993	0.000253737	19.61	0	0	1.31	0
LTCONS_00064162	1112	1.46398	Up	0.000324415	0.000259998	14.33	20.78	11.39	3.77	8.13
LTCONS_00094986	2240	1.83578	Up	0.000378507	0.000300557	5.69	0	9.04	1.89	0.97
LTCONS_00099051	1447	1.82177	Up	0.000410214	0.000321072	2.03	33.54	0	2.31	2.44
LTCONS_00028934	802	1.82177	Up	0.000410214	0.000321072	18.8	0	19	8	0
LTCONS_00130108	1661	4.95927	Up	0.000412324	0.000321072	0	11.97	1.78	0	0
LTCONS_00005897	1428	4.95927	Up	0.000412324	0.000321072	0	0	16.64	0	0
LTCONS_00097687	683	4.95927	Up	0.000412324	0.000321072	2.97	26.2	0	0	0
LTCONS_00057559	945	4.95927	Up	0.000412324	0.000321072	8.44	0	0	0	0
LTCONS_00093002	1434	4.95927	Up	0.000412324	0.000321072	5.47	0	0	0	0
LTCONS_00012661	717	2.15191	Up	0.000422607	0.000328625	12.7	0	29.96	4.94	1.05
LTCONS_00171840	1171	2.04673	Up	0.000431542	0.000335056	9.28	0	15.33	2.41	1.83
LTCONS_00090979	11183	1.46623	Up	0.00044104	0.00034207	1.2	2.22	1.03	0.57	0.42
LTCONS_00079643	1018	3.28408	Up	0.000466431	0.00036077	8.8	0	2.96	1.12	0
LTCONS_00103808	251	3.2812	Up	0.000474931	0.000366308	31.75	0	41.55	5.97	0
LTCONS_00009002	2202	3.2812	Up	0.000474931	0.000366308	4.41	0	0	0	0.63
LTCONS_00049077	341	3.2812	Up	0.000474931	0.000366308	31.8	0	0	1.99	2.59
LTCONS_00157932	3336	4.9116	Up	0.000521732	0.000400533	0	0	6.77	0	0
LTCONS_00085276	3085	3.6335	Up	0.000552914	0.000422608	0	0	8.52	0	0.31
LTCONS_00184739	1942	2.62548	Up	0.000642526	0.00048346	1.97	0	12.04	1.06	0
LTCONS_00085179	1256	2.41787	Up	0.000650071	0.000488906	7.09	0	9.43	1.01	1.4
LTCONS_00137311	448	2.54423	Up	0.000744642	0.000555667	23.45	0	14.25	4.26	1.83
LTCONS_00048260	698	2.54423	Up	0.000744642	0.000555667	1.45	29.86	17.62	3.4	0
LTCONS_00073162	843	4.82519	Up	0.000786091	0.000584729	5.59	0	9.33	0	0
LTCONS_00071689	597	3.95927	Up	0.000798284	0.000592142	1.72	35.39	0	0	1.3
LTCONS_00166418	1034	3.95927	Up	0.000798284	0.000592142	1.92	0	17.45	0.55	0
LTCONS_00123746	304	3.95927	Up	0.000798284	0.000592142	29.01	0	0	2.31	0
LTCONS_00055936	1085	3.95927	Up	0.000798284	0.000592142	7.31	0	0	0.52	0
LTCONS_00018564	2430	2.71826	Up	0.00081575	0.000604396	0	12.72	0	0.73	0
LTCONS_00043913	752	1.74777	Up	0.000817788	0.000605765	13.42	0	36.61	3.91	5.98
LTCONS_00094885	1248	2.33778	Up	0.000828947	0.00061313	5.53	13.81	0	0.9	1.71
LTCONS_00042153	729	1.88189	Up	0.000849441	0.000627367	12.49	32.79	0	3.23	5.16
LTCONS_00122302	272	1.71406	Up	0.000962065	0.000704515	0	237.35	0	14.07	21.17
LTCONS_00010188	2157	1.45677	Up	0.000976315	0.000714459	5.85	7.84	6.81	3.29	1.28
LTCONS_00173672	761	1.45677	Up	0.000976315	0.000714459	29.15	0	8.03	7.71	6.88
LTCONS_00108047	4653	4.76662	Up	0.00102562	0.000734428	0	4.18	0	0	0
LTCONS_00024648	222	4.76662	Up	0.00102562	0.000734428	36.79	0	0	0	0
LTCONS_00150931	315	4.76662	Up	0.00102562	0.000734428	3.48	0	63.64	0	0
LTCONS_00066457	336	4.76662	Up	0.00102562	0.000734428	0	67.86	0	0	0
LTCONS_00097411	458	4.76662	Up	0.00102562	0.000734428	16.02	0	0	0	0
LTCONS_00171945	707	4.76662	Up	0.00102562	0.000734428	2.86	0	21.72	0	0
LTCONS_00075696	694	4.76662	Up	0.00102562	0.000734428	10.23	0	0	0	0
LTCONS_00002675	753	4.76662	Up	0.00102562	0.000734428	9.38	0	0	0	0
LTCONS_00048357	1017	4.76662	Up	0.00102562	0.000734428	6.84	0	0	0	0
LTCONS_00182067	1596	4.76662	Up	0.00102562	0.000734428	4.29	0	0	0	0
LTCONS_00126610	543	4.76662	Up	0.00102562	0.000734428	7.6	0	17.32	0	0
LTCONS_00171689	1085	4.76662	Up	0.00102562	0.000734428	6.39	0	0	0	0
LTCONS_00149710	5585	4.76662	Up	0.00102562	0.000734428	0.17	2.98	0	0	0
LTCONS_00102801	690	4.76662	Up	0.00102562	0.000734428	10.29	0	0	0	0
LTCONS_00144528	273	4.76662	Up	0.00102562	0.000734428	28.75	0	0	0	0
LTCONS_00071355	389	4.76662	Up	0.00102562	0.000734428	10.97	0	25.03	0	0
LTCONS_00076536	664	4.76662	Up	0.00102562	0.000734428	7.66	0	9.29	0	0
LTCONS_00055938	1210	4.76662	Up	0.00102562	0.000734428	5.71	0	0	0	0
LTCONS_00001411	780	4.76662	Up	0.00102562	0.000734428	1.29	22.7	0	0	0
LTCONS_00163075	829	1.30719	Up	0.0010392	0.000743376	15.73	49.63	3.67	11.92	4.46
LTCONS_00184182	995	4.7625	Up	0.00104466	0.000747059	4.98	5.84	0	0	0
LTCONS_00078841	1385	1.31571	Up	0.00108838	0.00077687	10.51	22.74	3.57	4.35	5.45
LTCONS_00005385	1178	4.74796	Up	0.0011142	0.000794652	3.41	0	7.21	0	0
LTCONS_00022609	2703	3.12919	Up	0.00117043	0.00083215	1.79	0	4.33	0	0.51
LTCONS_00088904	533	3.12919	Up	0.00117043	0.00083215	11.64	0	17.67	2.31	0
LTCONS_00040568	1500	3.12919	Up	0.00117043	0.00083215	0	17.11	0	0.74	0
LTCONS_00063690	967	1.21023	Up	0.00122588	0.000869123	5.86	75.24	0	10.05	6.64
LTCONS_00068014	1517	1.7857	Up	0.00125778	0.000890618	4.27	13.17	6.84	2.74	1.01
LTCONS_00023627	385	4.24112	Up	0.00126981	0.000898669	16.48	9.6	0	0	1.62
LTCONS_00123045	4162	1.08044	Up	0.00138908	0.000975864	4.62	10.04	0.7	1.95	2.93
NONMMUT102084.1	923	10.3878	Up	0	0	52847.8	42683	53008.6	41.75	37.25
NONMMUT029636.2	3845	13.2876	Up	0	0	15272.2	14812.4	18132.5	1.62	1.57
NONMMUT119105.1	1716	9.93983	Up	0	0	15056.9	21295.2	14858	16.07	18.31
NONMMUT033615.2	2869	3.78881	Up	0	0	6910.05	7531.89	4455.43	528.11	425.84
NONMMUT033627.2	2224	9.56339	Up	0	0	14233	1548.97	2078.52	12.27	12.71
NONMMUT050512.2	1318	7.62216	Up	0	0	7886.63	17834.1	8908.79	46.95	61.13
NONMMUT031787.2	2451	7.07099	Up	0	0	4607.89	6279.05	3886.61	31.61	42.7
NONMMUT033603.2	2686	2.98235	Up	0	0	7297.26	4037.86	3760.34	838.88	670.98
NONMMUT033638.2	1026	8.80714	Up	0	0	19039.3	2552.99	3028.76	31.11	26.65
NONMMUT029673.2	720	5.75222	Up	0	0	11430.6	15400.7	20767.5	346.85	189.41
NONMMUT033245.2	3579	3.73308	Up	0	0	2590.31	3466.87	2630.24	223.9	197.56
NONMMUT033626.2	1192	9.6772	Up	0	0	12896.9	2228.85	1928.95	10.4	11.39
NONMMUT064471.2	1472	2.49814	Up	0	0	6323.68	9893.88	8289.09	1342.11	1381.21
NONMMUT029382.2	2201	3.93413	Up	0	0	2937.72	3721.17	2579.82	202.49	202.68
NONMMUT027782.2	1873	6.48837	Up	0	0	3197.79	3208.67	2295.31	31.57	38.26
NONMMUT079695.1	674	10.5165	Up	0	0	12250.5	13048.6	11439	7.08	11.28
NONMMUT040659.2	2369	7.12266	Up	0	0	2256.37	1739.27	2274.47	16.78	14.52
NONMMUT064718.2	1485	1.78333	Up	0	0	4838.5	11568.4	9227.03	1922.2	2377.66
NONMMUT015670.2	1224	5.61242	Up	0	0	2817.01	4387.5	2874.71	78.58	51.87
NONMMUT014243.2	3307	8.32347	Up	0	0	1188.74	1861.03	1034.74	3.16	5.31
NONMMUT055892.2	2981	3.52031	Up	0	0	1440.88	1561.55	1074.07	138.99	104.19
NONMMUT091009.1	1843	6.02649	Up	0	0	1906.71	1331.92	2016.41	27.45	29.81
NONMMUT121493.1	4787	7.4449	Up	0	0	621.61	907.64	768.22	4.97	3.06
NONMMUT053125.2	3611	6.94312	Up	0	0	819.27	1172.94	739.95	8.2	6.02
NONMMUT029670.2	427	16.3958	Up	0	0	35695.1	30500.6	26953.8	0	0
NONMMUT094161.1	2479	8.59616	Up	0	0	1193.68	1297.7	1387.89	1.97	4.99
NONMMUT084631.1	1249	2.64101	Up	0	0	2839.91	3424.18	4416.12	493.8	606.72
NONMMUT091481.1	837	5.0775	Up	0	0	3233.27	4102.44	1610.41	113.03	75.36
NONMMUT013561.2	5006	3.79923	Up	0	0	566.11	655.11	294.13	42.67	33.49
NONMMUT033639.2	392	9.61941	Up	0	0	12949.3	2738.18	2044.64	16.67	6.98
NONMMUT025494.2	410	9.20334	Up	0	0	8860.55	2716.86	8430.96	22.12	4.09
NONMMUT015672.2	3942	4.78822	Up	0	0	476.06	827.08	529.42	24.13	15.99
NONMMUT091482.1	1484	3.91963	Up	0	0	1812.67	1972.67	674.73	115.32	104.34
NONMMUT033637.2	287	9.94966	Up	0	0	18123.8	1392.5	3439.09	17.43	9.82
NONMMUT006494.2	12080	3.75558	Up	0	0	197.51	147.12	174.06	14.13	12.98
NONMMUT119603.1	2355	5.45154	Up	0	0	620.43	1267.69	693.68	17.08	19
NONMMUT047819.2	545	11.8437	Up	0	0	7200.52	4427.32	6185.64	2.25	1.44
NONMMUT035084.2	1047	9.73569	Up	0	0	2292.99	2621.91	1664.08	1.63	4.14
NONMMUT057550.2	7928	2.01338	Up	0	0	369.56	393.48	408.88	94.52	97.01
NONMMUT062267.2	4350	6.66138	Up	0	0	264.54	513.46	278.08	4.99	0.93
NONMMUT119104.1	674	6.85071	Up	0	0	1962.08	3408.95	1662.42	16.42	25.3
NONMMUT029650.2	239	2.40297	Up	0	0	10905.8	11045.7	15008.3	3541.38	1610.83
NONMMUT117413.1	3191	7.617	Up	0	0	432.99	415.29	455.49	2.15	2.37
NONMMUT029669.2	410	14.839	Up	0	0	9891.17	6955.27	22089.2	0	0
NONMMUT011719.2	1162	5.97343	Up	0	0	1035.06	1177.69	1107.18	12.77	24.27
NONMMUT010177.2	2936	3.74703	Up	0	0	478.06	479.69	527.52	37.22	36.75
NONMMUT025708.2	1295	7.28184	Up	0	0	879.44	1516.89	918.4	7.36	6.03
NONMMUT071828.2	3147	5.06486	Up	0	0	298.07	570.48	451.04	10.47	13.21
NONMMUT062265.2	4434	6.21307	Up	0	0	271.74	274.49	239.93	1.92	5.8
NONMMUT054984.2	1019	7.94024	Up	0	0	1116.42	1972.37	966.95	6.81	3.53
NONMMUT057775.2	2260	3.33037	Up	0	0	571	730.08	689.81	79.89	43.3
NONMMUT008068.2	2169	3.51979	Up	0	0	508.58	960.31	472.8	57.93	46.78
NONMMUT010592.2	1516	4.93602	Up	0	0	650.53	727.59	584.08	39.16	0.27
NONMMUT044296.2	1673	4.50838	Up	0	0	453.68	1004.93	600.92	26.75	27.16
NONMMUT044763.2	599	4.01844	Up	0	0	2106.7	1027.72	1458.31	128.25	102.15
NONMMUT048807.2	2811	3.36177	Up	0	0	395.11	266.17	501.42	37	40.62
NONMMUT121768.1	750	2.25413	Up	0	0	2023.41	3204.93	2203.09	505.32	518.58
NONMMUT003859.2	1934	5.57765	Up	0	0	437.07	371.66	457.42	9.06	9.33
NONMMUT070536.2	1281	2.18389	Up	0	0	1344.74	1021.3	1459.55	288.49	306.89
NONMMUT137558.1	1668	3.18367	Up	0	0	573.22	799.15	498.15	75.72	59.25
NONMMUT029014.2	1688	4.13016	Up	0	0	415.24	674.46	511.37	28.45	28.84
NONMMUT051456.2	562	2.27761	Up	0	0	2382.84	3220.55	2846.83	667.24	490.46
NONMMUT056298.2	2339	12.3462	Up	0	0	535.19	962.24	736.3	0.23	0
NONMMUT022679.2	520	6.81951	Up	0	0	1460.34	1595.87	1657.81	17.84	10.69
NONMMUT060613.2	2707	2.92184	Up	0	0	401.92	274.53	373.53	48.73	51.09
NONMMUT028475.2	1201	3.56123	Up	0	0	746.99	579.8	746.66	59.56	66.62
NONMMUT046953.2	1592	6.34571	Up	0	0	449.96	488.12	353.33	4.87	6.42
NONMMUT029480.2	1130	4.75723	Up	0	0	672.32	498.01	692.09	22.53	27.32
NONMMUT054395.2	6159	5.08342	Up	0	0	108.53	127.34	95.61	3.28	3.27
NONMMUT015542.2	1064	4.19874	Up	0	0	738.12	552.3	790.54	40.59	40.01
NONMMUT049545.2	1357	5.58832	Up	0	0	434.55	617.96	592.11	9.88	12
NONMMUT132555.1	1079	2.61782	Up	0	0	980.95	1085.76	1048.97	178.34	164.98
NONMMUT025860.2	1742	7.17237	Up	0	0	445.91	213.29	440.85	2.22	3.6
NONMMUT071376.2	2325	4.32455	Up	0	0	303.23	269.88	335.7	15.24	15.69
NONMMUT073216.2	4429	4.92805	Up	0	0	119.15	256.94	121.43	6.66	2.75
NONMMUT065241.2	1587	7.24046	Up	0	0	428.5	561.12	295.6	4.19	1.33
NONMMUT029433.2	1336	5.35571	Up	0	0	484.95	443.64	537.27	13.6	10.65
NONMMUT028324.2	2331	2.69336	Up	0	0	375.92	516.61	446.85	65.22	67.33
NONMMUT055072.2	2250	5.92029	Up	0	0	302.32	161.45	298.84	4.36	4.9
NONMMUT046940.2	912	4.86883	Up	0	0	790.49	483.56	693.48	28.41	21.68
NONMMUT000377.2	214	4.02396	Up	0	0	3413.46	4391.7	4741.39	321.97	266.36
NONMMUT010727.2	2427	4.97489	Up	0	0	260.88	229.84	221.59	6.06	10.48
NONMMUT056758.2	692	6.06996	Up	0	0	1028.75	469.26	849	14.57	13.14
NONMMUT082342.1	547	6.05839	Up	0	0	1137.19	1152.46	1053.56	15.7	21.58
NONMMUT086397.1	1487	4.24384	Up	0	0	403.7	462.74	422.3	23.4	22.12
NONMMUT096487.1	2586	3.79103	Up	0	0	275.85	169.33	267.25	16.5	21.21
NONMMUT036689.2	2657	5.01518	Up	0	0	196.37	315.7	157.53	6.94	6.45
NONMMUT043778.2	4989	4.31926	Up	0	0	117.01	159.84	82.65	6.54	5.41
NONMMUT124922.1	5284	5.33946	Up	0	0	114.22	70.44	109.85	3.01	2.1
NONMMUT049915.2	1528	8.40911	Up	0	0	381.33	564.94	292.97	1.82	0.46
NONMMUT023662.2	2657	7.00607	Up	4.89e-298	1.86e-296	186.97	202.73	202.4	1.32	1.8
NONMMUT001813.2	590	2.85302	Up	1.69e-288	6.16e-287	1357.42	1403.48	923.16	202.42	176.36
NONMMUT121334.1	8545	4.01869	Up	1.95e-282	7e-281	55.98	77.04	57.89	3.86	3.68
NONMMUT085817.1	432	5.76221	Up	3.44e-282	1.23e-280	1231.66	793.79	1441.94	36.32	8.53
NONMMUT021126.2	2037	6.06506	Up	8.09e-276	2.87e-274	200.95	316	206.56	4.03	2.72
NONMMUT016665.2	2873	2.31067	Up	1.93e-266	6.71e-265	258.64	335.39	326.62	66.71	49.47
NONMMUT059783.2	1295	4.02494	Up	1e-265	3.48e-264	358.01	449.53	414.32	24.23	25.23
NONMMUT085818.1	584	6.74769	Up	4.08e-264	1.4e-262	837.83	981.81	584.97	3.64	14.04
NONMMUT034981.2	2090	4.02387	Up	6.64e-263	2.26e-261	214.35	195.73	336.29	13.61	16.21
NONMMUT070272.2	3675	6.05251	Up	1.05e-261	3.57e-260	120.29	116.13	110.18	1.17	2.59
NONMMUT028646.2	1256	6.96931	Up	2.05e-256	6.85e-255	296.7	582.84	307.17	4.16	1.43
NONMMUT028770.2	5271	5.62071	Up	4.31e-247	1.4e-245	63.75	106.42	85.57	2.11	0.91
NONMMUT021344.2	1277	4.02108	Up	1.14e-243	3.67e-242	350.89	276.38	478.75	27.13	17.82
NONMMUT065211.2	1158	2.65485	Up	4.96e-242	1.59e-240	636.67	348.48	581.62	100.45	84.76
NONMMUT100982.1	1442	2.73321	Up	8.74e-240	2.79e-238	395.24	548.45	430.46	76.45	55.75
NONMMUT117230.1	3416	1.19228	Up	6.3e-239	1.99e-237	457.44	566.53	817.75	242.04	248.81
NONMMUT129952.1	2166	2.7912	Up	5.51e-238	1.73e-236	271.69	330.53	238.77	44.14	36.97
NONMMUT071600.2	2351	1.72988	Up	4.91e-236	1.53e-234	384.77	557.58	564.01	134.16	148.1
NONMMUT102603.1	1197	7.50337	Up	3.48e-234	1.07e-232	356.27	341.21	370.45	3.64	0
NONMMUT060480.2	1890	3.03213	Up	6.04e-233	1.83e-231	283.42	282.92	304.12	41.27	29.4
NONMMUT021423.2	3264	4.41473	Up	2.79e-228	8.34e-227	103.17	218.36	83.1	4.28	7.85
NONMMUT064828.2	4043	3.26215	Up	1.15e-225	3.42e-224	116.71	137.65	112.36	10.72	15.21
NONMMUT066394.2	3116	2.43012	Up	1.74e-225	5.16e-224	180.27	350.06	159.29	42.82	36.1
NONMMUT044301.2	1291	1.93646	Up	4.26e-224	1.24e-222	603.93	979.72	630.4	194.5	174.46
NONMMUT105126.1	1772	5.29243	Up	5.79e-224	1.68e-222	219.09	145.57	259.91	4.97	6.29
NONMMUT015058.2	881	3.96544	Up	6.22e-223	1.79e-221	541.55	295.69	536.65	34.08	31.61
NONMMUT005752.2	2747	3.17983	Up	5.33e-218	1.51e-216	152.07	190.85	231.09	21.88	17.06
NONMMUT019000.2	660	5.71416	Up	3.03e-217	8.58e-216	559.49	475.85	715.41	12.66	10.4
NONMMUT105101.1	514	12.3135	Up	5.97e-216	1.69e-214	2252.12	277.87	895.37	0	0
NONMMUT010782.2	893	5.70249	Up	1.67e-215	4.69e-214	358.18	573.1	410.48	9.69	6.58
NONMMUT026402.2	2908	3.65479	Up	6.4e-214	1.79e-212	151.16	145.41	126.64	14.52	8.22
NONMMUT060627.2	3660	5.64428	Up	1.9e-211	5.24e-210	82.9	126.14	98.7	2.21	1.58
NONMMUT040744.2	1849	1.01732	Up	7.97e-211	2.18e-209	1121.46	957.46	1552.89	581.67	610.72
NONMMUT010524.2	828	4.06228	Up	8.57e-205	2.29e-203	470.22	276.87	686.99	38.61	18.78
NONMMUT010412.2	3836	5.11268	Up	1.16e-202	3.06e-201	82.03	104.19	88.67	2.66	2.47
NONMMUT120945.1	381	4.93964	Up	7.5e-200	1.94e-198	999.18	904.28	1024.68	31.13	42.61
NONMMUT063701.2	3980	3.47038	Up	2.37e-198	6.07e-197	100.59	137.79	67.82	11.81	6.17
NONMMUT011913.2	4407	3.19292	Up	4.69e-191	1.16e-189	91.17	111.76	88.4	9.25	12.12
NONMMUT018262.2	14903	3.29354	Up	6.67e-182	1.59e-180	26.21	26.1	24.21	2.98	2.24
NONMMUT071414.2	1627	4.41296	Up	8.68e-182	2.06e-180	165.25	200.76	298.28	12.81	5.55
NONMMUT089057.1	2722	5.47655	Up	4.3e-181	1.02e-179	149.58	46.36	55.89	1.92	3.27
NONMMUT061304.2	3099	3.63284	Up	5e-181	1.18e-179	92.09	193.89	104.23	10.27	8.46
NONMMUT065412.2	622	1.50203	Up	5.33e-181	1.26e-179	1650.44	1745.21	1838.83	645.19	648.54
NONMMUT009591.2	1901	3.77141	Up	7.81e-181	1.84e-179	186.97	111.6	254.25	13	14.98
NONMMUT065259.2	2283	10.6387	Up	8.78e-181	2.05e-179	191.21	266.33	198	0.24	0
NONMMUT111913.1	1071	1.98948	Up	5.67e-179	1.31e-177	546.12	626.86	942.18	177.66	156.22
NONMMUT065076.2	2731	1.16209	Up	7.67e-178	1.77e-176	540.71	556.46	493.86	242.23	245.1
NONMMUT094572.1	1911	1.21329	Up	5.38e-176	1.23e-174	617.11	984.54	711.61	332.46	291.85
NONMMUT066370.2	1437	5.77762	Up	1.62e-175	3.7e-174	220.07	147.36	214.99	0.45	8.14
NONMMUT128383.1	2506	6.16687	Up	1.59e-173	3.57e-172	109.55	116.49	128.14	1.25	2.11
NONMMUT113510.1	2815	9.37599	Up	2.52e-172	5.62e-171	111.9	208.34	118.54	0	0.46
NONMMUT044559.2	785	2.57025	Up	3.38e-171	7.46e-170	581.99	685.28	680.39	99.21	125.66
NONMMUT024117.2	3042	4.91927	Up	1.6e-170	3.53e-169	81.57	139.81	85.45	3.2	3.14
NONMMUT134583.1	2896	3.34537	Up	5.3e-165	1.14e-163	118.32	104.85	141.84	12.24	11.79
NONMMUT003790.2	2641	4.32997	Up	5.35e-165	1.15e-163	107.29	104.11	128.58	5.14	6.23
NONMMUT059709.2	4282	5.37991	Up	1.47e-164	3.16e-163	73.18	18.2	79.63	1.38	1.74
NONMMUT057814.2	3273	2.58407	Up	9.57e-164	2.05e-162	144.4	110.14	135.49	18.96	28.08
NONMMUT122173.1	730	4.60756	Up	9.84e-164	2.1e-162	391.82	422.61	428.27	22.61	11.33
NONMMUT054394.2	5565	11.7428	Up	1.12e-161	2.37e-160	88	88.22	101.08	0	0
NONMMUT029473.2	884	5.28391	Up	3.99e-161	8.4e-160	268.38	581.26	170.19	13.12	2.49
NONMMUT042037.2	674	1.7501	Up	5.88e-161	1.23e-159	1006.79	1306.8	1252.73	340.89	371.22
NONMMUT030765.2	1732	2.96637	Up	1.99e-160	4.17e-159	211.88	290.98	171.63	33.47	23.22
NONMMUT029513.2	2218	5.87325	Up	3.33e-158	6.81e-157	115.68	106.7	135.54	2.99	0.88
NONMMUT036173.2	1381	5.86295	Up	1.28e-157	2.6e-156	170.7	275.44	163.68	3.23	3.58
NONMMUT020966.2	13693	3.75927	Up	1.44e-157	2.94e-156	23.59	18.29	20.57	1.01	2.41
NONMMUT071829.2	543	11.6519	Up	2.44e-154	4.9e-153	786.99	963.79	1395.42	0	0
NONMMUT044596.2	2766	11.6422	Up	1.39e-153	2.78e-152	193.42	66.89	214.31	0	0
NONMMUT060449.2	3544	4.23849	Up	3.18e-150	6.19e-149	79.93	41.74	97.86	5.17	2.68
NONMMUT016056.2	3162	2.7848	Up	4.69e-149	9.06e-148	130.66	73.57	125.31	16.88	18.04
NONMMUT036333.2	3460	4.94455	Up	9.51e-149	1.83e-147	65.46	117.81	43.82	3.11	1.44
NONMMUT044251.2	2831	4.3583	Up	1.27e-148	2.44e-147	97.31	115.31	54.65	7.06	1.49
NONMMUT003830.2	7290	3.24272	Up	6.38e-148	1.22e-146	45.45	30.77	50.84	5.4	3.68
NONMMUT066392.2	2801	2.81574	Up	2.81e-147	5.35e-146	107.51	223.83	101.04	21.54	15.42
NONMMUT119205.1	1538	3.78444	Up	3.91e-147	7.41e-146	150.87	322.23	150.32	14.07	13.7
NONMMUT033579.2	3326	2.58264	Up	4.79e-146	8.94e-145	91.63	199.08	117.52	20.59	19.64
NONMMUT075400.1	466	5.27086	Up	2.02e-145	3.74e-144	613.03	359.47	614.11	21.66	8.72
NONMMUT029668.2	430	11.5292	Up	6.11e-145	1.13e-143	180.49	0	5119.8	0	0
NONMMUT033614.2	425	6.92698	Up	9.11e-144	1.68e-142	704.5	756.08	286.19	3.6	8.57
NONMMUT064494.2	2169	3.52985	Up	9.84e-143	1.8e-141	128.49	201.42	77.22	10.07	14
NONMMUT094174.1	4440	6.87068	Up	2.15e-140	3.9e-139	83.78	1.26	15.24	0.59	0.29
NONMMUT097964.1	1043	1.15928	Up	1.7e-139	3.05e-138	913	1137.16	1779.89	633.77	393.45
NONMMUT068855.2	2290	2.66028	Up	2.73e-139	4.88e-138	170.28	154.87	135.86	29.52	21.36
NONMMUT006337.2	3597	4.68807	Up	7.39e-139	1.32e-137	59.73	96.97	51.04	2.25	3.02
NONMMUT123806.1	650	7.71749	Up	9.71e-139	1.72e-137	361.89	635.88	304.2	3.68	0
NONMMUT078848.1	3107	2.75234	Up	2.22e-137	3.9e-136	103.45	132.34	115.59	16.87	16.89
NONMMUT033766.2	205	3.4648	Up	1.43e-134	2.45e-133	1732.54	1375.37	1791.12	243.17	123.56
NONMMUT038767.2	462	1.28721	Up	1.73e-134	2.96e-133	2176.21	2345.91	2163.03	1021.79	962.29
NONMMUT010451.2	2992	8.83885	Up	2.82e-134	4.81e-133	69.72	167.45	74.21	0.18	0.23
NONMMUT033534.2	2939	4.27767	Up	1.01e-132	1.71e-131	87.1	45.73	95.45	3.87	4.65
NONMMUT053251.2	1064	3.80332	Up	1.93e-132	3.26e-131	275.86	187.73	206.1	16.56	20.35
NONMMUT012070.2	4620	2.59225	Up	1.26e-130	2.11e-129	58.23	127.01	75.48	14.15	10.96
NONMMUT067006.2	2791	8.78366	Up	3.73e-130	6.18e-129	83.59	117.49	99.55	0.39	0
NONMMUT003112.2	1939	3.37208	Up	2.16e-129	3.57e-128	151.13	99.14	151.24	16.7	10.38
NONMMUT024517.2	3101	3.38067	Up	5.8e-129	9.56e-128	64.12	126.28	113.03	9.76	6.82
NONMMUT010705.2	1909	3.87835	Up	1.61e-127	2.64e-126	130.58	128.9	112.69	10.07	7.27
NONMMUT047824.2	1106	1.42656	Up	2.52e-127	4.12e-126	563.96	825.43	992.46	286.36	253.59
NONMMUT004054.2	3244	3.47953	Up	1.38e-123	2.22e-122	68.69	101.67	78.26	7.82	6.09
NONMMUT126153.1	870	1.37871	Up	4.63e-123	7.39e-122	783.99	1587.04	633.56	359.07	387.35
NONMMUT066792.2	4560	5.94278	Up	1.53e-122	2.43e-121	27.18	68.93	67.56	0.82	0.59
NONMMUT046623.2	1117	3.57184	Up	4.2e-122	6.63e-121	235.68	134.43	279.12	19.26	19.94
NONMMUT093200.1	1497	4.62623	Up	6.35e-122	9.98e-121	152.84	94.27	156.55	5.57	6.34
NONMMUT021414.2	1497	4.62623	Up	6.35e-122	9.98e-121	152.84	94.27	156.55	5.57	6.34
NONMMUT009740.2	5209	4.27636	Up	7.55e-122	1.19e-120	33.93	72.67	30.42	2.32	1.94
NONMMUT016918.2	2459	3.53744	Up	8.87e-122	1.39e-120	106.76	73.14	106.09	11.28	5.59
NONMMUT023651.2	2631	4.63975	Up	4.57e-121	7.1e-120	67.67	82.12	109.05	4.33	1.82
NONMMUT068825.2	2882	1.66703	Up	9.18e-121	1.43e-119	178.68	243.94	208.75	59.35	68.75
NONMMUT034837.2	720	6.21561	Up	1.38e-120	2.14e-119	307.68	321.71	200.26	6.56	1.05
NONMMUT084428.1	4269	1.36024	Up	6.3e-120	9.72e-119	174.34	176.06	192.79	58.31	85.72
NONMMUT063695.2	2778	3.80873	Up	5.26e-119	8.04e-118	90.65	42.38	94.8	8.55	2.61
NONMMUT056918.2	4280	5.32302	Up	9.52e-118	1.44e-116	41.79	56.58	42.81	0.63	1.78
NONMMUT118133.1	6131	3.39892	Up	5.88e-117	8.86e-116	43.87	23.28	41.63	3.85	3.65
NONMMUT033912.2	1371	5.86178	Up	4.98e-116	7.47e-115	101.76	271.27	123.68	2.44	2.58
NONMMUT057551.2	7252	1.01799	Up	5.42e-115	8.07e-114	173.91	98.16	176.24	82.02	75.64
NONMMUT011722.2	1781	6.80781	Up	8.72e-114	1.29e-112	100.03	93.89	149.57	1.16	0.78
NONMMUT063638.2	3297	2.47606	Up	1.42e-113	2.1e-112	94.48	103.4	99.99	20.29	14.66
NONMMUT044183.2	1444	2.98279	Up	1.57e-113	2.32e-112	194.78	142.35	204.5	26.77	21.11
NONMMUT084415.1	1250	5.80818	Up	6.84e-112	1e-110	187.65	45.95	140.87	3.59	1.71
NONMMUT071394.2	1041	5.11371	Up	1.42e-111	2.07e-110	167.37	403.69	0	9.84	0
NONMMUT070637.2	1769	5.67352	Up	3.59e-111	5.22e-110	131.24	25.64	101.81	2.18	1.97
NONMMUT050574.2	2105	1.69407	Up	6.99e-111	1.01e-109	207.71	389.94	203.93	73.79	81.76
NONMMUT008227.2	3237	3.3588	Up	1.2e-110	1.73e-109	68.54	72.53	78.43	8	5.89
NONMMUT019690.2	2234	4.38445	Up	9.59e-110	1.38e-108	66.9	112.2	118.3	3.91	4.63
NONMMUT052359.2	3583	4.46761	Up	1.03e-109	1.48e-108	48.13	80.22	39.04	2.1	2.84
NONMMUT054257.2	4321	2.02262	Up	2.16e-107	3.08e-106	92.78	74.72	95.56	21.23	23.79
NONMMUT029440.2	3122	3.91021	Up	5.87e-107	8.31e-106	62.31	47.95	85.07	5.32	3.06
NONMMUT102058.1	3122	3.91021	Up	5.87e-107	8.31e-106	62.31	47.95	85.07	5.32	3.06
NONMMUT088773.1	1817	1.9727	Up	1.01e-106	1.42e-105	192.61	308.66	220.84	57.93	58.22
NONMMUT135387.1	3383	3.8195	Up	1.43e-106	2.02e-105	55.09	99.77	31.02	5.51	2.74
NONMMUT041349.2	3548	3.44393	Up	1.04e-105	1.45e-104	67.08	30.68	73.11	5.92	5.36
NONMMUT012214.2	1741	2.5291	Up	3.85e-105	5.35e-104	172.36	137.87	189.13	29.79	30.27
NONMMUT077184.1	1856	5.17359	Up	8.82e-104	1.21e-102	102.89	62.53	95.33	1.18	4.49
NONMMUT018707.2	2641	4.6317	Up	2.06e-103	2.8e-102	49.09	138.11	46.55	2.88	2.59
NONMMUT002676.2	3009	7.23073	Up	2.15e-103	2.92e-102	60.01	53.02	63.1	0.18	0.68
NONMMUT021447.2	2374	2.30767	Up	2.91e-103	3.94e-102	133.93	88.85	181.62	25.46	30.42
NONMMUT043964.2	2820	4.30428	Up	5.43e-103	7.34e-102	61.35	76.51	61.18	3.84	2.67
NONMMUT051738.2	6606	1.88937	Up	1.37e-102	1.85e-101	62.22	65.02	53.07	18.8	13.93
NONMMUT013365.2	3132	4.46163	Up	8.35e-102	1.12e-100	49.87	33.93	98.94	3.28	1.74
NONMMUT085384.1	2766	2.71016	Up	1.31e-101	1.75e-100	92.98	64.86	127.96	15.48	13.6
NONMMUT012151.2	2312	10.8419	Up	1.31e-101	1.75e-100	94.8	219.09	83.77	0	0
NONMMUT084733.1	3012	1.70154	Up	1.79e-101	2.39e-100	163.98	114.44	165.6	50.05	45.9
NONMMUT137557.1	849	3.29457	Up	2.18e-101	2.9e-100	326.45	221.02	115.81	36.97	17.17
NONMMUT057893.2	3122	5.2273	Up	3.06e-101	4.07e-100	70.18	43.9	12.16	2.08	0.65
NONMMUT072297.2	3511	4.04445	Up	1.19e-100	1.57e-99	58.3	22.15	64.93	4.08	2.11
NONMMUT034982.2	1896	2.00779	Up	3.39e-100	4.47e-99	148.96	217.84	309.35	48.96	50.55
NONMMUT017118.2	1783	5.12367	Up	4.11e-100	5.41e-99	81.45	170.08	51.32	2.47	3.13
NONMMUT085271.1	2845	2.27816	Up	6.31e-100	8.26e-99	136.18	39.23	102.24	20.83	25.73
NONMMUT056904.2	4176	10.7666	Up	1.07e-97	1.38e-96	51.82	90.02	61.3	0	0
NONMMUT060117.2	1231	4.01679	Up	5.14e-97	6.65e-96	154.19	151.76	122.65	13.7	4.05
NONMMUT063531.2	1402	1.93487	Up	5.35e-97	6.91e-96	242.3	273.19	349.85	64.84	83.14
NONMMUT026815.2	2562	9.25458	Up	1.28e-96	1.65e-95	87.91	63.69	73.44	0.24	0
NONMMUT060277.2	2428	3.74743	Up	2.09e-96	2.7e-95	68.85	92.62	81.85	4.34	7.64
NONMMUT061207.2	1690	4.2513	Up	2.54e-96	3.27e-95	105.32	47.3	149.86	5.11	6.03
NONMMUT132463.1	4023	6.12528	Up	4.06e-96	5.19e-95	38.31	36.11	43.52	0.3	0.9
NONMMUT013010.2	2899	6.04535	Up	5.45e-96	6.96e-95	54.28	54.93	52.44	0.75	0.94
NONMMUT043987.2	2759	2.61706	Up	6.08e-95	7.73e-94	90.78	68.95	116.72	20.95	7.9
NONMMUT020970.2	9497	10.7088	Up	8.63e-95	1.1e-93	30.98	4.73	32.4	0	0
NONMMUT021886.2	3224	2.05647	Up	3.18e-94	4.02e-93	112.63	93.46	85.07	28.51	21.11
NONMMUT053114.2	2033	6.18534	Up	2.27e-92	2.84e-91	77	55.55	88.29	1.35	0.68
NONMMUT133588.1	1429	3.26014	Up	8.53e-92	1.06e-90	129.78	173.89	133.05	15.59	14.32
NONMMUT047157.2	2251	8.16872	Up	1.5e-91	1.87e-90	76.3	90.07	61.31	0.24	0.31
NONMMUT015956.2	2098	3.67147	Up	1.86e-91	2.31e-90	63.92	177.49	53.26	7.04	6.59
NONMMUT102044.1	1298	10.6036	Up	1.02e-89	1.25e-88	235.62	27.12	177.14	0	0
NONMMUT059817.2	2775	1.7493	Up	1.11e-89	1.36e-88	137.97	111.11	186.56	48.23	36.48
NONMMUT048923.2	2524	3.42835	Up	3.16e-89	3.86e-88	89.18	35.75	60.37	6.89	6.85
NONMMUT060169.2	618	6.63875	Up	5.19e-89	6.32e-88	256.84	233.69	265.61	3.9	1.25
NONMMUT089961.1	2663	6.12673	Up	5.27e-89	6.4e-88	67.76	15.8	55.42	0.31	1.42
NONMMUT005481.2	548	7.44577	Up	7.29e-89	8.84e-88	304.91	283.37	320.01	1.12	2.87
NONMMUT024927.2	472	6.97608	Up	2.15e-88	2.6e-87	403	229.66	282.57	4	1.72
NONMMUT085276.1	3201	3.04573	Up	2.16e-88	2.6e-87	62.08	65.5	61.09	6.58	9.13
NONMMUT009947.2	3201	3.04573	Up	2.16e-88	2.6e-87	62.08	65.5	61.09	6.58	9.13
NONMMUT130542.1	914	2.67999	Up	3.47e-88	4.16e-87	241.93	238.13	327.56	48.82	33.9
NONMMUT029258.2	474	5.33969	Up	4.02e-88	4.82e-87	291.56	370.55	407.9	7.96	10.25
NONMMUT015918.2	2181	1.91316	Up	7.28e-87	8.69e-86	161.16	127.92	167.04	38.07	47.47
NONMMUT037208.2	1809	3.47452	Up	2.22e-86	2.64e-85	101.32	117.45	65.25	10.04	7.7
NONMMUT055123.2	2355	1.78955	Up	4.39e-86	5.18e-85	137.06	185.73	182.17	47.62	44.14
NONMMUT008143.2	859	3.51085	Up	5.96e-86	7.02e-85	243.67	157	155.49	24.27	12.87
NONMMUT093206.1	981	2.92274	Up	9.62e-86	1.13e-84	194.76	216.38	264.33	35.57	21.49
NONMMUT033444.2	613	3.56413	Up	6.03e-85	7.04e-84	330.28	176.83	293.6	28.52	23.92
NONMMUT026961.2	1531	1.63229	Up	1.52e-84	1.77e-83	250.78	266.08	337.03	96.88	81.45
NONMMUT050648.2	2973	2.66734	Up	2.79e-84	3.25e-83	72.44	67.79	82.55	11.28	12.4
NONMMUT111340.1	4279	1.81874	Up	4.35e-84	5.04e-83	88.09	75.46	66.6	25.83	20.23
NONMMUT060279.2	827	5.84191	Up	8.76e-84	1.01e-82	199	81.75	180.24	2.11	4.48
NONMMUT077113.1	837	9.55896	Up	2.18e-83	2.5e-82	220.6	214.04	265.14	0.57	0
NONMMUT010890.2	2328	4.0296	Up	3.08e-83	3.53e-82	59.95	61.66	85.65	4.07	4.12
NONMMUT036607.2	1353	6.49545	Up	2.99e-81	3.37e-80	95.14	88.85	129.89	0.83	1.57
NONMMUT012759.2	1789	10.4146	Up	3.05e-81	3.44e-80	125.92	90.29	103.94	0	0
NONMMUT133419.1	9636	6.87544	Up	5.23e-81	5.88e-80	13.88	15.78	12.2	0	0.27
NONMMUT054410.2	1930	4.60733	Up	5.8e-81	6.52e-80	73.75	58.74	80.16	2.16	4.12
NONMMUT134453.1	3792	5.2663	Up	8.44e-81	9.46e-80	37.38	35.29	26.11	0.48	1.47
NONMMUT116395.1	911	2.74511	Up	2.31e-80	2.57e-79	208.75	290.09	229.87	34.11	38.26
NONMMUT100483.1	245	5.76662	Up	1.24e-79	1.38e-78	676.98	426.57	698.66	12.36	16.41
NONMMUT061134.2	2346	3.94795	Up	1.71e-79	1.88e-78	79.35	11.99	65.03	3.72	4.69
NONMMUT027489.2	3429	2.70035	Up	3.33e-79	3.66e-78	71.12	39.09	42.52	8.96	9.52
NONMMUT103922.1	483	4.58171	Up	3.43e-79	3.76e-78	235.35	543.52	262.39	10.38	18.37
NONMMUT085479.1	1907	5.95287	Up	4.22e-79	4.61e-78	87.1	23.08	56.5	2.01	0
NONMMUT011718.2	2315	5.04278	Up	4.99e-79	5.45e-78	58.59	50.03	57.23	1.35	2.27
NONMMUT047151.2	2155	1.95052	Up	2.5e-78	2.7e-77	108.11	259.01	102.28	36.51	36.53
NONMMUT078805.1	633	3.26595	Up	2.05e-77	2.21e-76	305.45	132.31	331.27	16.98	48.2
NONMMUT007342.2	2053	5.72002	Up	3.73e-77	4.01e-76	58.16	42.39	90.6	1.33	1.01
NONMMUT061173.2	2772	4.61589	Up	4.18e-77	4.49e-76	46.74	54.6	41.15	1.76	2.22
NONMMUT029522.2	3107	4.148	Up	1.72e-76	1.83e-75	49.31	29.94	42.37	3.13	1.76
NONMMUT065997.2	2047	2.61606	Up	2.17e-76	2.31e-75	102.59	104.8	83.36	19.53	12.85
NONMMUT101521.1	2952	2.86778	Up	7.83e-76	8.29e-75	56.15	66.92	72.51	7.54	9.91
NONMMUT008093.2	1232	2.77218	Up	1.76e-75	1.86e-74	150.07	174.96	151.49	24.41	22.57
NONMMUT081249.1	1232	2.77218	Up	1.76e-75	1.86e-74	150.07	174.96	151.49	24.41	22.57
NONMMUT068484.2	3197	10.2631	Up	5.25e-75	5.5e-74	60.36	29.73	74.86	0	0
NONMMUT135581.1	1020	4.80366	Up	2.46e-74	2.55e-73	128.03	0	247.86	0	10.65
NONMMUT134584.1	554	3.3576	Up	4.01e-74	4.14e-73	255.48	354.53	364.04	44.75	14.21
NONMMUT106750.1	340	4.47953	Up	3.29e-73	3.36e-72	433.96	325.05	466.35	17.97	26.01
NONMMUT130576.1	1868	5.47585	Up	3.44e-73	3.5e-72	69.36	54.54	58.4	0.59	2.6
NONMMUT059477.2	4500	2.28489	Up	4.21e-73	4.29e-72	32.46	120.55	28.42	10.36	10.36
NONMMUT123580.1	564	10.1929	Up	2.82e-72	2.85e-71	268.21	694.34	138.47	0	0
NONMMUT055386.2	2024	4.59291	Up	1.16e-71	1.17e-70	76.39	41.85	31.99	1.89	3.42
NONMMUT033768.2	235	1.44396	Up	2.09e-71	2.1e-70	1991.95	2080.46	2537.98	1140.88	706.12
NONMMUT050852.2	1802	2.95661	Up	2.76e-71	2.75e-70	40.16	334.89	0	21.98	0
NONMMUT016804.2	2649	3.11215	Up	2.92e-71	2.91e-70	48.03	112.8	39.23	7.58	6.34
NONMMUT089426.1	2649	3.11215	Up	2.92e-71	2.91e-70	48.03	112.8	39.23	7.58	6.34
NONMMUT034978.2	2332	2.85166	Up	4.08e-71	4.05e-70	73.18	82.04	66.68	10.75	10.04
NONMMUT068671.2	1983	4.57407	Up	4.39e-71	4.35e-70	38.01	159.57	29.9	3.04	2.14
NONMMUT032986.2	3245	4.07618	Up	8.33e-70	8.15e-69	37.77	57.71	21.54	2.64	1.94
NONMMUT117122.1	2288	3.86616	Up	1.04e-69	1.02e-68	58.08	46.75	64.14	4.53	3.31
NONMMUT010493.2	333	2.7839	Up	9.48e-69	9.16e-68	548.89	764.18	477.58	94.31	98.92
NONMMUT119127.1	1958	8.85409	Up	1.12e-68	1.08e-67	82.01	47.63	60.17	0.28	0
NONMMUT024630.2	3310	3.83857	Up	1.51e-68	1.45e-67	35.9	37.99	47.59	3.12	2.27
NONMMUT017501.2	229	6.77309	Up	2.17e-68	2.08e-67	755.31	683.9	54.44	11.89	0
NONMMUT131187.1	840	3.57579	Up	6.43e-68	6.15e-67	191.66	118.85	133.91	16.42	12.31
NONMMUT024922.2	8089	1.55989	Up	1.36e-67	1.3e-66	36.91	51.99	49.37	16.24	12.42
NONMMUT057431.2	1933	3.28707	Up	2.12e-67	2.01e-66	92.66	35.1	57.91	7.1	8.61
NONMMUT053687.2	5312	3.40953	Up	6.2e-67	5.88e-66	34.21	0	25.94	2.4	2.48
NONMMUT063463.2	3499	3.82062	Up	1.33e-66	1.25e-65	40.37	17.41	39.99	2.28	2.91
NONMMUT031142.2	1131	1.72215	Up	1.54e-66	1.45e-65	226.14	410.16	251.18	74.83	97.33
NONMMUT001109.2	1634	6.50616	Up	8.05e-66	7.54e-65	81.95	3.48	86.92	1.02	0.43
NONMMUT056759.2	809	3.15858	Up	1.2e-65	1.12e-64	199.95	152.83	169.43	20.17	23.86
NONMMUT028595.2	1251	4.07711	Up	1.9e-65	1.77e-64	96.11	59.69	133.6	6.96	4.55
NONMMUT029331.2	2187	4.3833	Up	1.86e-64	1.71e-63	62.69	21.9	47.02	2.5	2.52
NONMMUT065309.2	1709	1.76988	Up	2.87e-64	2.63e-63	172.88	205.91	88.01	44.49	54.94
NONMMUT066956.2	3095	5.13719	Up	6.87e-64	6.27e-63	29	45.19	35.85	1.4	0.44
NONMMUT135332.1	551	5.00763	Up	7.56e-64	6.9e-63	170.27	314.8	193.15	10.01	2.85
NONMMUT057279.2	610	7.06182	Up	1.6e-63	1.45e-62	200.45	222.23	106.87	1.68	1.27
NONMMUT074339.2	2940	6.11308	Up	1.88e-63	1.71e-62	28.58	65.71	21.87	0.92	0
NONMMUT064436.2	2181	5.4187	Up	9.94e-63	8.96e-62	56.09	15.51	51.19	0.75	1.58
NONMMUT119407.1	2639	4.43655	Up	1.55e-62	1.39e-61	46.95	30.83	32.35	1.82	2.04
NONMMUT036129.2	2416	9.91347	Up	2.56e-62	2.29e-61	57.36	86.11	37.62	0	0
NONMMUT116007.1	3487	5.99607	Up	2.74e-62	2.45e-61	35.55	8.94	28.84	0.35	0.6
NONMMUT036914.2	2011	9.90764	Up	3.99e-62	3.56e-61	81.73	53.37	58.54	0	0
NONMMUT067848.2	4042	3.48468	Up	4.96e-62	4.42e-61	27.92	33.92	35.04	1.9	3.87
NONMMUT037210.2	2762	6.85401	Up	6.46e-62	5.75e-61	43.23	35.52	21.18	0.59	0
NONMMUT074728.2	3787	5.07057	Up	6.48e-62	5.76e-61	40.06	0	14.01	1.19	0.32
NONMMUT122191.1	1171	3.69722	Up	6.73e-62	5.97e-61	125.31	25.28	118.89	5.55	11.76
NONMMUT025032.2	2652	3.2812	Up	1.03e-61	9.18e-61	46.7	50.78	54.08	4.91	5.43
NONMMUT056571.2	1602	7.49065	Up	1.74e-61	1.54e-60	78.75	24.86	77.62	0	0.87
NONMMUT036266.2	1022	6.84191	Up	1.87e-61	1.66e-60	106.91	51.1	144.29	1.67	0
NONMMUT099451.1	1524	9.87813	Up	3.71e-61	3.27e-60	110.53	56.09	77.82	0	0
NONMMUT097972.1	1294	2.79246	Up	5.15e-61	4.54e-60	62.89	333.62	59.85	21.56	12.6
NONMMUT089846.1	710	2.25362	Up	6.5e-61	5.71e-60	294.06	305.9	217.59	52.76	75.53
NONMMUT048602.2	528	3.59436	Up	1.45e-60	1.27e-59	266.5	191.06	214.22	16.36	28.5
NONMMUT039642.2	1760	7.465	Up	1.49e-60	1.3e-59	72.36	59.61	23.81	0.63	0
NONMMUT046394.2	1034	9.84801	Up	3.49e-60	3.05e-59	148.83	67.29	168.72	0	0
NONMMUT068290.2	2077	1.44907	Up	5.09e-60	4.43e-59	157.23	213.29	143.02	60.86	63.93
NONMMUT091171.1	1316	8.61032	Up	6.31e-60	5.48e-59	105.41	21.78	113.19	0	0.54
NONMMUT105074.1	708	5.19022	Up	6.7e-60	5.81e-59	133.01	138.6	186.53	5.01	3.2
NONMMUT065063.2	2521	5.65642	Up	1.17e-59	1.02e-58	1.07	182.45	0	1.38	0
NONMMUT018672.2	1245	6.79216	Up	1.38e-59	1.19e-58	71.25	126.91	62.34	0.9	0.57
NONMMUT108338.1	641	8.55546	Up	3.11e-59	2.67e-58	166.96	306.46	129.58	0.95	0
NONMMUT015951.2	2748	5.17305	Up	3.57e-59	3.06e-58	42.58	17.34	30.87	0.99	1
NONMMUT033840.2	6517	1.11893	Up	3.88e-59	3.33e-58	65.94	106.07	78.71	40.92	29.16
NONMMUT037979.2	796	6.33431	Up	5.61e-59	4.79e-58	138.97	118.48	91.92	2.2	0.93
NONMMUT065062.2	3337	3.16267	Up	8.77e-59	7.47e-58	45.19	0	56.54	4.5	4.11
NONMMUT032807.2	4664	8.57494	Up	9.52e-59	8.11e-58	24.56	26.83	19.87	0	0.14
NONMMUT058428.2	3707	4.41048	Up	1e-58	8.55e-58	24.68	40.63	20.43	1.6	0.92
NONMMUT035116.2	3445	2.21197	Up	1.41e-58	1.2e-57	36.87	110.87	46.8	10.89	13.08
NONMMUT063576.2	658	3.69375	Up	2.99e-58	2.52e-57	196.38	145.5	159.5	18.15	10.44
NONMMUT015925.2	1153	4.65971	Up	4.39e-58	3.68e-57	88.3	60.01	109.06	4.41	2.49
NONMMUT003473.2	2641	2.04678	Up	4.45e-58	3.72e-57	85.3	50.47	81.74	18.48	19.9
NONMMUT005818.2	2198	1.61854	Up	4.57e-58	3.82e-57	111.74	214.08	90.88	48.44	35.78
NONMMUT069872.2	2110	2.22963	Up	9.69e-58	8.08e-57	89.79	65.5	100.33	18.4	19.65
NONMMUT087708.1	469	9.76965	Up	1.02e-57	8.45e-57	249.89	462.63	287.31	0	0
NONMMUT128850.1	681	3.41084	Up	1.02e-57	8.46e-57	149.53	301	154.85	15.77	21.3
NONMMUT128843.1	1391	3.23118	Up	1.98e-57	1.64e-56	83.79	109.53	84.98	10.4	9.1
NONMMUT124958.1	1569	5.69624	Up	2.13e-57	1.76e-56	75.46	29.02	43.42	1.06	1.34
NONMMUT118774.1	385	9.74508	Up	5.74e-57	4.72e-56	353.94	542.93	231.7	0	0
NONMMUT006734.2	1628	2.07475	Up	1.81e-56	1.48e-55	134.5	75.08	129.05	34.32	23.65
NONMMUT127905.1	438	6.26305	Up	2.46e-56	2e-55	209.14	142.79	372.67	5.83	0
NONMMUT127645.1	1079	3.9925	Up	2.48e-56	2.02e-55	93.7	113.58	90.75	8.46	3.69
NONMMUT066001.2	889	9.72082	Up	3.11e-56	2.53e-55	149.57	141.49	139.75	0	0
NONMMUT058611.2	2566	1.62975	Up	3.37e-56	2.73e-55	108.34	101.08	99.97	35.63	33.46
NONMMUT068585.2	859	2.32617	Up	3.39e-56	2.75e-55	235.36	52.46	263.9	52.16	30.73
NONMMUT071680.2	2994	2.73434	Up	4.11e-56	3.33e-55	50.32	25.24	58.54	9.21	4.56
NONMMUT128945.1	2328	2.16068	Up	4.97e-56	4.01e-55	76.02	71.31	97.05	18.02	18.18
NONMMUT066293.2	2328	2.16068	Up	4.97e-56	4.01e-55	76.02	71.31	97.05	18.02	18.18
NONMMUT122454.1	1552	3.72794	Up	5.66e-56	4.56e-55	55.5	139.43	38.19	7.5	2.71
NONMMUT097443.1	451	3.0484	Up	7.26e-56	5.82e-55	321.22	255.56	297.13	40.83	39.94
NONMMUT084694.1	1516	4.76214	Up	1.11e-55	8.84e-55	80.12	25.38	44.99	3.66	0.7
NONMMUT105072.1	370	1.8481	Up	1.59e-55	1.27e-54	571.38	545.68	1120.88	224.25	195.62
NONMMUT065061.2	3070	12.2397	Up	1.62e-55	1.29e-54	52.63	74.09	71.07	0	0.03
NONMMUT076763.1	1563	6.67809	Up	1.7e-55	1.35e-54	63.87	34.6	70.13	1.06	0
NONMMUT057856.2	797	3.10223	Up	1.72e-55	1.37e-54	102.19	332.78	156.83	20.5	18.66
NONMMUT036395.2	892	3.37187	Up	1.75e-55	1.39e-54	136.72	88.53	163.03	14.23	12.35
NONMMUT132064.1	2513	3.07116	Up	3.43e-55	2.71e-54	55.51	43.52	34.74	7.26	4.28
NONMMUT089427.1	1084	7.22188	Up	3.98e-55	3.14e-54	82.27	112.05	83.07	0.52	0.73
NONMMUT026969.2	3252	4.38183	Up	4.93e-55	3.89e-54	27.63	31.8	30.51	0.81	2.18
NONMMUT114834.1	293	6.22606	Up	5.24e-55	4.13e-54	329.21	273.9	496.04	7.27	3.18
NONMMUT038016.2	471	4.4934	Up	7.43e-55	5.85e-54	259.1	236.22	61.16	16.02	3.4
NONMMUT122919.1	4558	3.35877	Up	7.96e-55	6.26e-54	27.42	13.42	27.51	1.41	3.71
NONMMUT004250.2	3076	1.29369	Up	2.12e-54	1.65e-53	125.85	62.75	159.49	46.73	53.21
NONMMUT044501.2	1850	4.31083	Up	2.46e-54	1.91e-53	55.31	50.95	39.85	4.76	0
NONMMUT057918.2	5485	3.40742	Up	2.67e-54	2.07e-53	16.09	42.51	7.93	1.36	2.58
NONMMUT003267.2	1253	1.46501	Up	2.91e-54	2.26e-53	221.68	297.96	273.23	88.67	98.33
NONMMUT054804.2	3016	2.26881	Up	3.06e-54	2.37e-53	63.39	24.13	63.92	13.62	9.28
NONMMUT071792.2	5119	4.87222	Up	3.14e-54	2.42e-53	19.32	15.74	13.04	1.08	0
NONMMUT015421.2	2461	1.68605	Up	4.52e-54	3.49e-53	114.81	36.54	123.86	40.59	20.86
NONMMUT023136.2	2325	1.08272	Up	7.9e-54	6.07e-53	226.44	166.55	197.94	102.22	98.46
NONMMUT054848.2	1324	2.22133	Up	8.76e-54	6.73e-53	127.04	144.98	128.23	30.85	26.78
NONMMUT050876.2	3090	6.62223	Up	1.37e-53	1.05e-52	18.74	52.51	32.13	0.17	0.44
NONMMUT066853.2	1782	8.4258	Up	1.71e-53	1.31e-52	58.89	62.09	47.15	0.31	0
NONMMUT033547.2	1734	2.02386	Up	3.53e-53	2.69e-52	124.95	47.44	131.18	28.25	27.36
NONMMUT061305.2	1006	5.43439	Up	5.07e-53	3.86e-52	65.55	136.21	102.9	0.63	3.99
NONMMUT106670.1	3300	2.53543	Up	6.48e-53	4.91e-52	39.64	48.06	49.37	6.63	8.81
NONMMUT046888.2	426	1.77215	Up	1.63e-52	1.23e-51	509.6	848.26	499.38	165.24	215.66
NONMMUT014928.2	1304	2.1949	Up	1.68e-52	1.26e-51	135.84	158.29	91.41	25.77	34.85
NONMMUT060437.2	7975	1.68697	Up	1.94e-52	1.45e-51	27.24	39.21	26.85	11.14	6.97
NONMMUT044811.2	694	4.72966	Up	2.17e-52	1.62e-51	152.61	69.99	134.24	3.42	7.7
NONMMUT051958.2	1639	5.34174	Up	3.01e-52	2.25e-51	57.84	43.35	43.32	0.34	2.56
NONMMUT050965.2	2493	3.43679	Up	3.06e-52	2.28e-51	38.16	51.84	44.67	4.58	3.23
NONMMUT043929.2	2034	5.00104	Up	1.77e-51	1.31e-50	37.41	50.47	45.07	1.59	1
NONMMUT066855.2	689	6.55422	Up	2.39e-51	1.75e-50	161.95	99.48	53.59	1.72	1.1
NONMMUT040675.2	629	7.18279	Up	3.96e-51	2.9e-50	188.23	11.71	152.63	1.91	0
NONMMUT124909.1	3660	3.77537	Up	5.85e-51	4.25e-50	0	126.14	0	2.21	1.58
NONMMUT126822.1	516	3.03404	Up	6.53e-51	4.74e-50	281.27	178.19	170.84	20.4	46.26
NONMMUT048950.2	4343	3.35309	Up	9.79e-51	7.1e-50	26.4	7.7	32.89	2.41	2.3
NONMMUT048951.2	4096	1.61379	Up	1.02e-50	7.42e-50	60.53	38.4	79.47	22.21	16.73
NONMMUT033568.2	1850	2.52608	Up	2.15e-50	1.55e-49	68.47	88.75	78.11	16.05	9.77
NONMMUT051817.2	1015	5.50359	Up	2.39e-50	1.72e-49	83.21	140.11	17.8	2.25	1.43
NONMMUT071939.2	4110	4.46717	Up	3.16e-50	2.27e-49	21.53	5.42	33.98	1.05	0.82
NONMMUT064238.2	1503	9.50616	Up	4.01e-50	2.87e-49	103.65	0	55.26	0	0
NONMMUT059983.2	878	3.44802	Up	4.34e-50	3.1e-49	143.56	16.67	148.5	12.51	10.05
NONMMUT122924.1	1595	4.2072	Up	4.49e-50	3.2e-49	61.32	32.1	63.12	1.74	4.83
NONMMUT094239.1	1139	2.2821	Up	7.4e-50	5.25e-49	143.32	69.1	188.14	27.51	31.53
NONMMUT109073.1	904	1.45897	Up	7.5e-50	5.32e-49	279.26	442.49	320.47	118.53	127.56
NONMMUT098076.1	6244	2.4295	Up	9.44e-50	6.67e-49	28.03	18.54	9.36	4.57	3.74
NONMMUT087277.1	223	9.49065	Up	1.04e-49	7.37e-49	564.61	720.85	511.45	0	0
NONMMUT124376.1	624	7.12919	Up	1.68e-49	1.18e-48	158.75	120.44	109.25	0	2.47
NONMMUT076810.1	1165	8.23366	Up	2.22e-49	1.55e-48	51.7	204.17	37.01	0	0.63
NONMMUT003978.2	3010	6.2552	Up	2.87e-49	2e-48	26.63	37.66	13.59	0.36	0.34
NONMMUT053095.2	1205	3.74859	Up	8.55e-49	5.92e-48	69.61	114.6	64.49	7.01	4.74
NONMMUT015379.2	3443	1.48911	Up	2.58e-48	1.77e-47	73.75	96.51	62.06	17.73	39.95
NONMMUT011764.2	3542	5.58068	Up	2.77e-48	1.9e-47	15.75	44.91	15.63	0.76	0.08
NONMMUT053413.2	931	4.61878	Up	6.24e-48	4.26e-47	54.64	175.45	103.9	3.7	3.93
NONMMUT034906.2	2417	1.25482	Up	7.43e-48	5.07e-47	147.14	142.55	116.8	63.62	55.4
NONMMUT063731.2	2282	2.72139	Up	8.18e-48	5.57e-47	62.07	28.26	48.88	7.65	8.75
NONMMUT085201.1	388	4.14909	Up	8.19e-48	5.57e-47	209.01	409.95	167.32	20.29	8.76
NONMMUT135323.1	2823	3.05033	Up	8.22e-48	5.59e-47	51.17	0	36.38	5.19	3.94
NONMMUT012564.2	1793	2.60563	Up	1.22e-47	8.31e-47	79.95	52.15	59.26	12.9	10.49
NONMMUT011706.2	1457	9.40221	Up	2.13e-47	1.43e-46	47.11	144.95	61.13	0	0
NONMMUT010307.2	3338	9.40221	Up	2.13e-47	1.43e-46	35.24	25.11	19.22	0	0
NONMMUT034967.2	3026	2.45862	Up	2.49e-47	1.67e-46	42.76	44.39	45.37	8.93	6.99
NONMMUT053485.2	6294	4.82836	Up	2.75e-47	1.84e-46	13.87	8.61	11.16	0.28	0.63
NONMMUT044832.2	3685	3.17077	Up	2.86e-47	1.92e-46	30.58	14.38	31.62	3.36	2.76
NONMMUT067772.2	1251	3.57171	Up	3.68e-47	2.46e-46	86.66	83.8	29.82	7.18	5.69
NONMMUT101241.1	538	4.29147	Up	4.75e-47	3.17e-46	134.4	209.81	198.22	10.29	7.34
NONMMUT009741.2	1453	7.65443	Up	5.51e-47	3.67e-46	64.7	62.26	29.45	0.52	0
NONMMUT022516.2	2034	8.17844	Up	5.97e-47	3.97e-46	45.41	38.87	37.61	0.27	0
NONMMUT088059.1	2202	7.59313	Up	6.43e-47	4.27e-46	25.48	84.31	23.11	0	0.45
NONMMUT119238.1	363	1.56914	Up	6.94e-47	4.6e-46	589.71	1106.99	766.58	282.97	272.13
NONMMUT055025.2	3858	4.68984	Up	7.21e-47	4.78e-46	26.01	0	23.2	1.42	0
NONMMUT128849.1	621	2.5012	Up	1.14e-46	7.54e-46	257.12	96.86	224.64	33.92	50.84
NONMMUT033876.2	2372	5.63734	Up	2.93e-46	1.92e-45	47	0	16.08	0.69	0.58
NONMMUT040750.2	3215	2.2223	Up	3.15e-46	2.06e-45	44.71	32.17	59.91	11.42	7.84
NONMMUT020641.2	1035	3.0681	Up	3.98e-46	2.59e-45	124.55	30.81	104.62	11.01	14.68
NONMMUT103862.1	1893	4.18798	Up	9.45e-46	6.13e-45	44.07	41.08	39.82	2.03	2.87
NONMMUT017206.2	2710	8.12919	Up	1.19e-45	7.67e-45	31.76	30.01	28.07	0.2	0
NONMMUT033776.2	265	1.14729	Up	1.34e-45	8.64e-45	1627.85	1889.46	1467.18	1094.33	618.63
NONMMUT131293.1	2132	9.32559	Up	1.76e-45	1.13e-44	36.91	76.71	35.85	0	0
NONMMUT060479.2	2445	4.43846	Up	1.87e-45	1.2e-44	21.44	61.75	31.17	2.67	0
NONMMUT068936.2	935	6.63734	Up	2.22e-45	1.43e-44	77.87	37.43	138.99	0	1.96
NONMMUT041460.2	460	5.1406	Up	2.27e-45	1.45e-44	168.55	229.66	131.51	5.5	5.32
NONMMUT055023.2	3643	14.7733	Up	2.98e-45	1.91e-44	46.73	195.28	0.27	0	0.01
NONMMUT084421.1	1390	7.4404	Up	3.35e-45	2.14e-44	56.52	69.94	42.78	0.4	0.25
NONMMUT012231.2	1390	7.4404	Up	3.35e-45	2.14e-44	56.52	69.94	42.78	0.4	0.25
NONMMUT074734.2	704	4.66762	Up	4.71e-45	2.99e-44	140.33	16.9	123.43	8.35	0
NONMMUT105869.1	2199	3.38911	Up	4.8e-45	3.05e-44	58.45	0	34.27	4.69	3.27
NONMMUT111585.1	742	5.05176	Up	5.43e-45	3.44e-44	146.61	38.63	37.11	2.43	4.39
NONMMUT057800.2	914	3.05677	Up	5.93e-45	3.76e-44	125.37	105.43	82.76	17.01	10.71
NONMMUT006234.2	1330	2.70862	Up	6.01e-45	3.81e-44	105.74	43.07	71.65	10.94	17.06
NONMMUT128459.1	1951	3.50346	Up	7.56e-45	4.78e-44	56.78	29.7	28.44	3.44	4.99
NONMMUT060228.2	1542	6.34009	Up	7.62e-45	4.81e-44	46.98	48.02	48.05	0	1.37
NONMMUT001874.2	889	3.39591	Up	7.86e-45	4.95e-44	97.84	174.4	57.94	7.14	14.87
NONMMUT117543.1	449	2.80572	Up	9.97e-45	6.27e-44	252.63	256.85	298.59	49.54	31.03
NONMMUT015392.2	1222	6.95927	Up	1.19e-44	7.47e-44	50.85	101.17	53.78	0.92	0
NONMMUT021029.2	1480	6.94795	Up	2.41e-44	1.51e-43	41.72	107.92	16.04	0.75	0
NONMMUT110012.1	456	5.56808	Up	3.83e-44	2.38e-43	216.17	61.39	132.79	4.17	3.58
NONMMUT092858.1	4786	5.31418	Up	4.1e-44	2.54e-43	10.74	35.66	4.66	0.28	0.49
NONMMUT113351.1	3009	5.26863	Up	5.7e-44	3.53e-43	32.09	9.92	11.32	0.56	0.7
NONMMUT097806.1	530	1.7062	Up	6.27e-44	3.87e-43	368.83	322.87	557.05	119.82	147.85
NONMMUT074848.2	2867	3.0364	Up	9.37e-44	5.78e-43	33.25	43.94	25.91	4.65	3.68
NONMMUT074873.2	2867	3.0364	Up	9.37e-44	5.78e-43	33.25	43.94	25.91	4.65	3.68
NONMMUT057938.2	3112	3.16984	Up	1.22e-43	7.52e-43	33.81	8.09	41.28	4.17	2.41
NONMMUT038463.2	2947	2.91863	Up	1.33e-43	8.18e-43	41.63	19	27.76	5.69	3.24
NONMMUT100546.1	1158	1.91472	Up	1.39e-43	8.5e-43	133.99	139.39	191.29	44.37	35.26
NONMMUT112367.1	3230	9.24467	Up	1.54e-43	9.47e-43	46.59	0	0	0	0
NONMMUT120590.1	1461	5.86616	Up	1.73e-43	1.06e-42	52.35	23.44	60.96	1.14	0.48
NONMMUT107473.1	4564	2.58385	Up	1.77e-43	1.08e-42	17.95	58.5	10.82	4.85	3.4
NONMMUT067597.2	2428	3.1609	Up	2.83e-43	1.72e-42	36.32	55.57	26.56	5.15	3.4
NONMMUT120511.1	3387	3.51509	Up	3.21e-43	1.95e-42	23.34	27.21	27.55	2.23	2.21
NONMMUT122923.1	1906	3.02407	Up	3.57e-43	2.15e-42	46.24	71.23	44.6	3.46	10.2
NONMMUT062173.2	3096	6.28048	Up	3.57e-43	2.16e-42	20.56	30.72	18.86	0.52	0
NONMMUT005823.2	375	3.46828	Up	4.62e-43	2.78e-42	225.71	349.65	243.41	33.52	16.02
NONMMUT124871.1	720	6.89979	Up	4.64e-43	2.79e-42	118.34	82.49	79.27	0.82	1.05
NONMMUT029207.2	5647	1.96155	Up	9.35e-43	5.6e-42	23.72	24.98	42.1	7.38	6.91
NONMMUT059801.2	3068	3.29454	Up	1.01e-42	6.07e-42	30.65	25.91	26.02	2.64	3.42
NONMMUT087544.1	1407	2.01541	Up	1.3e-42	7.78e-42	83.03	225.46	67.6	23.78	33.13
NONMMUT016732.2	3489	2.98542	Up	1.4e-42	8.33e-42	30.66	20.8	25.07	3.24	3.9
NONMMUT122054.1	1087	5.82963	Up	1.88e-42	1.12e-41	54.69	109.07	44.18	1.04	1.33
NONMMUT053453.2	2894	1.40221	Up	2.28e-42	1.35e-41	86.8	90.97	81.81	31.61	35.65
NONMMUT059804.2	1126	4.24751	Up	2.46e-42	1.46e-41	67.66	20.51	111.78	3.52	3.83
NONMMUT016002.2	1255	4.24751	Up	2.46e-42	1.46e-41	53.39	52.63	85.6	2.24	4.54
NONMMUT051454.2	1272	1.83397	Up	4.26e-42	2.51e-41	114.12	232.39	100.82	42.34	35.79
NONMMUT106753.1	4703	5.03456	Up	4.43e-42	2.61e-41	14.71	10.64	17.3	0.57	0.29
NONMMUT124427.1	716	1.16379	Up	6.35e-42	3.72e-41	436.7	717.83	398.62	225.26	238.01
NONMMUT017507.2	2067	2.17142	Up	6.98e-42	4.09e-41	59.72	64.17	85.38	15.09	14.73
NONMMUT059749.2	1069	3.04226	Up	7.88e-42	4.61e-41	88.11	73.1	109.57	12.75	9.45
NONMMUT014158.2	1517	5.48283	Up	1.17e-41	6.83e-41	39.39	48.84	54.73	0.37	1.85
NONMMUT018817.2	346	3.66498	Up	1.23e-41	7.15e-41	265.9	131.12	361.9	27.33	17.79
NONMMUT105589.1	698	9.15649	Up	1.65e-41	9.58e-41	39.51	399.94	113.48	0	0
NONMMUT067419.2	2477	3.2072	Up	1.82e-41	1.06e-40	33.63	39.7	36.68	4.17	3.6
NONMMUT063466.2	852	6.2072	Up	3.38e-41	1.95e-40	58.8	137.72	85.55	2.04	0
NONMMUT098030.1	4256	1.64737	Up	3.54e-41	2.05e-40	37.28	57.66	54.62	13.72	15.56
NONMMUT033458.2	1733	2.36735	Up	3.54e-41	2.05e-40	54.63	103.12	80.12	17.82	8.86
NONMMUT064299.2	15915	1.02321	Up	5.43e-41	3.12e-40	20.15	39.51	23.21	13.4	10.84
NONMMUT070578.2	2262	9.12929	Up	6.65e-41	3.81e-40	48.06	13.69	27.2	0	0
NONMMUT097411.1	3025	3.64377	Up	6.89e-41	3.95e-40	29.05	14.8	27.04	1.97	2.26
NONMMUT123872.1	590	4.65971	Up	9.31e-41	5.31e-40	158.16	66.59	68.58	4.11	6.58
NONMMUT010413.2	2847	4.98199	Up	1.39e-40	7.87e-40	16.34	42.93	22.77	1.33	0
NONMMUT128076.1	1856	2.2733	Up	1.4e-40	7.93e-40	57.22	82.36	81.03	16.61	11.24
NONMMUT059644.2	1275	2.9973	Up	1.59e-40	9e-40	93.83	36.65	47.32	6.88	12.73
NONMMUT049865.2	3647	1.76059	Up	1.72e-40	9.75e-40	41.47	79.55	29.56	15.35	12.47
NONMMUT101342.1	11086	4.07844	Up	2.1e-40	1.19e-39	9.61	0.62	2.55	0.37	0.39
NONMMUT067432.2	3367	5.75369	Up	2.28e-40	1.29e-39	16.32	35.67	9.53	0.32	0.4
NONMMUT050926.2	672	6.16365	Up	4.61e-40	2.6e-39	134.56	0	99.11	0	3.4
NONMMUT027986.2	1734	3.0402	Up	7.87e-40	4.42e-39	65.77	18.77	42.17	8.54	3.75
NONMMUT007447.2	1876	2.06055	Up	1.26e-39	7.06e-39	71.66	40.73	111.58	18.75	17.04
NONMMUT118227.1	2956	2.23455	Up	1.34e-39	7.51e-39	45.09	25.57	47.45	9.88	7.85
NONMMUT132526.1	383	7.87813	Up	1.51e-39	8.46e-39	161.84	341.22	186.75	0	2.23
NONMMUT018007.2	1052	2.46489	Up	1.58e-39	8.81e-39	132.28	74.91	62.21	19.23	21.34
NONMMUT107814.1	1351	2.04091	Up	1.71e-39	9.52e-39	73.73	259.09	31.93	26.56	25.32
NONMMUT075614.1	4368	4.48283	Up	1.77e-39	9.85e-39	14.97	15.93	14.64	0.61	0.77
NONMMUT039910.2	1327	4.75654	Up	4.12e-39	2.28e-38	6.67	207.24	13.97	2.11	1.6
NONMMUT084461.1	1550	4.75369	Up	4.97e-39	2.74e-38	48.63	25.72	38.24	1.07	2.26
NONMMUT103100.1	2995	9.04163	Up	5.26e-39	2.9e-38	39.27	0	13.38	0	0
NONMMUT132068.1	362	7.85409	Up	5.28e-39	2.91e-38	133.77	630.79	27.14	0	2.4
NONMMUT010591.2	1517	12.729	Up	7.47e-39	4.1e-38	80.22	116.35	114.14	0	0.03
NONMMUT018006.2	9876	1.32175	Up	9.13e-39	4.99e-38	20.63	34.66	28.37	9.53	10.84
NONMMUT011724.2	3134	6.55199	Up	9.88e-39	5.39e-38	24.74	0	25.86	0.39	0
NONMMUT013706.2	2864	1.13937	Up	1.39e-38	7.56e-38	95.87	163.22	96.38	55.35	45.01
NONMMUT135338.1	479	9.00366	Up	3.29e-38	1.78e-37	113.3	445.35	72.82	0.66	0
NONMMUT045026.2	3339	5.35159	Up	4.45e-38	2.4e-37	18.19	17.57	18.34	0.32	0.61
NONMMUT028419.2	4720	1.76146	Up	4.81e-38	2.6e-37	34.6	35.93	29.54	11.91	7.87
NONMMUT076397.1	474	8.99269	Up	5.55e-38	2.99e-37	136.65	313.48	140.63	0	0
NONMMUT012565.2	2326	2.51998	Up	5.57e-38	3e-37	42.94	62.9	27.75	7.03	8.88
NONMMUT054141.2	438	5.65971	Up	6.42e-38	3.45e-37	112.98	228.46	182.68	2.92	3.76
NONMMUT124377.1	608	5.65971	Up	6.42e-38	3.45e-37	80.78	203.21	76.6	2.98	1.27
NONMMUT043769.2	4512	3.20981	Up	7.82e-38	4.2e-37	15.97	18.5	21.26	1.43	2.55
NONMMUT008368.2	3538	6.64087	Up	8.82e-38	4.72e-37	15.79	29.98	8.02	0	0.4
NONMMUT031654.2	1393	4.42342	Up	9.81e-38	5.25e-37	39.73	65.68	46.96	3.6	0.51
NONMMUT119410.1	327	3.85409	Up	1.24e-37	6.64e-37	220.15	490.48	40.64	18.89	19.17
NONMMUT012632.2	293	5.64577	Up	1.44e-37	7.69e-37	200.55	228.25	346.07	0	12.72
NONMMUT011916.2	680	8.96781	Up	1.8e-37	9.54e-37	127.45	17.55	178.44	0	0
NONMMUT052213.2	2408	3.0817	Up	2.15e-37	1.14e-36	36.41	7.33	54.46	4.14	4.04
NONMMUT061137.2	1902	3.84191	Up	2.96e-37	1.56e-36	40.96	34.21	23.24	4.33	0.37
NONMMUT029230.2	2967	3.30322	Up	3.88e-37	2.05e-36	23.76	34.91	21.66	1.64	3.91
NONMMUT042593.2	3407	5.62489	Up	4.79e-37	2.52e-36	20.8	0	23.96	0.63	0
NONMMUT004782.2	5454	4.2812	Up	4.8e-37	2.53e-36	16.71	0	7.98	0.88	0.25
NONMMUT076328.1	2483	4.40045	Up	5.22e-37	2.75e-36	17.67	70.43	0.99	1.15	1.31
NONMMUT091655.1	2002	8.94078	Up	6.32e-37	3.32e-36	26.66	51.02	51.96	0	0
NONMMUT095306.1	784	3.82672	Up	7.82e-37	4.09e-36	89.4	117.48	62.49	4.73	9.19
NONMMUT066813.2	2103	1.40625	Up	1.24e-36	6.44e-36	94.26	103.28	127.23	39.01	40.39
NONMMUT013012.2	4381	3.97209	Up	1.72e-36	8.97e-36	12.95	27.31	7.3	1.1	0.77
NONMMUT060276.2	993	6.01816	Up	1.77e-36	9.23e-36	65.1	0	106.21	1.15	0.73
NONMMUT126584.1	2451	1.64028	Up	1.87e-36	9.74e-36	71.54	56.18	77.74	21.31	24.67
NONMMUT028644.2	1903	4.48468	Up	2.14e-36	1.11e-35	39.82	10.51	32.08	1.65	1.27
NONMMUT135303.1	1473	8.91347	Up	2.21e-36	1.15e-35	68.55	23.24	18.13	0	0
NONMMUT058336.2	2342	1.64733	Up	4.48e-36	2.31e-35	72.87	64.87	75.16	22.33	24.68
NONMMUT127583.1	1994	1.06835	Up	5.2e-36	2.67e-35	170.75	177.08	129.92	84.39	74.71
NONMMUT077253.1	4830	4.03784	Up	6.62e-36	3.39e-35	15.31	9.78	9.62	0.67	0.98
NONMMUT087709.1	280	7.70787	Up	7.46e-36	3.81e-35	251.04	96.46	445.2	2.57	0
NONMMUT008260.2	2954	3.86475	Up	1.07e-35	5.43e-35	23.02	19.9	20.77	2.01	0.92
NONMMUT039693.2	2403	8.87813	Up	1.09e-35	5.56e-35	34.68	0	42.71	0	0
NONMMUT106345.1	310	8.87264	Up	1.4e-35	7.08e-35	367.29	37.53	145.12	0	0
NONMMUT050002.2	3278	5.25205	Up	1.5e-35	7.59e-35	14.12	22.16	21.36	0.49	0.42
NONMMUT118342.1	558	2.9537	Up	1.57e-35	7.93e-35	182.28	57.26	170.04	29.6	11.29
NONMMUT023259.2	1279	1.34227	Up	1.82e-35	9.17e-35	227.9	51.6	156.22	78.49	65.04
NONMMUT054053.2	3810	4.43051	Up	2.29e-35	1.15e-34	17.39	17.75	7.62	1	0.39
NONMMUT047127.2	1123	2.36992	Up	2.37e-35	1.19e-34	102.23	66.92	91.17	22.14	14.29
NONMMUT114765.1	750	3.60214	Up	2.78e-35	1.4e-34	109.33	104.63	36.31	8.62	7.67
NONMMUT009663.2	1571	1.13906	Up	3.68e-35	1.84e-34	214.26	30.8	252.66	88.19	83.5
NONMMUT024576.2	1422	2.79154	Up	3.99e-35	2e-34	57.97	62.28	64.78	8.62	9.43
NONMMUT043034.2	687	4.78127	Up	4.61e-35	2.3e-34	88.61	56.41	116.47	0.86	6.62
NONMMUT062372.2	2111	3.06036	Up	4.85e-35	2.42e-34	27.61	68.14	30.64	4.92	3.93
NONMMUT106294.1	363	7.65971	Up	7.18e-35	3.56e-34	201.51	212.54	108.22	0	2.39
NONMMUT082688.1	741	8.83111	Up	8.72e-35	4.32e-34	83.36	24.66	205.7	0	0
NONMMUT029505.2	1686	2.24272	Up	9.14e-35	4.52e-34	62.56	72.41	59.62	15.07	12.43
NONMMUT078850.1	1874	8.82963	Up	9.3e-35	4.6e-34	52.5	16.61	7.87	0	0
NONMMUT037765.2	888	3.62223	Up	1.19e-34	5.87e-34	97.96	3.29	88.72	10.4	1.65
NONMMUT125148.1	2069	3.59066	Up	1.29e-34	6.35e-34	27.98	17.81	59.71	3.03	2.35
NONMMUT020609.2	2017	6.54423	Up	1.34e-34	6.6e-34	23.14	50.4	17.51	0	0.69
NONMMUT094036.1	1181	1.73209	Up	1.57e-34	7.69e-34	141.32	143.86	75.98	42.49	37.55
NONMMUT077252.1	2475	4.75183	Up	2.56e-34	1.25e-33	25.05	18.16	20.13	0.66	1.11
NONMMUT135346.1	5192	1.38019	Up	2.63e-34	1.29e-33	49.58	0	49.76	23.56	4.94
NONMMUT066072.2	1568	3.74063	Up	3.04e-34	1.48e-33	33.7	63.53	39.67	3.53	2.68
NONMMUT085819.1	1210	2.01337	Up	3.35e-34	1.63e-33	80.32	162.54	102.54	31.6	19.14
NONMMUT066997.2	2034	1.98675	Up	3.41e-34	1.66e-33	49.24	116.6	36.17	16.69	14.29
NONMMUT136346.1	1173	1.2186	Up	4.41e-34	2.14e-33	209.6	248.75	204.28	101.83	90.15
NONMMUT041812.2	1717	4.63099	Up	5.33e-34	2.58e-33	25.01	64.45	24.09	1.04	1.77
NONMMUT045132.2	332	1.7248	Up	5.87e-34	2.84e-33	422.91	599.75	648.96	209.93	128.84
NONMMUT068903.2	3738	2.68966	Up	7.6e-34	3.67e-33	21.64	26.86	20.26	2.45	4.9
NONMMUT021340.2	3493	8.77945	Up	8.07e-34	3.9e-33	19.59	15.18	19.19	0	0
NONMMUT040476.2	2100	2.81987	Up	1.27e-33	6.11e-33	50.9	0	39.21	5.21	5.93
NONMMUT004735.2	3702	1.16842	Up	1.6e-33	7.69e-33	63.47	69.31	91.27	31.54	31.89
NONMMUT053321.2	2039	1.16769	Up	1.81e-33	8.69e-33	141.9	60.92	158.91	60.32	56.46
NONMMUT119661.1	221	4.04673	Up	1.84e-33	8.82e-33	243.12	664.4	242.41	28.59	19.14
NONMMUT014994.2	1402	4.39519	Up	2.08e-33	9.97e-33	40.53	22.43	60.47	1.19	3.02
NONMMUT109509.1	1633	3.35782	Up	2.81e-33	1.34e-32	35.91	67.88	30.8	4.4	3.86
NONMMUT127317.1	3410	4.90616	Up	3.84e-33	1.83e-32	14	20.47	15.39	0.63	0.4
NONMMUT106851.1	338	8.74037	Up	4.18e-33	1.98e-32	244.23	0	332.12	0	0
NONMMUT044558.2	1250	3.27532	Up	4.77e-33	2.26e-32	72.17	0	62.28	4.42	7.86
NONMMUT014453.2	297	1.88816	Up	5.32e-33	2.51e-32	571.81	303.14	431.49	142.04	171.92
NONMMUT014466.2	297	1.88816	Up	5.32e-33	2.51e-32	571.81	303.14	431.49	142.04	171.92
NONMMUT103662.1	1061	4.12919	Up	6.82e-33	3.21e-32	58.89	62.76	36.81	2.68	4.08
NONMMUT051891.2	455	8.72745	Up	7.13e-33	3.36e-32	87.6	328.25	161.13	0	0
NONMMUT026968.2	1133	2.58369	Up	7.15e-33	3.37e-32	94.83	2.95	100.77	18.21	7.28
NONMMUT094571.1	2848	8.72706	Up	7.25e-33	3.41e-32	15.51	44.98	18.02	0	0
NONMMUT044726.2	3036	1.86453	Up	7.97e-33	3.74e-32	42.62	15.67	67.34	10.86	12.81
NONMMUT061208.2	472	4.55441	Up	9.23e-33	4.33e-32	138.92	90.84	116.56	7.13	4.15
NONMMUT009601.2	1743	2.84463	Up	9.65e-33	4.52e-32	43.67	37.43	54.23	4.43	8.8
NONMMUT072175.2	3542	1.50827	Up	1.11e-32	5.19e-32	43.84	63.07	46.02	18.13	16.08
NONMMUT036128.2	3089	8.71402	Up	1.24e-32	5.78e-32	20.31	22.64	17.02	0	0
NONMMUT045254.2	3871	7.52913	Up	2.49e-32	1.15e-31	15.91	11.52	11.28	0.14	0
NONMMUT076300.1	781	3.47953	Up	3.03e-32	1.4e-31	69.61	181.39	27.36	9.74	5.73
NONMMUT087639.1	1809	5.4187	Up	3.07e-32	1.42e-31	36.11	12.53	21.21	0.61	0.77
NONMMUT036818.2	2610	5.4187	Up	3.07e-32	1.42e-31	25.58	6.45	14.58	0.62	0.26
NONMMUT128828.1	1030	4.34393	Up	3.98e-32	1.83e-31	23.14	160.48	37.97	3.32	2.11
NONMMUT069291.2	1771	3.90023	Up	4.43e-32	2.04e-31	29.1	35.21	41.68	2.18	2.36
NONMMUT124664.1	1161	7.57321	Up	6.57e-32	3.01e-31	72.35	15.4	7.3	0.46	0
NONMMUT126574.1	608	2.87181	Up	7.31e-32	3.34e-31	126.21	84.26	183.85	23.83	12.71
NONMMUT066060.2	1037	2.06322	Up	8.4e-32	3.84e-31	112	139.77	58	24.16	29.99
NONMMUT064461.2	1806	1.81157	Up	9.86e-32	4.49e-31	75.47	59.61	71.89	23.16	18.06
NONMMUT052981.2	2791	2.09301	Up	1.02e-31	4.64e-31	39.14	29.02	43.17	10.69	6.95
NONMMUT057098.2	3608	8.66193	Up	1.02e-31	4.65e-31	15.13	13.89	23.85	0	0
NONMMUT033961.2	2448	8.65971	Up	1.12e-31	5.07e-31	20.58	21.81	39.52	0	0
NONMMUT033826.2	1276	1.89153	Up	1.44e-31	6.53e-31	100.34	67.47	112.19	26.81	26.75
NONMMUT026967.2	1311	3.8368	Up	1.44e-31	6.54e-31	21.29	154.88	0	0	7.31
NONMMUT008165.2	2641	3.97109	Up	1.71e-31	7.72e-31	19.71	36.12	9.98	1.85	0.78
NONMMUT118203.1	383	3.57225	Up	1.91e-31	8.62e-31	206.48	24.97	229.2	20.62	11.14
NONMMUT128841.1	1676	4.6323	Up	2.13e-31	9.62e-31	38.55	6.78	33.55	1.65	0.83
NONMMUT033837.2	2119	8.63931	Up	2.51e-31	1.13e-30	19.05	45.75	36.91	0	0
NONMMUT047602.2	3578	7.46706	Up	3.47e-31	1.55e-30	16.43	7.8	16.29	0	0.19
NONMMUT050260.2	3605	8.20304	Up	4.32e-31	1.93e-30	19.51	0	19.4	0.1	0
NONMMUT049450.2	1128	3.69912	Up	4.75e-31	2.12e-30	42.97	56.29	77.04	6	1.91
NONMMUT131621.1	1537	4.31164	Up	4.8e-31	2.14e-30	40.13	12.97	40.5	1.64	2
NONMMUT002609.2	3524	1.5863	Up	5.33e-31	2.37e-30	32.54	84.75	28.95	15.13	13.5
NONMMUT033560.2	893	2.90178	Up	5.5e-31	2.45e-30	99.62	0	115.34	12.92	9.86
NONMMUT058781.2	4329	1.89737	Up	5.71e-31	2.54e-30	27.09	27.65	25.52	8.04	6.41
NONMMUT038283.2	1790	2.42355	Up	6.58e-31	2.92e-30	49.03	50.66	44.52	8.31	10.51
NONMMUT098337.1	1414	1.46054	Up	7.95e-31	3.53e-30	84.69	264.71	84.07	53.61	35.45
NONMMUT035118.2	9801	3.04658	Up	8.96e-31	3.97e-30	6.87	7.9	5.31	0.8	0.86
NONMMUT015482.2	2950	1.84645	Up	9.53e-31	4.22e-30	54.35	10.44	31.7	9.35	14.35
NONMMUT101105.1	2944	4.80024	Up	1.03e-30	4.56e-30	21.98	0	18.85	0.92	0.23
NONMMUT091962.1	648	2.49274	Up	1.12e-30	4.95e-30	120.6	213.27	96.64	23.35	28.5
NONMMUT044248.2	388	2.86062	Up	1.19e-30	5.23e-30	204.48	122.99	284.44	40.67	19.66
NONMMUT131614.1	2053	1.47973	Up	1.32e-30	5.8e-30	83.79	39.19	114.27	30.65	28.27
NONMMUT099588.1	1211	8.58863	Up	1.81e-30	7.9e-30	36.66	85.51	44.42	0	0
NONMMUT047726.2	1207	8.58863	Up	1.81e-30	7.9e-30	34.34	45.28	94.09	0	0
NONMMUT008495.2	468	2.98519	Up	1.97e-30	8.6e-30	157.68	120.73	194.24	25.35	17.35
NONMMUT018375.2	1049	4.7837	Up	2.39e-30	1.04e-29	60.54	24.86	34.39	2.17	1.38
NONMMUT034812.2	680	7.4187	Up	2.54e-30	1.11e-29	77.64	61.42	99.64	0.87	0
NONMMUT127699.1	1220	2.14213	Up	4.6e-30	1.99e-29	84.89	51.85	100.39	17.52	21.05
NONMMUT050782.2	1450	6.31682	Up	5.01e-30	2.17e-29	37.2	35.44	18.43	0	0.97
NONMMUT018675.2	1948	2.57366	Up	5.7e-30	2.47e-29	37.33	62.4	25.7	6.76	7.12
NONMMUT114871.1	234	5.71416	Up	6.47e-30	2.8e-29	197.31	451.98	165.79	9.88	0
NONMMUT094373.1	938	8.55352	Up	6.87e-30	2.97e-29	60.82	46.01	79.27	0	0
NONMMUT119102.1	4068	3.12985	Up	6.97e-30	3e-29	17.05	4.98	21.98	2.21	1.29
NONMMUT025296.2	1640	4.56131	Up	7.82e-30	3.37e-29	27.41	38.12	30.67	2.02	0.43
NONMMUT031968.2	704	3.8105	Up	8.27e-30	3.56e-29	80.31	88.74	74.19	5.05	7.52
NONMMUT138400.1	1120	4.49121	Up	8.37e-30	3.6e-29	52.59	61.87	5.24	2.6	1.43
NONMMUT029474.2	647	3.653	Up	8.97e-30	3.86e-29	65.75	196.41	59.05	12.88	1.18
NONMMUT095043.1	4100	3.57398	Up	9.72e-30	4.17e-29	18.07	4.76	9.93	1.05	1.32
NONMMUT052833.2	885	1.59154	Up	1.13e-29	4.86e-29	179.66	69.43	232.88	58.07	58.95
NONMMUT111843.1	1919	1.74651	Up	1.22e-29	5.24e-29	64.69	82.02	52.01	21.44	18.38
NONMMUT053483.2	5887	6.7661	Up	1.3e-29	5.58e-29	5.04	10.24	14.6	0.13	0
NONMMUT058876.2	1962	3.22776	Up	1.37e-29	5.85e-29	31.74	37.45	24.02	1.96	5.3
NONMMUT064713.2	4097	3.99169	Up	1.72e-29	7.32e-29	12.91	4.76	19.88	0.79	0.83
NONMMUT025471.2	270	4.55301	Up	1.72e-29	7.33e-29	232.69	107.55	248.8	11.18	10.07
NONMMUT007989.2	3228	3.27127	Up	1.85e-29	7.86e-29	15.84	25.35	19.89	1.84	2.11
NONMMUT008498.2	1056	2.8415	Up	2.36e-29	9.99e-29	50.21	87.15	95.04	9.79	9.57
NONMMUT074731.2	1621	6.73655	Up	2.85e-29	1.21e-28	35.23	14.5	26.46	0.51	0
NONMMUT072172.2	3920	3.36955	Up	2.85e-29	1.21e-28	20.87	4.98	6.68	1.51	1.38
NONMMUT067150.2	1159	8.51263	Up	3.16e-29	1.33e-28	35.44	73.05	59.37	0	0
NONMMUT014997.2	1748	8.50771	Up	3.79e-29	1.6e-28	38.59	0	41.36	0	0
NONMMUT046770.2	2025	2.17976	Up	4.18e-29	1.76e-28	37.34	77.28	37.28	18.44	0
NONMMUT004015.2	3311	6.24139	Up	4.82e-29	2.02e-28	20.33	0	8.1	0.33	0
NONMMUT101069.1	850	6.26305	Up	4.95e-29	2.08e-28	71.91	0	64.32	1.36	0
NONMMUT014863.2	1506	1.8725	Up	6.52e-29	2.73e-28	85.3	62.46	55.14	24.72	16.34
NONMMUT057073.2	1109	3.3552	Up	6.7e-29	2.8e-28	66.95	20.84	45.97	6.13	4.54
NONMMUT071558.2	1210	8.48596	Up	8.39e-29	3.5e-28	57.08	52.76	0	0	0
NONMMUT039770.2	1533	3.02305	Up	8.5e-29	3.54e-28	42.39	42.32	39.14	6.5	3.76
NONMMUT043986.2	2782	1.15687	Up	8.6e-29	3.58e-28	58.72	142.2	85.06	38.49	35.25
NONMMUT118148.1	3666	2.92147	Up	8.77e-29	3.65e-28	22.59	3.8	17.48	2.5	2.22
NONMMUT012834.2	1365	8.48283	Up	9.41e-29	3.91e-28	41.03	0	76.29	0	0
NONMMUT067064.2	1870	8.48283	Up	9.41e-29	3.91e-28	39.07	16.65	9.46	0	0
NONMMUT131156.1	801	3.67548	Up	1.42e-28	5.88e-28	86.6	36.78	49.46	1.46	11.13
NONMMUT068841.2	1997	1.61047	Up	1.51e-28	6.27e-28	65.76	63.65	79.6	24.7	20.47
NONMMUT064829.2	2089	1.20935	Up	1.56e-28	6.45e-28	103.66	89.14	101.49	39.25	50.84
NONMMUT124630.1	505	5.64109	Up	1.65e-28	6.82e-28	98.72	91.26	87.46	3.69	0
NONMMUT050392.2	3440	8.46706	Up	1.66e-28	6.88e-28	16.25	14.61	12.71	0	0
NONMMUT023270.2	1162	3.05688	Up	1.72e-28	7.12e-28	62.08	64.48	20.61	5.34	8.63
NONMMUT038872.2	577	4.69624	Up	1.75e-28	7.22e-28	76.55	141.73	54.04	4.22	2.7
NONMMUT091225.1	9730	4.39864	Up	1.93e-28	7.98e-28	7.76	0.57	0.34	0.28	0.17
NONMMUT015878.2	2774	6.22606	Up	2.3e-28	9.47e-28	6.97	47.49	10.54	0.2	0.25
NONMMUT068833.2	2265	1.38259	Up	2.5e-28	1.03e-27	56.97	139.22	59.62	31.79	25.86
NONMMUT025245.2	2113	2.08967	Up	3.34e-28	1.36e-27	25.29	130.81	12.52	12.42	8.5
NONMMUT072966.2	1463	2.80224	Up	4.85e-28	1.97e-27	46.04	56.66	34.23	8.63	4.46
NONMMUT045253.2	4092	3.57594	Up	4.96e-28	2.01e-27	12.46	16.34	10.67	1.31	0.83
NONMMUT095551.1	796	6.2072	Up	4.97e-28	2.02e-27	55.59	40.73	80.43	0	1.87
NONMMUT131984.1	1799	1.12935	Up	6.34e-28	2.57e-27	126.83	170.72	83.68	54.43	66.49
NONMMUT091575.1	1683	1.73285	Up	1.21e-27	4.87e-27	63.51	85.97	76.21	21.34	22.49
NONMMUT088909.1	787	8.41048	Up	1.24e-27	4.97e-27	58.18	157.42	0	0	0
NONMMUT038889.2	483	4.24874	Up	1.42e-27	5.69e-27	93.18	0	247.27	6.49	5.45
NONMMUT071217.2	2155	4.88527	Up	1.74e-27	6.94e-27	26.59	7.85	15	0.51	0.96
NONMMUT110091.1	350	5.58376	Up	1.9e-27	7.57e-27	114.25	175.57	169.2	1.92	5.01
NONMMUT031508.2	1239	1.68483	Up	2.14e-27	8.52e-27	105.03	74.21	110.85	31.3	33.36
NONMMUT024279.2	3153	3.14369	Up	2.15e-27	8.58e-27	20.51	7.98	22.22	2.06	2.16
NONMMUT086396.1	990	1.30163	Up	2.39e-27	9.5e-27	160.76	266.58	172.58	79.34	77.13
NONMMUT099639.1	734	8.39073	Up	2.46e-27	9.79e-27	105.05	0	41.74	0	0
NONMMUT024020.2	1806	2.46742	Up	2.6e-27	1.03e-26	40.49	50.2	34.31	8.23	6.94
NONMMUT063001.2	613	4.00698	Up	2.73e-27	1.08e-26	101.24	24.56	86.06	3.93	7.55
NONMMUT041814.2	991	3.09016	Up	3.04e-27	1.21e-26	75.28	38.12	39.53	7.03	7.96
NONMMUT123653.1	1181	8.38251	Up	3.27e-27	1.29e-26	54.25	31.7	20.13	0	0
NONMMUT123774.1	970	5.16872	Up	3.56e-27	1.4e-26	23.61	125.99	27.99	1.18	1.5
NONMMUT054527.2	2248	3.96889	Up	3.6e-27	1.42e-26	22.85	15.03	23.3	1.49	1.27
NONMMUT122688.1	1848	3.18166	Up	3.74e-27	1.48e-26	40.6	7.66	25.53	3.27	3.76
NONMMUT026182.2	2379	2.93451	Up	3.77e-27	1.49e-26	18.71	30.66	41.77	4.58	1.99
NONMMUT045871.2	3000	8.37695	Up	3.96e-27	1.56e-26	21.87	0	17.07	0	0
NONMMUT064235.2	3151	8.37442	Up	4.32e-27	1.7e-26	26.13	0	0	0	0
NONMMUT027606.2	945	2.85618	Up	5.28e-27	2.07e-26	41.14	144.94	70.32	11.54	7.72
NONMMUT073690.2	2603	2.11588	Up	6.41e-27	2.51e-26	27.05	68.99	16.9	7.5	8.46
NONMMUT062266.2	4368	8.35998	Up	7.08e-27	2.76e-26	18.59	0	0	0	0
NONMMUT051994.2	381	5.14909	Up	8.25e-27	3.21e-26	115.07	209.32	59.77	1.73	6.73
NONMMUT024196.2	1088	2.84276	Up	1.19e-26	4.62e-26	87.42	13.29	16.55	8.86	7.94
NONMMUT063758.2	752	3.36861	Up	1.57e-26	6.06e-26	80.5	51.16	73.23	4.97	10.73
NONMMUT054934.2	1749	3.31291	Up	1.87e-26	7.23e-26	27.34	45.4	25.33	3.47	2.79
NONMMUT125912.1	280	2.49769	Up	1.89e-26	7.29e-26	347.04	108.52	316.3	51.48	74.53
NONMMUT024213.2	3089	1.69486	Up	2.36e-26	9.08e-26	32.44	0	90.75	0	26.49
NONMMUT066018.2	2333	3.57818	Up	2.54e-26	9.75e-26	19.12	30.15	18.86	2.34	1.18
NONMMUT121169.1	234	8.31682	Up	3.02e-26	1.16e-25	291.03	105.46	241.15	0	0
NONMMUT054400.2	6664	1.53772	Up	3.21e-26	1.23e-25	22.49	12.49	18.34	5.17	8.91
NONMMUT038442.2	1559	7.16872	Up	3.36e-26	1.28e-25	33.9	18.26	19	0.36	0
NONMMUT070535.2	1328	8.3103	Up	3.75e-26	1.43e-25	60.45	0	0	0	0
NONMMUT022484.2	1439	3.65115	Up	4.1e-26	1.56e-25	36.81	53.57	6.19	4.64	0.49
NONMMUT058684.2	1802	5.81355	Up	4.45e-26	1.69e-25	21.1	36.16	13.1	0.31	0.55
NONMMUT100839.1	3045	3.56131	Up	6.02e-26	2.29e-25	16.49	21.13	9.59	1.07	1.79
NONMMUT098501.1	618	2.03977	Up	6.39e-26	2.43e-25	156.5	146.67	140.4	41.76	36.63
NONMMUT126963.1	4513	2.38185	Up	6.79e-26	2.58e-25	19.8	0	21.25	2.97	3.29
NONMMUT001110.2	346	4.36137	Up	1.08e-25	4.09e-25	137.64	177.95	104.76	9.76	5.08
NONMMUT022051.2	3805	1.68765	Up	1.13e-25	4.24e-25	34.66	20.15	23.72	10.95	7.22
NONMMUT093489.1	3805	1.68765	Up	1.13e-25	4.24e-25	34.66	20.15	23.72	10.95	7.22
NONMMUT134779.1	2609	4.78709	Up	1.25e-25	4.72e-25	7.05	40.88	15.71	1.04	0
NONMMUT098133.1	1410	7.12919	Up	1.34e-25	5.02e-25	34.11	0	48.48	0	0.5
NONMMUT059003.2	3473	7.12919	Up	1.34e-25	5.02e-25	12.49	10.45	11.75	0.16	0
NONMMUT133138.1	216	5.08452	Up	1.4e-25	5.25e-25	231.43	0	449.43	14.53	0.25
NONMMUT055118.2	1109	3.06969	Up	1.42e-25	5.32e-25	47.31	70.33	40.56	7.66	4.54
NONMMUT100983.1	2945	2.49926	Up	1.51e-25	5.64e-25	23.98	17.8	25.45	4.87	3.22
NONMMUT029121.2	1680	4.54423	Up	1.74e-25	6.5e-25	19.19	47.33	19.36	0.66	1.66
NONMMUT004048.2	2905	2.57	Up	2.29e-25	8.5e-25	19.95	21.21	31.19	3.35	4.47
NONMMUT071523.2	1438	3.26428	Up	2.43e-25	9.03e-25	23.2	69.5	41.31	4.26	3.44
NONMMUT124670.1	919	5.46177	Up	2.6e-25	9.66e-25	34.76	34.94	82.29	0.63	1.59
NONMMUT053972.2	588	7.10902	Up	2.68e-25	9.94e-25	54.08	123.39	84.71	1.03	0
NONMMUT101101.1	4803	2.52146	Up	3.73e-25	1.38e-24	14.21	10.42	15.31	2.58	2.19
NONMMUT054129.2	1635	3.90413	Up	3.88e-25	1.43e-24	19.73	59.1	18.1	1.35	2.57
NONMMUT102369.1	3126	3.00556	Up	4.24e-25	1.56e-24	18.22	20.58	12.14	2.07	2.4
NONMMUT053664.2	5277	3.77161	Up	5.4e-25	1.98e-24	6.6	12.63	9.9	0.57	0.71
NONMMUT136585.1	650	6.02536	Up	5.48e-25	2.01e-24	64.23	82.94	38.02	0	2.35
NONMMUT046194.2	2132	1.89787	Up	6.52e-25	2.38e-24	29.16	92.58	37.23	15.64	7.45
NONMMUT031291.2	6745	1.33509	Up	7.48e-25	2.72e-24	22.87	13.12	31.79	9.3	8.76
NONMMUT023953.2	4034	2.5036	Up	7.7e-25	2.8e-24	19.02	21.42	2.16	3.33	2.35
NONMMUT048788.2	4524	2.27553	Up	8.6e-25	3.12e-24	13.6	25.21	14.13	3.91	2.69
NONMMUT061914.2	669	3.67809	Up	8.82e-25	3.2e-24	51.65	187.56	13.83	8.02	3.41
NONMMUT075218.1	1221	1.07075	Up	1.02e-24	3.7e-24	198.43	177.02	136.33	99.85	77.02
NONMMUT024042.2	794	3.58076	Up	1.3e-24	4.7e-24	65.87	29.7	76.81	6.62	3.75
NONMMUT057111.2	1233	3.07475	Up	1.34e-24	4.82e-24	47.98	13.99	60.55	5.47	5.2
NONMMUT103888.1	1468	3.49176	Up	1.89e-24	6.8e-24	25.38	40.81	44.48	2.65	3.36
NONMMUT100797.1	694	3.86616	Up	2.21e-24	7.95e-24	52.59	98.71	70.9	5.98	3.27
NONMMUT079603.1	1461	1.34838	Up	2.51e-24	8.98e-24	81.23	166.03	103.63	34.31	51.19
NONMMUT120327.1	1433	5.98164	Up	2.65e-24	9.47e-24	30.13	15.94	26.95	0.78	0
NONMMUT010678.2	2622	1.46863	Up	2.75e-24	9.84e-24	41.07	67.89	56.67	17.02	19.92
NONMMUT054791.2	1849	5.00366	Up	3.07e-24	1.1e-23	24.24	0	31.9	0.59	0.75
NONMMUT031383.2	523	5.39668	Up	3.11e-24	1.11e-23	55.44	93.62	126.26	1.18	3.03
NONMMUT024148.2	1202	8.1558	Up	5.12e-24	1.82e-23	2.05	50.51	123.72	0	0
NONMMUT043690.2	2419	1.52907	Up	5.32e-24	1.89e-23	42.31	76.57	46.32	15.86	20.12
NONMMUT022126.2	1832	2.68864	Up	6.48e-24	2.3e-23	34.58	29.37	27.37	6.91	2.83
NONMMUT025468.2	2491	3.58815	Up	6.8e-24	2.41e-23	9.6	36.09	24.33	1.81	1.17
NONMMUT029510.2	3523	5.21553	Up	7.76e-24	2.75e-23	13.26	11.26	1.26	0.12	0.49
NONMMUT084391.1	248	8.12919	Up	1.15e-23	4.04e-23	82.83	728.21	28.1	0	0
NONMMUT014595.2	2790	2.0573	Up	1.17e-23	4.13e-23	28.76	17.08	38.79	6.6	7.35
NONMMUT105073.1	479	3.82717	Up	1.26e-23	4.44e-23	89.33	103.27	105.92	10.48	3.37
NONMMUT127999.1	1105	8.12518	Up	1.29e-23	4.55e-23	49.22	24.88	19.95	0	0
NONMMUT056800.2	1311	6.98939	Up	1.41e-23	4.93e-23	31.04	15.3	38.64	0.43	0
NONMMUT134218.1	2650	3.1491	Up	1.46e-23	5.11e-23	20.08	15.88	16.57	2.18	2.07
NONMMUT030021.2	3433	8.08329	Up	1.67e-23	5.85e-23	11.7	19.88	4.28	0	0.1
NONMMUT043314.2	1816	1.09003	Up	1.81e-23	6.33e-23	96.09	135.7	129.98	63.03	41.4
NONMMUT060630.2	1322	3.93909	Up	1.98e-23	6.92e-23	47.62	0	15.77	2.12	2.15
NONMMUT101404.1	4895	5.3447	Up	2.1e-23	7.32e-23	9.16	0	9.49	0.33	0
NONMMUT042332.2	552	4.65971	Up	2.19e-23	7.64e-23	84.03	0	113.39	4.44	1.42
NONMMUT105595.1	771	4.65971	Up	2.19e-23	7.64e-23	57.49	57.47	23.77	1.52	2.91
NONMMUT021422.2	961	4.94795	Up	2.58e-23	8.92e-23	26.95	93.91	20.41	1.49	1.14
NONMMUT094567.1	961	4.94795	Up	2.58e-23	8.92e-23	26.95	93.91	20.41	1.49	1.14
NONMMUT033652.2	1941	5.91347	Up	2.85e-23	9.85e-23	9.53	29.13	34.91	0.28	0.36
NONMMUT068824.2	729	3.22936	Up	2.86e-23	9.87e-23	62.39	77.32	75.69	11.32	3.1
NONMMUT024149.2	1114	5.90974	Up	3.23e-23	1.12e-22	19.35	80.1	24.68	1.02	0
NONMMUT115814.1	586	4.93655	Up	3.94e-23	1.36e-22	49.02	123.85	58.46	4.14	0
NONMMUT008293.2	3943	2.79799	Up	5.02e-23	1.72e-22	17.82	8.48	5.91	2.18	1.72
NONMMUT122350.1	788	3.10366	Up	5.11e-23	1.75e-22	66.4	33.69	89.04	8.9	6.62
NONMMUT008312.2	1612	2.2607	Up	6.22e-23	2.13e-22	39.88	58.21	34.89	7.19	11.66
NONMMUT050947.2	4026	3.21166	Up	6.66e-23	2.27e-22	10.28	9.69	17.35	1.47	1.01
NONMMUT049178.2	593	8.06779	Up	7.06e-23	2.4e-22	65.69	117.16	41.97	0	0
NONMMUT079365.1	290	3.13367	Up	8.61e-23	2.93e-22	207.45	76.51	252.09	34.28	13.84
NONMMUT014439.2	12530	1.59804	Up	8.69e-23	2.95e-22	8.11	12.09	5.69	3.11	2.44
NONMMUT011219.2	449	4.91347	Up	9.26e-23	3.14e-22	81.87	34.71	156.4	1.42	5.48
NONMMUT030917.2	1125	4.91347	Up	9.26e-23	3.14e-22	36.94	20.53	31.97	1.01	1.28
NONMMUT034893.2	4720	1.48283	Up	9.93e-23	3.36e-22	26.87	18.85	26.47	10.55	7.29
NONMMUT031495.2	2779	3.66976	Up	1.08e-22	3.64e-22	17.39	12.1	10.52	1.17	1.23
NONMMUT110541.1	1948	2.06986	Up	1.21e-22	4.07e-22	42.23	29.37	37.7	10.97	7.51
NONMMUT088948.1	1008	4.35348	Up	1.23e-22	4.16e-22	47.41	0	49.53	3.48	0
NONMMUT053970.2	841	4.61462	Up	1.24e-22	4.16e-22	36.96	52.37	61.43	2.76	0.88
NONMMUT028120.2	479	4.61462	Up	1.24e-22	4.16e-22	76.26	64.54	119.16	6.55	0
NONMMUT128302.1	1553	1.43465	Up	1.34e-22	4.52e-22	86.42	73.34	74.42	29.71	32.65
NONMMUT122921.1	974	3.57985	Up	1.35e-22	4.55e-22	52.11	29.87	37.19	0.68	8.01
NONMMUT126338.1	717	5.86616	Up	1.4e-22	4.71e-22	47.98	49.72	59.92	0.82	1.05
NONMMUT076734.1	925	3.02966	Up	1.54e-22	5.17e-22	55.02	72.56	32.69	8.08	5.53
NONMMUT036251.2	1351	5.98249	Up	2.18e-22	7.31e-22	26.3	2.08	49.3	0	0.96
NONMMUT136587.1	1047	2.45026	Up	2.5e-22	8.36e-22	38.86	102.39	74.65	13.59	8.28
NONMMUT048890.2	1131	2.76662	Up	2.54e-22	8.48e-22	38.48	84.2	37.09	9	5.08
NONMMUT040190.2	844	2.60499	Up	2.6e-22	8.69e-22	102.14	6.96	32.4	10.31	14
NONMMUT012792.2	1622	6.89001	Up	3.1e-22	1.03e-21	16.27	56.09	3.65	0.34	0
NONMMUT017677.2	1528	1.78161	Up	3.13e-22	1.04e-21	28.92	173.83	32.84	19.91	15.17
NONMMUT037982.2	1753	3.92606	Up	3.71e-22	1.23e-21	24.49	32.35	5.05	2.14	0.7
NONMMUT029323.2	366	2.07857	Up	3.71e-22	1.23e-21	202.59	210.52	294.86	56.38	63.77
NONMMUT032187.2	1128	1.52487	Up	4.13e-22	1.37e-21	88.79	173.99	62.62	40.99	30.9
NONMMUT043990.2	990	1.38654	Up	4.5e-22	1.49e-21	120.43	167.33	137	57.74	47.69
NONMMUT085400.1	381	2.95927	Up	4.53e-22	1.49e-21	148.75	133.97	128.08	29.4	8.97
NONMMUT119393.1	2054	3.44687	Up	5.87e-22	1.93e-21	19.36	23.36	21.48	1.07	3.03
NONMMUT089869.1	17125	1.55606	Up	6.25e-22	2.05e-21	7.2	1.93	7.47	2.27	1.91
NONMMUT029119.2	2782	3.99093	Up	7.03e-22	2.31e-21	12.8	10.68	18.92	0.97	0.74
NONMMUT054341.2	2341	7.98164	Up	8.19e-22	2.68e-21	17.4	10.82	17.55	0	0
NONMMUT024894.2	2761	2.94199	Up	1.03e-21	3.38e-21	19.96	15.23	11.65	3.14	1.24
NONMMUT006804.2	1645	1.65115	Up	1.17e-21	3.82e-21	73.07	3.45	77.33	20.17	18.71
NONMMUT134590.1	552	4.84191	Up	1.21e-21	3.93e-21	74.7	66.14	39.69	1.11	4.27
NONMMUT100627.1	2067	6.84191	Up	1.3e-21	4.23e-21	14.58	12.29	27.04	0	0.33
NONMMUT089059.1	909	7.96085	Up	1.45e-21	4.72e-21	64.32	0	18.4	0	0
NONMMUT024976.2	1748	3.83374	Up	1.55e-21	5.02e-21	21.77	6.49	38.86	2.21	0.8
NONMMUT094387.1	469	5.79216	Up	1.55e-21	5.02e-21	60.2	112.35	88.08	2.69	0
NONMMUT096781.1	679	4.993	Up	1.77e-21	5.73e-21	82.21	0	13.61	1.78	1.68
NONMMUT064236.2	3041	2.45015	Up	1.79e-21	5.79e-21	9.75	40.49	24.01	3.11	4.04
NONMMUT104905.1	1322	5.7848	Up	1.96e-21	6.32e-21	26.62	12.99	33.67	0.42	0.54
NONMMUT025051.2	2563	3.56295	Up	2.18e-21	7.03e-21	21.73	0	13.15	1.45	1.2
NONMMUT004300.2	2391	7.94386	Up	2.32e-21	7.46e-21	7.82	51.8	0	0	0
NONMMUT119688.1	1026	3.70343	Up	2.33e-21	7.51e-21	51.3	0	41.06	2.78	3.53
NONMMUT043282.2	2148	4.30504	Up	2.47e-21	7.94e-21	16.73	21	10.95	1.27	0.32
NONMMUT065310.2	1611	7.94021	Up	2.56e-21	8.21e-21	14.48	0	72.24	0	0
NONMMUT096564.1	1897	6.81725	Up	2.68e-21	8.59e-21	14.37	31.32	13.98	0.29	0
NONMMUT070886.2	479	7.93655	Up	2.82e-21	9.06e-21	113.3	0	72.82	0.66	0
NONMMUT006916.2	2758	7.93655	Up	2.82e-21	9.06e-21	12.62	7.12	21.21	0	0
NONMMUT085709.1	305	7.93655	Up	2.82e-21	9.06e-21	104.77	108.75	264.23	0	0
NONMMUT057047.2	4486	2.53786	Up	2.86e-21	9.18e-21	17.11	9.28	0	3.79	0
NONMMUT093444.1	1598	3.87278	Up	3.43e-21	1.1e-20	30.26	15.37	11.78	0.4	3.24
NONMMUT002297.2	2832	2.91853	Up	3.71e-21	1.19e-20	21.27	7.91	11.36	2.55	1.83
NONMMUT049180.2	831	4.10611	Up	3.78e-21	1.21e-20	51.91	42.43	25.62	1.4	4.45
NONMMUT045393.2	1070	2.56295	Up	4.02e-21	1.29e-20	44.73	80.65	42.1	9.46	8.64
NONMMUT122905.1	891	7.91347	Up	5.26e-21	1.67e-20	23.56	91.91	44.2	0	0
NONMMUT058603.2	661	6.79216	Up	5.52e-21	1.75e-20	38.47	117.64	28.01	0	1.15
NONMMUT109664.1	786	3.68174	Up	5.56e-21	1.77e-20	64.02	3.75	58.23	5.21	2.84
NONMMUT129315.1	730	3.2422	Up	5.85e-21	1.85e-20	62.3	85.33	29.39	8.07	5.15
NONMMUT076772.1	1454	2.10171	Up	5.85e-21	1.85e-20	39.12	60.85	57.18	12.63	9.69
NONMMUT051661.2	760	7.90927	Up	5.89e-21	1.87e-20	35.76	116.73	19.58	0	0
NONMMUT016058.2	2415	3.05613	Up	5.94e-21	1.88e-20	20.87	9.31	20.64	2.48	1.99
NONMMUT089979.1	2134	7.89544	Up	8.51e-21	2.68e-20	21.5	0	19.28	0	0
NONMMUT007724.2	817	7.89449	Up	8.73e-21	2.75e-20	48.69	0	80.37	0	0
NONMMUT012761.2	1855	1.83898	Up	9.5e-21	2.99e-20	50.95	50.36	12.72	12.15	12.74
NONMMUT065429.2	3982	2.94112	Up	9.77e-21	3.07e-20	9.67	22.04	5.48	1.55	1.45
NONMMUT130564.1	3982	2.94112	Up	9.77e-21	3.07e-20	9.67	22.04	5.48	1.55	1.45
NONMMUT055177.2	1614	7.89001	Up	9.83e-21	3.09e-20	0	21.14	89.86	0	0
NONMMUT010724.2	2795	1.51184	Up	1.05e-20	3.31e-20	37.66	30.08	44.99	13.96	12.72
NONMMUT132267.1	1292	2.05663	Up	1.16e-20	3.63e-20	37.74	127.37	26.63	17.63	8.1
NONMMUT036307.2	2089	1.60639	Up	1.19e-20	3.72e-20	34.89	64.83	60.53	17.81	12.58
NONMMUT079294.1	3544	3.808	Up	1.22e-20	3.82e-20	10.79	11.03	7.93	0.92	0.53
NONMMUT086080.1	562	3.36735	Up	1.68e-20	5.24e-20	95.24	16.21	77.84	10.87	4.18
NONMMUT051760.2	1819	2.24725	Up	1.74e-20	5.41e-20	32.15	24.91	47.04	8.47	5.74
NONMMUT029400.2	1160	3.54423	Up	1.95e-20	6.05e-20	39.19	29.82	20.64	3.41	2.47
NONMMUT024716.2	2419	3.76662	Up	2.11e-20	6.56e-20	18.83	4.65	14.54	1.12	1.14
NONMMUT003683.2	3033	2.07684	Up	2.43e-20	7.51e-20	19.1	12.92	39.48	5.53	4.95
NONMMUT090437.1	2995	3.4404	Up	2.8e-20	8.65e-20	8.38	28.04	10.73	0.9	1.6
NONMMUT079382.1	3010	4.9201	Up	3.31e-20	1.02e-19	0	37.66	13.59	0.36	0.34
NONMMUT117049.1	825	2.32772	Up	3.35e-20	1.03e-19	109.48	0	33.69	15.78	14.37
NONMMUT066111.2	1745	4.74063	Up	3.76e-20	1.16e-19	25.72	13	1.69	0.63	0.8
NONMMUT093156.1	870	5.68719	Up	3.92e-20	1.21e-19	32.21	53.87	31.38	1.33	0
NONMMUT036551.2	2258	2.95927	Up	4.04e-20	1.24e-19	22.77	17.46	11.7	2.42	2.75
NONMMUT010514.2	1085	3.52221	Up	4.62e-20	1.41e-19	29.22	79.96	8.3	2.61	3.98
NONMMUT008124.2	1323	2.90413	Up	5.09e-20	1.56e-19	23.79	71.46	27.02	5.08	4.29
NONMMUT021017.2	2991	1.0884	Up	5.2e-20	1.59e-19	40.68	107.62	49.81	27.12	26.7
NONMMUT010786.2	3861	4.03456	Up	5.2e-20	1.59e-19	7.23	12.27	9.8	0.7	0.35
NONMMUT096466.1	580	4.4447	Up	5.36e-20	1.63e-19	37.18	172.24	10.75	1.05	5.37
NONMMUT054436.2	521	4.72798	Up	5.69e-20	1.73e-19	36.83	182.16	30.19	4.75	0
NONMMUT046328.2	692	4.36732	Up	6.26e-20	1.9e-19	45.09	86.98	23.53	2.16	3.04
NONMMUT013009.2	218	7.81725	Up	6.49e-20	1.97e-19	193.46	181.41	180.77	0	2.44
NONMMUT086061.1	218	7.81725	Up	6.49e-20	1.97e-19	193.46	181.41	180.77	0	2.44
NONMMUT109091.1	2935	3.92371	Up	6.52e-20	1.98e-19	10.7	0	27.09	0.74	0.84
NONMMUT115254.1	727	1.57822	Up	6.61e-20	2.01e-19	121.04	122.45	196.53	47.97	49.08
NONMMUT113598.1	923	3.4187	Up	6.63e-20	2.01e-19	47.57	34.78	36.04	6.85	0.79
NONMMUT021758.2	2884	1.58487	Up	7.83e-20	2.37e-19	29.82	10.68	62.84	10.7	11.37
NONMMUT023595.2	2399	3.86616	Up	7.97e-20	2.41e-19	21.01	0	9.78	0.68	1.43
NONMMUT103807.1	483	6.68719	Up	1.02e-19	3.07e-19	66.93	70.34	72.16	1.3	0
NONMMUT013011.2	4320	7.79873	Up	1.04e-19	3.12e-19	7.37	11.68	4.03	0	0
NONMMUT050963.2	2220	4.0099	Up	1.25e-19	3.74e-19	12.24	26.65	11.91	1.23	0.62
NONMMUT062151.2	3716	2.67297	Up	1.33e-19	3.98e-19	4.92	42.78	4.7	2.03	2.01
NONMMUT077487.1	987	5.07475	Up	1.68e-19	5.03e-19	38.3	17.67	24.43	0	2.21
NONMMUT085871.1	2347	1.32474	Up	1.98e-19	5.9e-19	45.61	57.53	61.01	23.92	16.95
NONMMUT046436.2	629	2.3311	Up	2.09e-19	6.24e-19	114.58	43.38	74.01	20.7	18.24
NONMMUT065206.2	278	6.65971	Up	2.13e-19	6.33e-19	128.72	206.78	36.81	0	3.42
NONMMUT095322.1	1629	3.29345	Up	2.13e-19	6.34e-19	17.76	25.05	40.44	3.31	1.45
NONMMUT075185.1	1112	1.89447	Up	2.14e-19	6.37e-19	70.25	43.88	73.86	19.96	16.32
NONMMUT043860.2	1561	1.14648	Up	2.17e-19	6.44e-19	71.47	143.14	127.16	42.2	49.04
NONMMUT087998.1	1190	3.30322	Up	2.19e-19	6.49e-19	44.8	0	30.15	4.26	2.4
NONMMUT001224.2	3815	7.76662	Up	2.31e-19	6.84e-19	5.8	21.92	2.29	0	0
NONMMUT011595.2	2513	7.76662	Up	2.31e-19	6.84e-19	11.56	12.29	17.49	0	0
NONMMUT030922.2	878	7.76662	Up	2.31e-19	6.84e-19	63.81	0	0	0	0
NONMMUT089980.1	1494	5.62517	Up	2.41e-19	7.13e-19	19.53	40.08	0	0.74	0
NONMMUT023130.2	1016	2.83355	Up	2.46e-19	7.27e-19	49.87	0	74.07	6.74	6.23
NONMMUT107244.1	2411	2.49532	Up	2.65e-19	7.83e-19	24.52	7	24.32	4.06	3.42
NONMMUT040701.2	1474	3.98759	Up	2.72e-19	8.02e-19	25.34	25.16	12.08	1.51	1.43
NONMMUT044177.2	4609	2.73888	Up	3.09e-19	9.11e-19	11.25	0	15.32	1.42	1.55
NONMMUT099672.1	4459	2.21462	Up	3.38e-19	9.94e-19	8.39	26.64	11.73	2.96	2.59
NONMMUT128300.1	2286	2.5294	Up	3.44e-19	1.01e-18	16.47	27.09	31.23	4.11	3.45
NONMMUT075074.1	2817	1.18836	Up	4.16e-19	1.22e-18	47.8	60.27	42.83	23.09	20.79
NONMMUT019001.2	2913	7.74063	Up	4.38e-19	1.28e-18	13.27	3.85	11.04	0	0
NONMMUT019247.2	1167	7.74063	Up	4.38e-19	1.28e-18	17.78	59.26	25.64	0	0
NONMMUT003858.2	1869	5.5828	Up	4.42e-19	1.29e-18	13.19	24.81	13.18	0.16	0.56
NONMMUT079307.1	1869	5.5828	Up	4.42e-19	1.29e-18	13.19	24.81	13.18	0.16	0.56
NONMMUT016952.2	2175	3.45403	Up	6.15e-19	1.79e-18	16.96	16.85	14.86	1.76	1.27
NONMMUT080403.1	637	4.14566	Up	6.5e-19	1.89e-18	60.07	23.55	58.75	2.82	3.61
NONMMUT031290.2	1700	1.20821	Up	6.86e-19	1.99e-18	84.99	15.14	130.36	40.03	29.55
NONMMUT004650.2	1491	3.95927	Up	7.17e-19	2.08e-18	21.69	24.86	19.9	1.49	1.42
NONMMUT068155.2	1702	2.79577	Up	7.32e-19	2.12e-18	34.99	11.67	12.16	3.57	4.1
NONMMUT025280.2	3509	2.80221	Up	7.85e-19	2.27e-18	8.7	23.86	10.8	1.69	1.9
NONMMUT076419.1	6075	3.36531	Up	8.29e-19	2.4e-18	2.37	21.83	0	0.51	0.67
NONMMUT103374.1	935	5.01816	Up	9.21e-19	2.65e-18	20.27	56.14	42.02	1.23	0.78
NONMMUT094236.1	4039	5.01816	Up	9.21e-19	2.65e-18	6.19	14.48	2.16	0	0.5
NONMMUT038381.2	4595	5.57398	Up	1.03e-18	2.95e-18	8.36	0.61	5.06	0	0.29
NONMMUT091814.1	2365	1.91366	Up	1.08e-18	3.12e-18	28.22	43.08	14.49	8.69	6.55
NONMMUT127416.1	3463	3.79216	Up	1.09e-18	3.14e-18	8.07	0	23.57	0.62	0.79
NONMMUT122920.1	628	3.04673	Up	1.23e-18	3.52e-18	58.52	43.06	113.44	6.7	11.02
NONMMUT017569.2	6357	1.8366	Up	1.31e-18	3.75e-18	14.35	2.18	10.32	3.57	2.57
NONMMUT041747.2	3522	2.30117	Up	1.45e-18	4.16e-18	13.2	24.93	9.88	4.09	1.82
NONMMUT083665.1	853	2.91423	Up	1.49e-18	4.26e-18	71.39	0	35.09	10.69	2.16
NONMMUT059194.2	2849	7.6831	Up	1.74e-18	4.97e-18	9.97	16.08	7.3	0	0
NONMMUT122922.1	1287	2.7675	Up	1.88e-18	5.34e-18	44.38	0	37.04	3.86	6.78
NONMMUT130869.1	655	2.24103	Up	2.02e-18	5.75e-18	98.71	17.69	124.71	18.92	20.81
NONMMUT069373.2	3887	4.98902	Up	2.16e-18	6.13e-18	9.66	0	7.49	0.14	0.35
NONMMUT047979.2	1930	1.79577	Up	2.19e-18	6.22e-18	45.39	24.91	27.48	11.94	10.07
NONMMUT064805.2	656	5.47715	Up	2.23e-18	6.32e-18	41.62	0	100.14	0	2.45
NONMMUT099093.1	1024	5.54423	Up	2.33e-18	6.61e-18	28.13	22.66	32.33	1.11	0
NONMMUT061210.2	1136	3.27819	Up	2.69e-18	7.6e-18	27.36	78.58	0	2.75	4.4
NONMMUT043017.2	2086	4.60313	Up	2.84e-18	7.99e-18	20.96	0	7.05	0.79	0.33
NONMMUT056905.2	3210	7.65971	Up	3.02e-18	8.51e-18	4.81	28.74	2.73	0	0
NONMMUT064637.2	385	7.65971	Up	3.02e-18	8.51e-18	91.54	140.64	16.88	0	0
NONMMUT116183.1	1399	2.95927	Up	3.62e-18	1.02e-17	29.48	26.56	27.63	2.79	5.05
NONMMUT104386.1	11473	5.0579	Up	4.26e-18	1.19e-17	1.83	0	6.56	0.08	0.06
NONMMUT104732.1	1279	2.40623	Up	5.26e-18	1.47e-17	38.72	60.03	16.4	8.87	5.9
NONMMUT009962.2	475	3.49532	Up	5.69e-18	1.59e-17	54.97	97.73	120.26	6.62	8.52
NONMMUT108190.1	1207	4.00676	Up	6.56e-18	1.83e-17	38.3	0	13.99	0.87	2.65
NONMMUT014804.2	1808	1.34048	Up	6.78e-18	1.88e-17	53.38	90.88	47.33	26.59	21.36
NONMMUT015943.2	1135	2.5822	Up	7.06e-18	1.96e-17	38.34	30.5	55.43	7.47	6.32
NONMMUT055024.2	3635	2.75047	Up	7.15e-18	1.99e-17	0	0	57.64	1.01	2.61
NONMMUT128705.1	3278	2.52227	Up	7.6e-18	2.11e-17	9.5	24.77	15.61	2.5	2.39
NONMMUT100958.1	917	7.61891	Up	7.75e-18	2.15e-17	42.83	13.3	23.2	0	0
NONMMUT064439.2	1142	3.38248	Up	8.12e-18	2.25e-17	19.91	83.35	7.87	1.48	5.02
NONMMUT132462.1	718	2.31475	Up	8.17e-18	2.26e-17	40.86	198.57	42.74	13.98	17.85
NONMMUT028774.2	422	2.28942	Up	8.74e-18	2.42e-17	110.21	238.32	91.39	25.93	35.48
NONMMUT122790.1	620	3.12919	Up	8.84e-18	2.44e-17	60.97	24.26	105.01	11.65	2.48
NONMMUT133323.1	746	7.60572	Up	1.05e-17	2.88e-17	29.88	71.46	41.03	0	0
NONMMUT004851.2	1174	7.60313	Up	1.11e-17	3.05e-17	21.03	44.16	17.84	0	0
NONMMUT033517.2	663	2.40993	Up	1.26e-17	3.45e-17	84.36	40.59	83.76	19.79	9.2
NONMMUT024162.2	743	1.9201	Up	1.26e-17	3.45e-17	99.2	63.79	82.41	25.33	24.24
NONMMUT090130.1	727	2.71981	Up	1.34e-17	3.66e-17	38.05	127.74	54.4	11.81	6.79
NONMMUT006300.2	1222	3.71416	Up	1.49e-17	4.07e-17	24.21	40	17.11	2.3	1.75
NONMMUT064225.2	2116	3.71416	Up	1.49e-17	4.07e-17	13.77	18.66	13.89	1.55	0.65
NONMMUT058484.2	896	4.04673	Up	1.54e-17	4.21e-17	20.08	75.05	33.8	2.57	1.64
NONMMUT128067.1	2481	4.54423	Up	1.61e-17	4.38e-17	16.01	0	8.27	0.22	0.83
NONMMUT020633.2	4144	3.67278	Up	1.63e-17	4.43e-17	4.93	12.1	10.58	0.81	0.33
NONMMUT110352.1	1229	1.98991	Up	1.63e-17	4.43e-17	49.14	56.13	43.74	15.87	9.19
NONMMUT094470.1	1196	3.5187	Up	1.73e-17	4.7e-17	33.43	20.45	17.5	2.59	2.39
NONMMUT021218.2	1196	3.5187	Up	1.73e-17	4.7e-17	33.43	20.45	17.5	2.59	2.39
NONMMUT108979.1	618	6.48283	Up	1.85e-17	5.03e-17	44.65	34.08	60.22	0	1.25
NONMMUT050971.2	2532	2.03605	Up	1.93e-17	5.23e-17	24	26.62	15.04	5.58	5.77
NONMMUT036844.2	1980	2.66976	Up	2.21e-17	5.97e-17	25.06	0	31.23	3.88	2.8
NONMMUT025684.2	3199	1.60313	Up	2.5e-17	6.75e-17	19.91	44.57	18.7	9.2	7.13
NONMMUT099473.1	3199	1.60313	Up	2.5e-17	6.75e-17	19.91	44.57	18.7	9.2	7.13
NONMMUT063093.2	387	5.45112	Up	2.78e-17	7.47e-17	68.95	0	167.8	0	4.4
NONMMUT043771.2	3279	4.89787	Up	2.81e-17	7.55e-17	10	0	10.68	0.16	0.42
NONMMUT132574.1	1073	4.05178	Up	2.94e-17	7.91e-17	28.78	29.6	22.22	2.01	1.39
NONMMUT100970.1	672	1.42875	Up	3.1e-17	8.31e-17	178.41	57.77	142.18	60.26	55.48
NONMMUT075071.1	1306	2.10392	Up	3.18e-17	8.52e-17	37.23	62.84	37.19	10.49	9.9
NONMMUT029051.2	993	5.28762	Up	3.24e-17	8.68e-17	16.03	76.08	9.1	0	1.64
NONMMUT033693.2	518	7.55232	Up	3.45e-17	9.23e-17	68.57	11.83	72.91	0	0
NONMMUT036292.2	574	1.67387	Up	3.56e-17	9.51e-17	103.84	211.17	163.03	58.33	31.26
NONMMUT038541.2	1843	4.51386	Up	3.84e-17	1.03e-16	15.33	10.75	17.6	0	1.51
NONMMUT059531.2	2541	4.51386	Up	3.84e-17	1.03e-16	12.19	1.11	16.14	0.21	0.81
NONMMUT040143.2	3072	6.45112	Up	3.94e-17	1.05e-16	11.63	0	7.6	0.18	0
NONMMUT103308.1	471	7.54423	Up	4.12e-17	1.1e-16	33.29	171.01	47.21	0	0
NONMMUT108261.1	1308	3.6042	Up	4.53e-17	1.21e-16	33.46	0	20.64	2.23	1.82
NONMMUT134986.1	210	3.67955	Up	4.55e-17	1.21e-16	116.55	311.57	240.95	26.93	5.17
NONMMUT026302.2	269	7.5376	Up	4.76e-17	1.27e-16	145.39	63.32	102.03	0	0
NONMMUT067369.2	5220	2.83374	Up	5.36e-17	1.42e-16	9.01	0	9.45	0.61	1.55
NONMMUT029424.2	1062	4.2223	Up	5.79e-17	1.53e-16	38.29	0	19.8	1.61	1.36
NONMMUT071397.2	9423	3.76578	Up	5.88e-17	1.56e-16	3.59	0.32	4.6	0.1	0.4
NONMMUT066340.2	1580	5.42132	Up	5.96e-17	1.58e-16	6.24	61.23	0	0.7	0
NONMMUT099640.1	1080	4.2196	Up	6.26e-17	1.66e-16	40.29	0	11.12	0	3.34
NONMMUT047159.2	1078	5.4187	Up	6.37e-17	1.68e-16	23.9	34.89	13.93	1.05	0
NONMMUT122988.1	601	5.4187	Up	6.37e-17	1.68e-16	13.63	165.64	15.51	2.01	0
NONMMUT015560.2	3487	5.4187	Up	6.37e-17	1.68e-16	3.87	24.02	0	0.31	0
NONMMUT015410.2	3405	3.4187	Up	7.57e-17	2e-16	10.76	0.41	14.13	0.95	0.8
NONMMUT087565.1	3405	3.4187	Up	7.57e-17	2e-16	10.76	0.41	14.13	0.95	0.8
NONMMUT077250.1	1516	3.4187	Up	7.57e-17	2e-16	28.43	5.64	15.65	2.2	1.85
NONMMUT011713.2	621	7.50986	Up	8.7e-17	2.28e-16	29.4	116.23	24.96	0	0
NONMMUT102066.1	3523	7.50986	Up	8.7e-17	2.28e-16	8.88	11.42	0	0	0
NONMMUT039781.2	664	4.48283	Up	9.19e-17	2.41e-16	12.25	171.09	0	0.9	3.44
NONMMUT066764.2	4076	5.40155	Up	9.81e-17	2.57e-16	7.79	3.74	3.57	0.13	0.17
NONMMUT028837.2	1342	7.50338	Up	9.99e-17	2.62e-16	34.18	0	0	0	0
NONMMUT103348.1	6831	1.62763	Up	1.09e-16	2.86e-16	8.14	23.12	5.94	6.33	0
NONMMUT096483.1	605	1.53396	Up	1.29e-16	3.38e-16	170.87	74.75	123.22	50.92	54.96
NONMMUT115507.1	1259	7.48283	Up	1.55e-16	4.03e-16	19.56	0	49.77	0	0
NONMMUT010162.2	1404	3.4887	Up	1.56e-16	4.07e-16	25.87	14.25	19.05	2.05	2.03
NONMMUT113274.1	1235	4.83374	Up	1.57e-16	4.08e-16	11.18	60.5	9.67	0.91	0.58
NONMMUT100812.1	1381	2.00258	Up	1.61e-16	4.18e-16	37.02	61.14	31.13	15.45	4.28
NONMMUT111487.1	1182	2.70343	Up	1.76e-16	4.57e-16	35.09	29.23	32.9	6.2	4.24
NONMMUT086861.1	1430	4.21264	Up	1.91e-16	4.96e-16	15.96	23.97	23.22	0.88	1.29
NONMMUT028357.2	2708	3.11681	Up	1.95e-16	5.04e-16	15	0	17.29	0.8	2.28
NONMMUT070304.2	1350	3.6317	Up	2.03e-16	5.27e-16	21.12	23.33	24.25	1.24	2.62
NONMMUT000539.2	808	2.22876	Up	2.34e-16	6.05e-16	62.1	69.21	52.78	11.76	16.63
NONMMUT004347.2	5711	2.72048	Up	2.34e-16	6.06e-16	0	26.72	5.59	0	2.29
NONMMUT031036.2	1530	7.46007	Up	2.5e-16	6.46e-16	22.94	0	18.29	0	0
NONMMUT038045.2	2296	2.59903	Up	2.82e-16	7.25e-16	17.43	10.32	24.67	4.21	1.32
NONMMUT081139.1	639	7.44502	Up	3.42e-16	8.81e-16	42.1	23.47	65.02	0	0
NONMMUT095234.1	688	1.75538	Up	3.43e-16	8.82e-16	122.93	39.17	88.46	37.6	23.19
NONMMUT067887.2	3231	4.53118	Up	3.6e-16	9.25e-16	0.9	35.47	0	0.45	0.21
NONMMUT077437.1	2276	3.67328	Up	3.76e-16	9.65e-16	16.76	0	13.35	1.81	0
NONMMUT001508.2	316	5.34401	Up	4.05e-16	1.04e-15	103.94	83.4	40.35	2.19	2.87
NONMMUT051457.2	1951	3.75748	Up	4.07e-16	1.04e-15	15.96	23.18	1.15	0	2.49
NONMMUT061868.2	682	3.09172	Up	4.52e-16	1.16e-15	19.35	157.45	36.12	8.71	3.34
NONMMUT125110.1	4955	3.61838	Up	4.67e-16	1.19e-15	2.71	13.46	6.97	0.22	0.8
NONMMUT113268.1	1334	4.4187	Up	5.26e-16	1.34e-15	6.63	60.12	15.62	0.84	1.06
NONMMUT009771.2	2564	1.24272	Up	5.29e-16	1.35e-15	45.68	13.14	59.4	19.28	16.32
NONMMUT056447.2	746	3.25473	Up	5.87e-16	1.49e-15	39.24	71.46	28.72	1.58	9.05
NONMMUT110090.1	1596	2.26305	Up	6.4e-16	1.63e-15	33.09	12.48	33.39	7.63	4.39
NONMMUT126637.1	750	2.82633	Up	6.5e-16	1.65e-15	28.39	79.42	82.89	2.7	13.41
NONMMUT110478.1	730	2.21166	Up	7.1e-16	1.8e-15	77.53	60.95	41.99	17.76	12.36
NONMMUT011242.2	2326	7.4052	Up	7.76e-16	1.96e-15	12.34	0	17.66	0	0
NONMMUT105735.1	1462	5.31682	Up	7.78e-16	1.97e-15	11.4	33.18	14.21	0	0.96
NONMMUT069036.2	4237	5.31682	Up	7.78e-16	1.97e-15	8.62	0	2.06	0.13	0.16
NONMMUT028043.2	2176	4.76662	Up	8.79e-16	2.22e-15	9.82	15.54	10.8	0.75	0
NONMMUT123034.1	1511	2.18296	Up	1.06e-15	2.66e-15	38.46	11.32	31.4	5.81	8.84
NONMMUT127396.1	706	2.52516	Up	1.08e-15	2.71e-15	78.36	12.64	46.87	11.74	9.73
NONMMUT119063.1	1165	2.80254	Up	1.15e-15	2.89e-15	32.23	14.84	43.67	5.33	3.69
NONMMUT076616.1	400	1.22386	Up	1.17e-15	2.92e-15	252.53	451.27	266.8	131.92	153.89
NONMMUT015676.2	2921	3.89787	Up	1.23e-15	3.08e-15	6.61	16.3	9	0.56	0.7
NONMMUT131385.1	449	4.38553	Up	1.26e-15	3.15e-15	77.19	55.53	14.22	5.66	0
NONMMUT003053.2	2214	2.77227	Up	1.28e-15	3.19e-15	12.49	18.45	24.54	3.33	1.25
NONMMUT078930.1	2214	2.77227	Up	1.28e-15	3.19e-15	12.49	18.45	24.54	3.33	1.25
NONMMUT105396.1	562	1.59727	Up	1.32e-15	3.3e-15	144.49	146.48	95.28	59.13	34.44
NONMMUT052232.2	3085	1.53869	Up	1.33e-15	3.32e-15	18.46	35.36	30.29	8.58	8.4
NONMMUT067411.2	2596	2.44523	Up	1.39e-15	3.46e-15	15.8	0	31.61	5.26	0
NONMMUT059249.2	602	3.323	Up	1.57e-15	3.9e-15	62.03	75.16	0	5.02	6.43
NONMMUT120097.1	1585	2.06361	Up	1.73e-15	4.29e-15	45.67	0	22.42	6.64	9.29
NONMMUT100869.1	797	7.36424	Up	1.77e-15	4.37e-15	51.71	0	5.29	0	0
NONMMUT032835.2	2551	2.09732	Up	1.78e-15	4.41e-15	24.3	1.2	21.87	3.78	5.51
NONMMUT085171.1	516	3.12919	Up	1.85e-15	4.57e-15	76.34	0	97.63	8.4	7.71
NONMMUT000430.2	269	3.7065	Up	1.87e-15	4.61e-15	91.97	0	318.86	19.02	0
NONMMUT041861.2	1098	3.88274	Up	1.88e-15	4.63e-15	21.21	34.22	24.59	2.58	0.66
NONMMUT059483.2	1318	3.70497	Up	1.95e-15	4.8e-15	28.32	0	20.34	2.55	0.54
NONMMUT038982.2	4893	1.15709	Up	1.96e-15	4.83e-15	31.88	0	21.7	9.24	12.27
NONMMUT035574.2	520	7.35741	Up	2.02e-15	4.98e-15	84.01	0	0	0	0
NONMMUT136740.1	2941	2.50252	Up	2.29e-15	5.61e-15	13.11	21.71	4.77	1.27	3.77
NONMMUT006354.2	2464	1.25061	Up	2.34e-15	5.74e-15	40.1	33.07	52.34	15.89	19.79
NONMMUT024406.2	2596	2.0863	Up	2.35e-15	5.76e-15	11.56	24.87	33.84	5.74	2.91
NONMMUT015411.2	1519	3.04019	Up	2.43e-15	5.94e-15	23.86	18.76	15.62	2.19	3.24
NONMMUT028917.2	3705	1.32124	Up	2.57e-15	6.28e-15	15.69	60.01	15.81	11.41	8.44
NONMMUT064359.2	3768	2.7787	Up	2.61e-15	6.37e-15	8.94	15.54	3.09	1.28	1.44
NONMMUT033254.2	823	1.533	Up	2.61e-15	6.39e-15	109.77	71.45	66.55	32.51	36.01
NONMMUT049857.2	1844	2.40937	Up	2.73e-15	6.68e-15	31.78	7.68	7.95	3.58	5.15
NONMMUT067918.2	452	7.34055	Up	2.82e-15	6.89e-15	56.27	0	123.14	0	0
NONMMUT086036.1	284	3.86616	Up	2.96e-15	7.22e-15	117.71	11.85	167.5	2.53	16.61
NONMMUT038509.2	3330	4.35159	Up	3.02e-15	7.37e-15	9.56	0	7.88	0.49	0.2
NONMMUT058689.2	5037	2.95927	Up	3.12e-15	7.6e-15	5.53	4.96	10.38	0.85	0.8
NONMMUT039966.2	1817	5.82244	Up	3.17e-15	7.73e-15	16.1	0	14.61	0.4	0
NONMMUT047059.2	2311	3.20028	Up	3.22e-15	7.85e-15	9.65	21.92	13.97	1.65	1.19
NONMMUT091229.1	8675	1.65004	Up	3.39e-15	8.24e-15	11.58	0	3.03	1.95	3
NONMMUT098612.1	4760	2.10693	Up	3.63e-15	8.83e-15	6.05	10.74	20.42	2.1	2.59
NONMMUT020776.2	1081	5.24467	Up	4.18e-15	1.01e-14	18.33	10.7	41.66	0.53	0.67
NONMMUT112392.1	745	2.17259	Up	4.45e-15	1.08e-14	100.18	0	17.56	7.1	24.9
NONMMUT065207.2	341	7.31682	Up	4.48e-15	1.08e-14	85.87	28.58	106.51	0	0
NONMMUT133740.1	4908	3.6338	Up	4.58e-15	1.11e-14	7.31	0	5.33	0.22	0.72
NONMMUT051558.2	1131	3.03406	Up	5.04e-15	1.22e-14	29.58	17.91	34.44	2.86	4.48
NONMMUT009991.2	1111	5.23465	Up	5.25e-15	1.27e-14	25.06	18.2	9.76	1.02	0
NONMMUT105466.1	3491	3.2812	Up	5.54e-15	1.34e-14	9.39	9.6	3.34	0.77	0.97
NONMMUT094784.1	1373	3.2812	Up	5.54e-15	1.34e-14	17.89	27.09	26	2.03	2.58
NONMMUT056448.2	1426	2.86552	Up	5.58e-15	1.34e-14	20.47	42.06	12.5	2.03	4.92
NONMMUT114310.1	1038	3.01372	Up	5.61e-15	1.35e-14	20.08	72.61	20.28	4.94	2.79
NONMMUT023087.2	910	7.30161	Up	6e-15	1.44e-14	21.73	0	69.09	0	0
NONMMUT033827.2	1391	4.90775	Up	6.55e-15	1.57e-14	2.62	51.39	22.12	0.79	0.29
NONMMUT042074.2	2033	7.29484	Up	6.84e-15	1.64e-14	0	45.83	10.68	0	0
NONMMUT101328.1	1664	6.11489	Up	7.05e-15	1.69e-14	17.11	1.21	14.73	0	0.45
NONMMUT077249.1	1897	2.04891	Up	7.07e-15	1.69e-14	23.61	32.81	23.31	5.79	6.96
NONMMUT035283.2	5005	3.83374	Up	7.11e-15	1.7e-14	4.8	7.22	3.48	0.43	0.27
NONMMUT057445.2	3409	2.93327	Up	7.16e-15	1.71e-14	11.88	0	11.12	1.11	1.4
NONMMUT035080.2	1958	4.31682	Up	7.26e-15	1.74e-14	17.4	0	9.02	1.12	0
NONMMUT109653.1	1939	7.29054	Up	7.42e-15	1.77e-14	4.74	0	46.8	0	0
NONMMUT103811.1	4268	7.28408	Up	8.39e-15	2e-14	4.75	12.39	0	0	0
NONMMUT067737.2	955	6.2072	Up	8.4e-15	2e-14	31.3	0	25.29	0	0.76
NONMMUT077581.1	447	6.2072	Up	8.4e-15	2e-14	37.61	111.63	42.87	1.42	0
NONMMUT102841.1	825	3.95591	Up	8.51e-15	2.03e-14	43.11	7.46	19.64	3.01	0.98
NONMMUT134457.1	5519	7.2812	Up	8.87e-15	2.11e-14	5.39	0	4.73	0	0
NONMMUT135728.1	3072	7.2812	Up	8.87e-15	2.11e-14	7.23	8.2	7.6	0	0
NONMMUT122351.1	1198	5.2072	Up	9.72e-15	2.31e-14	23.07	9.61	14.97	0.94	0
NONMMUT056716.2	2454	2.27121	Up	1.06e-14	2.51e-14	22.5	8.02	9.56	3.32	3.92
NONMMUT100664.1	415	2.10867	Up	1.09e-14	2.58e-14	146.47	57.12	108.26	38.62	21.63
NONMMUT058848.2	2676	2.54423	Up	1.1e-14	2.59e-14	13.38	24.11	3.28	2.03	2.82
NONMMUT010040.2	2179	2.54423	Up	1.1e-14	2.59e-14	17.82	10.35	20.23	3.01	2.85
NONMMUT043514.2	1624	2.79216	Up	1.1e-14	2.6e-14	16.25	21.01	32.8	2.38	3.88
NONMMUT111928.1	2428	4.02966	Up	1.12e-14	2.64e-14	5.59	26.63	6.04	0.9	0.28
NONMMUT026912.2	604	1.92536	Up	1.12e-14	2.65e-14	132.72	14.97	38.07	29.18	20.8
NONMMUT051455.2	850	7.26743	Up	1.15e-14	2.72e-14	36.09	0	32.18	0	0
NONMMUT036436.2	1264	2.49984	Up	1.24e-14	2.92e-14	32.73	24.98	25.96	4.88	6.19
NONMMUT085111.1	1292	7.26305	Up	1.25e-14	2.94e-14	12.19	27.75	25.38	0	0
NONMMUT009384.2	1292	7.26305	Up	1.25e-14	2.94e-14	12.19	27.75	25.38	0	0
NONMMUT035444.2	1929	1.58804	Up	1.27e-14	2.99e-14	35.19	54.23	13.41	13.33	10.02
NONMMUT054762.2	1354	3.25205	Up	1.3e-14	3.06e-14	20.33	0	46.16	2.06	2.61
NONMMUT000504.2	2224	1.92111	Up	1.35e-14	3.16e-14	25.03	28.04	11.78	7.19	4.99
NONMMUT078889.1	469	1.60952	Up	1.38e-14	3.23e-14	133.79	198.27	155.83	53.74	55.37
NONMMUT060819.2	1700	1.61688	Up	1.48e-14	3.46e-14	41.36	26.71	41.73	9.09	17.66
NONMMUT000108.2	1494	1.04763	Up	1.48e-14	3.46e-14	93.79	76.34	71.49	40.54	45.68
NONMMUT040424.2	2959	3.48283	Up	1.56e-14	3.66e-14	10.45	0.95	12.84	0.91	0.69
NONMMUT117302.1	2023	5.25437	Up	1.62e-14	3.79e-14	8.59	16.82	10.75	0.28	0.3
NONMMUT052475.2	563	4.2812	Up	1.74e-14	4.07e-14	49.36	53.93	16.65	2.17	2.78
NONMMUT076406.1	790	4.2812	Up	1.74e-14	4.07e-14	24.2	33.59	46.33	1.48	1.88
NONMMUT069065.2	790	4.2812	Up	1.74e-14	4.07e-14	20.38	44.79	46.33	1.48	1.88
NONMMUT133693.1	222	7.24467	Up	1.76e-14	4.11e-14	162.95	96.67	32.14	0	0
NONMMUT120847.1	1379	7.24467	Up	1.76e-14	4.11e-14	12.11	41.48	4.31	0	0
NONMMUT045869.2	873	6.09716	Up	1.8e-14	4.18e-14	21.52	50.32	11.13	0	0.88
NONMMUT067607.2	447	6.16872	Up	1.83e-14	4.26e-14	86.97	0	0	0	1.84
NONMMUT069030.2	1275	6.16872	Up	1.83e-14	4.26e-14	16.22	9	28.07	0	0.56
NONMMUT079683.1	532	6.16872	Up	1.83e-14	4.26e-14	36.93	45.93	59.02	1.16	0
NONMMUT089515.1	2400	1.51497	Up	1.95e-14	4.54e-14	24.23	42.17	31.77	9.75	11.46
NONMMUT119069.1	1310	7.238	Up	1.99e-14	4.63e-14	14.52	18.58	25.02	0	0
NONMMUT134225.1	6543	3.36773	Up	2.22e-14	5.14e-14	2.64	4.66	7.83	0.34	0.48
NONMMUT066112.2	963	5.16872	Up	2.26e-14	5.24e-14	23.79	36.27	6.27	0.6	0.76
NONMMUT014136.2	219	5.16208	Up	2.62e-14	6.03e-14	143.41	0	163.46	3.62	4.86
NONMMUT134442.1	1551	3.66687	Up	2.67e-14	6.15e-14	20.02	21.54	0	2.38	0
NONMMUT062745.2	2032	1.92807	Up	2.67e-14	6.16e-14	18.66	26.4	40.55	5.91	7.49
NONMMUT025011.2	575	3.99489	Up	2.68e-14	6.18e-14	39.31	84.31	16.27	5.29	0
NONMMUT015440.2	1100	1.30031	Up	2.73e-14	6.28e-14	72.02	94.58	98.17	36.58	32.05
NONMMUT004302.2	556	2.60337	Up	2.81e-14	6.45e-14	25.45	225.04	25.91	11.68	11.88
NONMMUT020610.2	2596	4.62223	Up	2.82e-14	6.46e-14	11.93	0	6.77	0.42	0.26
NONMMUT107817.1	212	4.62223	Up	2.82e-14	6.46e-14	122.33	205.17	68.04	11.39	0
NONMMUT070866.2	1882	2.43571	Up	3.01e-14	6.88e-14	22.25	0	32.89	5.55	1.48
NONMMUT026125.2	1591	7.2072	Up	3.51e-14	8.01e-14	14.76	3.58	22.33	0	0
NONMMUT047472.2	3567	7.2072	Up	3.51e-14	8.01e-14	4.32	11.74	5.72	0	0
NONMMUT104861.1	2951	7.2072	Up	3.51e-14	8.01e-14	11.46	0	2.97	0	0
NONMMUT122043.1	797	5.91547	Up	3.63e-14	8.27e-14	32.08	39.12	0	0	1.08
NONMMUT073221.2	4367	3.21568	Up	3.69e-14	8.41e-14	3.02	16.57	5.37	1.11	0.15
NONMMUT033650.2	1966	6.12919	Up	4e-14	9.11e-14	8.91	18.69	7.49	0	0.35
NONMMUT079292.1	455	3.76662	Up	4.1e-14	9.3e-14	64.55	61.55	35.03	5.57	3.59
NONMMUT085706.1	617	3.76181	Up	4.63e-14	1.05e-13	46.15	53.65	15.08	2.93	3.75
NONMMUT033502.2	4461	2.23057	Up	4.69e-14	1.06e-13	11.42	3.12	7.82	2.28	1.51
NONMMUT078576.1	670	3.33139	Up	4.81e-14	1.09e-13	58.88	0	32.66	7	1.14
NONMMUT108546.1	6571	2.24341	Up	5.47e-14	1.23e-13	2.21	18.13	4.85	1.84	0.58
NONMMUT126839.1	4105	3.85999	Up	5.65e-14	1.27e-13	5.74	5.45	5.89	0.56	0.2
NONMMUT021942.2	2445	3.10243	Up	5.8e-14	1.31e-13	6.57	36.78	0	1.34	1.41
NONMMUT104323.1	769	3.57818	Up	6.1e-14	1.37e-13	45.86	0	31.78	3.05	2.91
NONMMUT124768.1	3840	4.22493	Up	6.68e-14	1.5e-13	5.49	7.26	4.97	0.28	0.35
NONMMUT008951.2	3828	4.35159	Up	7.15e-14	1.6e-13	1.01	23.89	0.76	0.37	0.18
NONMMUT038488.2	3790	1.16371	Up	7.18e-14	1.61e-13	13.8	68.23	21.51	11.2	13.06
NONMMUT024593.2	2837	2.65017	Up	7.2e-14	1.61e-13	9.88	12.34	15.46	2.39	1.2
NONMMUT065652.2	596	4.09544	Up	8.22e-14	1.84e-13	25.94	50.6	71.92	4.21	0.35
NONMMUT029511.2	3518	7.15894	Up	8.36e-14	1.87e-13	0	14.62	15.19	0	0
NONMMUT064176.2	1059	6.08855	Up	8.78e-14	1.96e-13	8.43	54.68	17.02	0.54	0
NONMMUT082265.1	783	6.08855	Up	8.78e-14	1.96e-13	41.14	0	11.69	0	0.95
NONMMUT100930.1	4457	7.15265	Up	9.35e-14	2.08e-13	0.47	21.48	0	0	0
NONMMUT060116.2	2289	4.2072	Up	1.01e-13	2.24e-13	15.26	0	2.56	0.48	0.6
NONMMUT021220.2	4325	4.54147	Up	1.08e-13	2.39e-13	3.45	12.23	1.34	0	0.48
NONMMUT085710.1	1404	7.14315	Up	1.1e-13	2.45e-13	12.14	20.36	19.05	0	0
NONMMUT018683.2	1065	1.89084	Up	1.11e-13	2.47e-13	56.79	19.03	45.13	16.56	8.81
NONMMUT094462.1	660	7.13958	Up	1.18e-13	2.6e-13	48.59	0	22.13	0	0
NONMMUT128826.1	10913	7.13918	Up	1.18e-13	2.62e-13	0	9.18	0	0	0
NONMMUT085529.1	2497	3.18783	Up	1.3e-13	2.88e-13	11.85	0	18.2	1.88	0.32
NONMMUT111587.1	493	2.3899	Up	1.4e-13	3.09e-13	90.79	81.24	38.48	16.46	16.29
NONMMUT134894.1	803	5.74991	Up	1.4e-13	3.09e-13	20.47	65.87	0	0	1.15
NONMMUT113595.1	310	7.12919	Up	1.41e-13	3.11e-13	70.91	85.32	86.43	0	0
NONMMUT010913.2	3627	7.12919	Up	1.41e-13	3.11e-13	6.64	5.38	3.21	0	0
NONMMUT083981.1	3627	7.12919	Up	1.41e-13	3.11e-13	6.64	5.38	3.21	0	0
NONMMUT070513.2	1204	7.12919	Up	1.41e-13	3.11e-13	24.59	2.39	12.41	0	0
NONMMUT064779.2	2596	3.54423	Up	1.46e-13	3.2e-13	6.34	14.06	13.54	1.25	0.26
NONMMUT015071.2	1404	3.54423	Up	1.46e-13	3.2e-13	18.88	12.21	19.05	1.19	2.01
NONMMUT118185.1	1248	2.65317	Up	1.48e-13	3.26e-13	34.75	9.21	16.74	2.25	6.85
NONMMUT011586.2	1948	3.92274	Up	1.55e-13	3.41e-13	9.49	21.77	7.56	0.56	1.07
NONMMUT021660.2	2037	3.92274	Up	1.55e-13	3.41e-13	9.07	12.47	15.89	1.08	0.34
NONMMUT102156.1	724	3.92274	Up	1.55e-13	3.41e-13	26.54	24.6	59.3	3.26	1.04
NONMMUT049636.2	1351	3.6126	Up	1.58e-13	3.48e-13	15.66	0	43.52	0.99	2.18
NONMMUT131568.1	208	4.54423	Up	1.61e-13	3.54e-13	147.98	0	174.16	11.71	0
NONMMUT048443.2	1313	3.1609	Up	1.68e-13	3.68e-13	14.24	58.94	0	2.13	2.7
NONMMUT115764.1	2312	2.73392	Up	1.71e-13	3.74e-13	22.23	0	0	1.68	2.49
NONMMUT009953.2	3643	1.95489	Up	1.8e-13	3.93e-13	0	45.94	15.19	3.04	3.55
NONMMUT058612.2	4212	1.2102	Up	1.91e-13	4.18e-13	19.37	41.39	7.88	8.62	10.57
NONMMUT026960.2	1530	2.68131	Up	1.95e-13	4.27e-13	26.18	0	25.07	2.11	4.82
NONMMUT012505.2	890	2.54423	Up	1.98e-13	4.31e-13	33.7	26.29	64.68	10.38	2.48
NONMMUT068283.2	750	2.75282	Up	2.36e-13	5.12e-13	51.13	23.68	32.64	7.83	5
NONMMUT128992.1	3452	1.97912	Up	2.44e-13	5.29e-13	14.88	3.33	16.42	4.64	1.61
NONMMUT053681.2	465	7.09554	Up	2.52e-13	5.47e-13	22.51	120.11	49.06	0	0
NONMMUT126779.1	2243	5.1157	Up	2.54e-13	5.5e-13	7.81	13.81	6.55	0.46	0
NONMMUT056842.2	2519	4.1696	Up	2.55e-13	5.53e-13	11.49	0	8.19	0.64	0.27
NONMMUT097971.1	1050	1.46517	Up	2.76e-13	5.97e-13	50.39	136.47	40.13	33.71	13.79
NONMMUT028360.2	1372	3.87727	Up	2.79e-13	6.03e-13	5.35	56.3	8.67	1.5	0.73
NONMMUT014457.2	787	7.08979	Up	2.79e-13	6.03e-13	34.71	0	30.54	0	0
NONMMUT042076.2	2809	1.88386	Up	2.83e-13	6.11e-13	22.02	0	18.34	5.4	3.65
NONMMUT135378.1	1424	3.0455	Up	2.83e-13	6.12e-13	28.74	0	10.43	2.74	1.98
NONMMUT078162.1	520	7.08855	Up	2.85e-13	6.15e-13	49.81	23.56	36.3	0	0
NONMMUT046278.2	2920	2.95927	Up	2.85e-13	6.16e-13	11.58	6.71	6.01	1.3	1.17
NONMMUT039259.2	2639	4.65641	Up	2.9e-13	6.26e-13	6	7.51	12.71	0.3	0.32
NONMMUT040828.2	6072	5.04673	Up	2.91e-13	6.28e-13	3.32	4.57	1.43	0.18	0
NONMMUT012722.2	1833	5.04673	Up	2.91e-13	6.28e-13	11.17	15.45	4.83	0.3	0.38
NONMMUT099587.1	701	3.05313	Up	3.25e-13	7e-13	50.12	33.96	16.15	5.91	4.16
NONMMUT099481.1	1852	2.62669	Up	3.3e-13	7.09e-13	20.52	13.76	9.55	1.78	4.13
NONMMUT064435.2	2211	5.04035	Up	3.31e-13	7.1e-13	10.91	11.47	0	0.25	0.31
NONMMUT030731.2	4777	1.66493	Up	3.41e-13	7.32e-13	10.99	19.12	5.26	3.35	4.11
NONMMUT121127.1	921	3.50947	Up	3.47e-13	7.45e-13	37.93	19.01	0	2.5	2.38
NONMMUT112131.1	1608	3.50947	Up	3.47e-13	7.45e-13	14.6	12.38	18.41	1.38	1.31
NONMMUT135571.1	1616	3.50947	Up	3.47e-13	7.45e-13	15.73	26.39	0	1.71	0.87
NONMMUT108502.1	1333	3.88527	Up	3.74e-13	8.02e-13	18.44	17.19	11.17	2.1	0
NONMMUT025049.2	789	4.50359	Up	3.86e-13	8.26e-13	25.5	37.38	19.33	2.22	0
NONMMUT009992.2	662	4.50359	Up	3.86e-13	8.26e-13	35.34	0	55.93	1.8	1.15
NONMMUT028751.2	2757	3.05255	Up	4.03e-13	8.62e-13	8.42	12.2	10.61	0.98	1.43
NONMMUT053728.2	1764	6.00366	Up	4.27e-13	9.11e-13	2.77	45	0	0.31	0
NONMMUT088916.1	3488	5.99841	Up	4.7e-13	9.99e-13	1.9	20.01	0.84	0	0.19
NONMMUT047282.2	863	2.17638	Up	4.82e-13	1.02e-12	58.91	18.51	35.58	13.07	7.72
NONMMUT071605.2	939	1.36299	Up	5.47e-13	1.16e-12	64.78	99.35	109.41	39.14	24.89
NONMMUT125242.1	1005	7.04673	Up	5.76e-13	1.22e-12	0.99	89.57	5.99	0	0
NONMMUT099925.1	1374	1.22502	Up	6.23e-13	1.32e-12	40.62	161.27	32.16	26.74	29.99
NONMMUT058568.2	1192	1.80418	Up	6.38e-13	1.35e-12	55.55	7.22	34.88	15.4	8.5
NONMMUT030244.2	3680	6.01078	Up	6.42e-13	1.36e-12	8.51	0	0	0	0.18
NONMMUT129303.1	454	4.12237	Up	6.81e-13	1.44e-12	31.96	123.4	28.09	1.4	5.4
NONMMUT038340.2	670	3.21561	Up	6.83e-13	1.45e-12	51.57	0	41.41	2.67	6.82
NONMMUT057358.2	2449	3.21561	Up	6.83e-13	1.45e-12	10.29	12.62	7.18	1.55	0.56
NONMMUT115502.1	535	5.00366	Up	6.85e-13	1.45e-12	50.23	5.71	35.19	2.3	0
NONMMUT054807.2	2276	7.03309	Up	7.23e-13	1.52e-12	14.36	0	0	0	0
NONMMUT099422.1	2278	2.26961	Up	7.4e-13	1.56e-12	23.42	0	9.02	3.35	3.33
NONMMUT081575.1	3274	4.70343	Up	7.74e-13	1.63e-12	6.63	7.26	2.23	0.16	0.31
NONMMUT004779.2	3274	4.70343	Up	7.74e-13	1.63e-12	6.63	7.26	2.23	0.16	0.31
NONMMUT113011.1	995	3.47384	Up	8.28e-13	1.74e-12	26.99	14.6	24.23	2.3	2.19
NONMMUT134054.1	500	3.47384	Up	8.28e-13	1.74e-12	66.53	0	50.52	8.72	0
NONMMUT024499.2	3310	2.54423	Up	8.4e-13	1.76e-12	9.61	9.29	8.81	2.28	0.82
NONMMUT101215.1	858	1.51091	Up	8.46e-13	1.77e-12	37.35	184.54	74.3	29.7	24.92
NONMMUT021584.2	3402	2.68671	Up	8.6e-13	1.8e-12	4.62	19.69	9.03	1.02	1.78
NONMMUT058420.2	3111	2.14568	Up	8.84e-13	1.85e-12	12.1	9.89	15.02	2.78	2.85
NONMMUT066034.2	2956	3.60387	Up	8.91e-13	1.87e-12	7.25	0	16.38	0.55	0.74
NONMMUT044042.2	1683	3.84679	Up	9.01e-13	1.89e-12	13.93	11.81	10.54	0.98	0.83
NONMMUT066000.2	627	3.84679	Up	9.01e-13	1.89e-12	30.94	0	88.93	2.88	2.45
NONMMUT033841.2	8462	3.97329	Up	9.32e-13	1.95e-12	4.09	0	0	0	0.35
NONMMUT003117.2	1674	5.95927	Up	9.47e-13	1.98e-12	11.09	8.48	14.13	0	0.42
NONMMUT122624.1	776	5.95927	Up	9.47e-13	1.98e-12	16.87	45.66	27.54	0.75	0
NONMMUT027057.2	2395	1.74226	Up	1e-12	2.09e-12	13.44	41.09	22.55	8.4	3.84
NONMMUT056511.2	2501	2.32298	Up	1.02e-12	2.13e-12	22.98	0	0.24	2.94	2.64
NONMMUT032824.2	1308	4.07638	Up	1.1e-12	2.3e-12	19.86	0	20.5	1.74	0
NONMMUT021426.2	2101	7.00366	Up	1.17e-12	2.43e-12	6.94	10.74	14	0	0
NONMMUT023994.2	1397	7.00366	Up	1.17e-12	2.43e-12	14.76	0	25.54	0	0
NONMMUT135605.1	962	3.31682	Up	1.17e-12	2.43e-12	2.07	118.02	0	3.57	1.51
NONMMUT016980.2	982	3.31682	Up	1.17e-12	2.43e-12	25.33	26.65	21.49	4.66	0
NONMMUT085293.1	2045	3.31647	Up	1.18e-12	2.45e-12	11.22	0	25.01	0	2.71
NONMMUT103377.1	7454	7.00279	Up	1.19e-12	2.46e-12	4.24	0	0	0	0
NONMMUT076945.1	2099	2.54695	Up	1.25e-12	2.6e-12	16.56	4.48	19.6	2.61	2.52
NONMMUT125133.1	4486	2.77606	Up	1.32e-12	2.74e-12	7.53	4.96	3.34	0.8	1.05
NONMMUT066347.2	3331	2.5047	Up	1.33e-12	2.74e-12	9.84	3.35	14.01	1.8	1.51
NONMMUT127848.1	3229	6.99489	Up	1.35e-12	2.79e-12	6.4	3.81	6.32	0	0
NONMMUT027783.2	1553	3.62223	Up	1.36e-12	2.8e-12	16.39	0	22.9	1.07	1.36
NONMMUT109413.1	421	3.62223	Up	1.36e-12	2.8e-12	47.72	112.01	30.54	6.12	3.95
NONMMUT058683.2	2138	2.6317	Up	1.4e-12	2.9e-12	7.72	39.56	5.5	1.53	3.23
NONMMUT023947.2	2723	1.62506	Up	1.45e-12	2.99e-12	15.82	16.23	36.46	8.05	4.77
NONMMUT070941.2	536	3.18166	Up	1.6e-12	3.31e-12	48.2	51.25	46.83	3.44	8.84
NONMMUT030381.2	1124	4.95927	Up	1.62e-12	3.33e-12	7.04	43.66	18.66	1.01	0
NONMMUT068398.2	2803	2.57225	Up	1.62e-12	3.34e-12	5.86	30.99	4.17	2.13	1.46
NONMMUT002725.2	2782	1.17077	Up	1.74e-12	3.58e-12	31.97	27.2	36.8	15	13.77
NONMMUT108253.1	735	1.51649	Up	1.96e-12	4.01e-12	27.49	290.43	45.85	36.06	25.56
NONMMUT078810.1	452	3.17167	Up	2.05e-12	4.21e-12	88.02	6.9	19.79	7.02	7.24
NONMMUT133020.1	318	2.46623	Up	2.07e-12	4.25e-12	82.65	93.12	220.31	21.76	25.59
NONMMUT071375.2	1646	5.91347	Up	2.11e-12	4.31e-12	12.47	8.63	8.99	0.34	0
NONMMUT117308.1	426	5.91347	Up	2.11e-12	4.31e-12	52.06	0	75.36	1.51	0
NONMMUT135732.1	3793	5.91347	Up	2.11e-12	4.31e-12	7.87	0	0	0	0.18
NONMMUT027701.2	2174	3.06361	Up	2.13e-12	4.35e-12	4.02	33.71	10.81	1.76	0.95
NONMMUT100868.1	4536	3.14632	Up	2.15e-12	4.39e-12	8.12	0	2.32	0.71	0.48
NONMMUT031188.2	4481	3.80727	Up	2.17e-12	4.44e-12	4.08	6.83	3.89	0.24	0.45
NONMMUT111054.1	886	3.67822	Up	2.19e-12	4.48e-12	24.94	42.18	6.87	1.78	2.39
NONMMUT065934.2	2464	4.4187	Up	2.23e-12	4.55e-12	5.5	17.11	4.76	0.66	0
NONMMUT080330.1	3935	2.32525	Up	2.38e-12	4.86e-12	9.32	9.24	4.72	1.25	2.27
NONMMUT056752.2	245	6.95927	Up	2.39e-12	4.86e-12	88.71	0	185.36	0	0
NONMMUT054158.2	1306	6.95927	Up	2.39e-12	4.86e-12	15.07	0	27.38	0	0
NONMMUT024185.2	776	6.95927	Up	2.39e-12	4.86e-12	0	121.76	0	0	0
NONMMUT083016.1	1023	6.95927	Up	2.39e-12	4.86e-12	15.54	17.01	29.42	0	0
NONMMUT057061.2	571	6.95927	Up	2.39e-12	4.86e-12	18	116.82	0	0	0
NONMMUT029488.2	2945	2.7387	Up	2.76e-12	5.59e-12	0	21.49	24.78	0	3.21
NONMMUT013579.2	7791	4.40597	Up	2.87e-12	5.82e-12	2.58	0	4.35	0.2	0
NONMMUT030920.2	3079	3.03521	Up	3.14e-12	6.33e-12	8.63	10.03	3.94	0.86	1.15
NONMMUT133631.1	2322	6.94021	Up	3.23e-12	6.52e-12	6.92	14.54	3.79	0	0
NONMMUT032359.2	2621	3.58376	Up	3.25e-12	6.54e-12	7.02	10.71	8.94	0.83	0.52
NONMMUT123512.1	253	4.04673	Up	3.41e-12	6.87e-12	98.86	136.6	27.44	8.86	3.91
NONMMUT066286.2	2128	5.29113	Up	3.42e-12	6.88e-12	6.21	22.53	0	0	0.5
NONMMUT082044.1	464	2.86616	Up	3.45e-12	6.93e-12	83.48	6.69	47.99	8.16	10.52
NONMMUT050513.2	1399	6.93563	Up	3.47e-12	6.98e-12	10.87	24.52	8.5	0	0
NONMMUT059160.2	1394	6.93334	Up	3.6e-12	7.22e-12	12.98	20.51	6.4	0	0
NONMMUT086024.1	2191	3.1469	Up	3.76e-12	7.54e-12	10.63	15.43	6.7	1.5	0.94
NONMMUT041881.2	2857	4.91347	Up	3.82e-12	7.66e-12	7.1	5.88	4.09	0.19	0.24
NONMMUT069098.2	3035	3.60303	Up	4.67e-12	9.33e-12	7.94	10.46	0	1.04	0
NONMMUT057723.2	3331	2.65896	Up	4.8e-12	9.59e-12	10.42	1.68	8.76	1.27	1.42
NONMMUT126423.1	1311	3.02966	Up	4.94e-12	9.86e-12	23.27	21.86	2.27	2.14	2.71
NONMMUT061048.2	1311	6.91207	Up	5.01e-12	1e-11	6.74	26.24	22.73	0	0
NONMMUT051390.2	5410	1.77344	Up	5.32e-12	1.06e-11	10.65	4.11	5.9	2.67	2.24
NONMMUT029329.2	929	4.37431	Up	5.36e-12	1.07e-11	30.07	12.56	0	1.24	0.79
NONMMUT015673.2	648	4.37431	Up	5.36e-12	1.07e-11	14.15	101.71	4.77	0	3.54
NONMMUT048483.2	2601	1.75764	Up	5.41e-12	1.08e-11	17.12	25.9	11.26	5.01	5.8
NONMMUT011850.2	1310	2.39447	Up	5.87e-12	1.16e-11	31.98	24.07	0	8.47	0
NONMMUT029739.2	3175	1.63865	Up	5.91e-12	1.17e-11	20.97	0	17.46	6.12	4.07
NONMMUT112807.1	2517	6.18037	Up	5.99e-12	1.19e-11	7.16	0	13.07	0	0.22
NONMMUT044883.2	1616	1.63734	Up	6.08e-12	1.2e-11	24.81	66.86	16.48	11.98	8.67
NONMMUT103773.1	2301	3.64959	Up	6.4e-12	1.26e-11	12.65	0	7.02	0.83	0.6
NONMMUT086393.1	738	6.89284	Up	6.73e-12	1.33e-11	24.03	52.21	0	0	0
NONMMUT038188.2	4440	5.79976	Up	6.97e-12	1.38e-11	1.5	12.89	1.31	0	0.16
NONMMUT060281.2	496	6.88859	Up	7.19e-12	1.42e-11	52.11	0	35.79	0	0
NONMMUT058446.2	937	2.13512	Up	7.38e-12	1.45e-11	46.83	21.78	32.25	13.49	3.9
NONMMUT106370.1	1232	3.54423	Up	7.77e-12	1.53e-11	27.21	0	4.85	1.37	1.74
NONMMUT113267.1	927	3.54423	Up	7.77e-12	1.53e-11	21.53	25.18	26.09	1.24	3.16
NONMMUT083017.1	616	3.54423	Up	7.77e-12	1.53e-11	23.23	87.95	20.14	2.93	3.75
NONMMUT011257.2	596	3.54423	Up	7.77e-12	1.53e-11	1.72	167.17	10.44	4.06	2.6
NONMMUT006110.2	1540	4.00366	Up	8.24e-12	1.61e-11	4.45	44.39	3.85	0	1.82
NONMMUT024037.2	870	4.00366	Up	8.24e-12	1.61e-11	32.21	10.1	6.97	0.66	2.54
NONMMUT036286.2	477	5.25695	Up	8.6e-12	1.68e-11	45.97	45.39	9.98	1.32	0.85
NONMMUT106931.1	755	3.11127	Up	8.78e-12	1.72e-11	25.38	82.3	0	3.89	3.97
NONMMUT122187.1	793	3.00576	Up	8.83e-12	1.73e-11	48.59	0	11.54	3.68	4.69
NONMMUT111302.1	723	3.13612	Up	8.83e-12	1.73e-11	38.15	36.61	14.86	4.22	3.76
NONMMUT057441.2	2499	4.86616	Up	9.07e-12	1.77e-11	5.81	8.99	8.21	0	0.55
NONMMUT008842.2	2152	2.96968	Up	9.1e-12	1.78e-11	7.62	23.7	9.24	1.69	1.19
NONMMUT075590.1	3196	2.95445	Up	9.58e-12	1.87e-11	7.4	14.07	1.17	1.27	0.64
NONMMUT001260.2	3196	2.95445	Up	9.58e-12	1.87e-11	7.4	14.07	1.17	1.27	0.64
NONMMUT097418.1	3074	1.07529	Up	9.58e-12	1.87e-11	33.84	51.87	0	26.72	0
NONMMUT085300.1	621	6.86616	Up	1.01e-11	1.97e-11	26.32	14.53	54.91	0	0
NONMMUT090422.1	290	6.86616	Up	1.01e-11	1.97e-11	91.91	0	70.05	0	0
NONMMUT098134.1	677	5.81725	Up	1.06e-11	2.05e-11	31.5	0	36.4	0	1.12
NONMMUT029256.2	1103	5.81725	Up	1.06e-11	2.05e-11	8.98	41.91	8.16	0.51	0
NONMMUT109340.1	392	5.81725	Up	1.06e-11	2.05e-11	35.34	89.13	41.35	1.67	0
NONMMUT014710.2	952	2.26435	Up	1.1e-11	2.14e-11	26.12	79.56	15.3	10.59	3.83
NONMMUT088782.1	1737	3.36137	Up	1.11e-11	2.16e-11	10.11	0	32.31	1.59	0.8
NONMMUT104355.1	439	2.51242	Up	1.12e-11	2.18e-11	67.62	76.71	75.52	14.73	12.53
NONMMUT115749.1	1099	3.78555	Up	1.14e-11	2.21e-11	23.21	0	21.84	1.43	1.31
NONMMUT115692.1	723	2.99489	Up	1.15e-11	2.22e-11	34.97	57.48	8.48	1.63	8.33
NONMMUT013334.2	3457	2.32157	Up	1.17e-11	2.26e-11	8.64	1.62	17.71	1.09	2.75
NONMMUT034988.2	2765	2.35735	Up	1.17e-11	2.27e-11	8.74	22.3	6.35	3.38	0.71
NONMMUT091338.1	662	6.85409	Up	1.21e-11	2.34e-11	45.71	0	0	0	0
NONMMUT104515.1	4158	2.6397	Up	1.22e-11	2.36e-11	4.06	4.18	15.9	0.47	1.78
NONMMUT105825.1	802	6.85312	Up	1.23e-11	2.37e-11	37.26	0	0	0	0
NONMMUT066086.2	1551	4.22359	Up	1.27e-11	2.45e-11	12.96	0	20.8	1.17	0
NONMMUT007203.2	862	4.3285	Up	1.29e-11	2.49e-11	8.13	74.81	7.04	1.34	0.85
NONMMUT077251.1	666	4.3285	Up	1.29e-11	2.49e-11	18.32	58.34	27.78	0.9	2.29
NONMMUT026153.2	5309	4.47269	Up	1.32e-11	2.55e-11	3.13	4.63	2.36	0	0.34
NONMMUT002635.2	3112	6.84582	Up	1.37e-11	2.63e-11	4.06	0	15.47	0	0
NONMMUT085482.1	1232	2.17339	Up	1.44e-11	2.75e-11	21.61	46.66	26.66	8.67	3.47
NONMMUT033685.2	2558	4.32151	Up	1.47e-11	2.83e-11	4.86	0	20.61	0	0.8
NONMMUT125146.1	1665	2.82049	Up	1.53e-11	2.93e-11	19.38	12.89	4.26	1.96	2.49
NONMMUT065266.2	1405	3.4159	Up	1.54e-11	2.95e-11	2.88	56.94	8.22	1.03	1.99
NONMMUT057442.2	406	1.56848	Up	1.55e-11	2.97e-11	169.95	116.75	79.51	60.77	43.45
NONMMUT122343.1	429	1.67297	Up	1.56e-11	2.99e-11	132.82	36.55	171.99	38.88	46.34
NONMMUT024418.2	1114	1.95927	Up	1.58e-11	3.01e-11	36.43	54.44	10.77	6.61	12.9
NONMMUT026737.2	2771	5.79216	Up	1.59e-11	3.03e-11	7.33	6.07	1.58	0.2	0
NONMMUT118339.1	1394	6.83456	Up	1.62e-11	3.1e-11	8	36.92	0	0	0
NONMMUT010457.2	814	3.50359	Up	1.86e-11	3.54e-11	19.74	57.84	11.22	0.72	4.56
NONMMUT112975.1	1623	3.55554	Up	1.87e-11	3.57e-11	11.95	14.09	12.24	1.95	0
NONMMUT130345.1	2093	5.60364	Up	1.97e-11	3.74e-11	5.99	12.14	8.94	0.3	0
NONMMUT132538.1	3367	3.07956	Up	1.98e-11	3.77e-11	8.88	0	6.93	0.64	1.01
NONMMUT109674.1	268	3.95927	Up	1.99e-11	3.78e-11	113.36	0	64.05	10.92	0
NONMMUT010508.2	578	3.95927	Up	1.99e-11	3.78e-11	53.31	0	10.79	4.21	0
NONMMUT001513.2	997	3.11264	Up	2.04e-11	3.87e-11	13.53	61.19	12.09	2.87	2.68
NONMMUT130061.1	4112	2.96897	Up	2.06e-11	3.91e-11	4.47	12.87	1.56	0.52	0.99
NONMMUT107868.1	835	6.81725	Up	2.09e-11	3.96e-11	7.21	49.25	32.77	0	0
NONMMUT130464.1	471	6.81725	Up	2.09e-11	3.96e-11	37.73	32.89	47.21	0	0
NONMMUT023995.2	958	6.81725	Up	2.09e-11	3.96e-11	21.84	0	25.21	0	0
NONMMUT121728.1	976	6.81526	Up	2.15e-11	4.07e-11	0	0	89.5	0	0
NONMMUT131529.1	604	4.81725	Up	2.16e-11	4.08e-11	28.81	0	61.72	2	0
NONMMUT103508.1	983	6.81476	Up	2.17e-11	4.1e-11	29.3	0	0	0	0
NONMMUT063002.2	521	4.29603	Up	2.37e-11	4.48e-11	18.5	111.65	12.08	3.56	0
NONMMUT028366.2	720	3.95022	Up	2.37e-11	4.48e-11	34.85	0	29.83	2.46	1.05
NONMMUT024228.2	3607	5.76662	Up	2.38e-11	4.49e-11	2.94	11.6	1.62	0.15	0
NONMMUT057739.2	1930	5.76662	Up	2.38e-11	4.49e-11	10.09	0	12.21	0.28	0
NONMMUT068856.2	827	5.76662	Up	2.38e-11	4.49e-11	23.06	0	33.11	0.7	0
NONMMUT024572.2	733	2.29487	Up	2.46e-11	4.64e-11	39.98	12.14	87.79	7.23	12.31
NONMMUT096202.1	1591	2.64377	Up	2.55e-11	4.79e-11	19.06	10.73	14.89	2.78	2.64
NONMMUT018725.2	1570	2.25473	Up	2.62e-11	4.92e-11	12.47	41.7	20.75	4.94	3.57
NONMMUT020106.2	3345	3.32184	Up	2.64e-11	4.96e-11	2.88	7.52	14.82	0.48	0.81
NONMMUT065208.2	408	2.95927	Up	2.65e-11	4.97e-11	52.01	116.09	39.54	3.18	16.45
NONMMUT094156.1	1051	5.37706	Up	2.66e-11	4.99e-11	0	77.17	0	0	0.9
NONMMUT078125.1	657	2.44387	Up	2.72e-11	5.09e-11	44.92	27.33	65.78	7.94	10.19
NONMMUT091240.1	849	1.84063	Up	2.79e-11	5.23e-11	33.05	103.68	42.93	10.93	19.13
NONMMUT062367.2	2024	3.66996	Up	2.8e-11	5.24e-11	10.66	0	16.01	0.3	1.36
NONMMUT107472.1	2333	1.55236	Up	2.83e-11	5.3e-11	15.79	51.86	10.06	9.34	5.61
NONMMUT108191.1	2406	3.68174	Up	3.02e-11	5.63e-11	5.64	18.7	3.66	0.68	0.57
NONMMUT046131.2	2198	2.3687	Up	3.17e-11	5.9e-11	9.48	23.07	14.7	3.73	1.26
NONMMUT135742.1	2259	2.18063	Up	3.23e-11	6e-11	14.28	15.14	13.43	4.21	1.97
NONMMUT010402.2	1454	1.05119	Up	3.32e-11	6.16e-11	65.43	72.63	57.18	26.79	39.75
NONMMUT054589.2	774	2.85739	Up	3.32e-11	6.17e-11	46.85	0	19.73	7.56	0.96
NONMMUT090188.1	674	1.07505	Up	3.4e-11	6.31e-11	123.59	212.63	118.87	65.33	78.98
NONMMUT111017.1	884	2.7486	Up	3.54e-11	6.56e-11	30.03	6.62	48	4.77	4.16
NONMMUT041842.2	2050	3.16872	Up	3.61e-11	6.69e-11	16.6	0	2.87	1.87	0.34
NONMMUT075667.1	2358	2.56718	Up	3.85e-11	7.13e-11	14.08	4.74	9.2	1.85	2.03
NONMMUT044523.2	850	1.71534	Up	3.94e-11	7.28e-11	60.12	13.81	75.04	17.73	16.5
NONMMUT108284.1	3604	4.61754	Up	3.99e-11	7.37e-11	6.51	3.33	0	0.34	0
NONMMUT077454.1	329	6.76662	Up	4.35e-11	7.99e-11	62.94	0	90.8	0	0
NONMMUT025290.2	876	6.76662	Up	4.35e-11	7.99e-11	22.84	0	27.69	0	0
NONMMUT036397.2	2837	6.76662	Up	4.35e-11	7.99e-11	7.49	0	6.18	0	0
NONMMUT023216.2	678	6.76662	Up	4.35e-11	7.99e-11	4.49	83.63	27.26	0	0
NONMMUT122464.1	453	6.76662	Up	4.35e-11	7.99e-11	37.06	54.98	28.16	0	0
NONMMUT121219.1	201	6.76662	Up	4.35e-11	7.99e-11	59.37	329.93	0	0	0
NONMMUT041312.2	684	6.76662	Up	4.35e-11	7.99e-11	29.67	26.16	9	0	0
NONMMUT041110.2	1127	6.76662	Up	4.35e-11	7.99e-11	22.82	0	5.32	0	0
NONMMUT121335.1	5224	3.46177	Up	4.44e-11	8.13e-11	4.23	3.72	2.22	0.1	0.64
NONMMUT120540.1	271	3.46177	Up	4.44e-11	8.13e-11	124.33	0	50.57	2.69	17.74
NONMMUT034946.2	1670	3.46177	Up	4.44e-11	8.13e-11	15.21	0	14.17	0.99	1.26
NONMMUT029461.2	649	3.46177	Up	4.44e-11	8.13e-11	28.25	0	76.17	1.84	4.71
NONMMUT122917.1	4064	3.48486	Up	4.5e-11	8.23e-11	7.04	0	2.92	0	0.98
NONMMUT126524.1	3221	5.15567	Up	4.7e-11	8.6e-11	6.89	3.04	0.91	0.17	0.11
NONMMUT060164.2	3221	5.15567	Up	4.7e-11	8.6e-11	6.89	3.04	0.91	0.17	0.11
NONMMUT101062.1	728	3.91347	Up	4.81e-11	8.78e-11	37.49	0	16.84	2.43	1.03
NONMMUT020036.2	3469	3.91347	Up	4.81e-11	8.78e-11	8.33	0	0.84	0.16	0.59
NONMMUT105381.1	1753	2.49316	Up	4.96e-11	9.06e-11	20.59	12.94	2.73	0.98	5.17
NONMMUT000620.2	1086	6.75472	Up	5.15e-11	9.38e-11	9.12	31.34	16.58	0	0
NONMMUT006369.2	437	1.80315	Up	5.24e-11	9.54e-11	72.3	207.58	80.58	32.17	32.08
NONMMUT112089.1	387	1.05863	Up	5.36e-11	9.76e-11	302.63	228.23	161.41	145.43	133.16
NONMMUT108288.1	847	5.71416	Up	5.39e-11	9.79e-11	17.75	31.18	10.76	0.68	0
NONMMUT046198.2	1075	5.71416	Up	5.39e-11	9.79e-11	7.36	28.23	23.83	0.53	0
NONMMUT041151.2	847	5.71416	Up	5.39e-11	9.79e-11	17.75	31.18	10.76	0.68	0
NONMMUT128303.1	1201	2.22776	Up	5.53e-11	1e-10	28.76	11.98	32.36	3.75	8.33
NONMMUT060266.2	1542	1.03187	Up	5.68e-11	1.03e-10	60.95	79.42	46.13	31.3	30.97
NONMMUT014823.2	728	2.83362	Up	5.78e-11	1.05e-10	42.27	0	41.63	7.29	2.07
NONMMUT097808.1	491	2.1906	Up	5.78e-11	1.05e-10	67.86	81.61	57.98	16.54	16.37
NONMMUT058893.2	1542	3.2812	Up	6.25e-11	1.13e-10	8.25	12.93	28.83	1.8	0.91
NONMMUT068288.2	849	3.2812	Up	6.25e-11	1.13e-10	34.23	13.82	7.16	2.73	2.61
NONMMUT002066.2	1672	1.56131	Up	6.53e-11	1.18e-10	27.46	35.67	30.06	10.57	10.03
NONMMUT100948.1	2586	3.32662	Up	6.54e-11	1.18e-10	6.55	2.07	17.1	0.94	0.58
NONMMUT135170.1	2548	6.73537	Up	6.76e-11	1.22e-10	10.41	0	0	0	0
NONMMUT090653.1	523	5.33875	Up	6.91e-11	1.24e-10	26.61	0	80.61	1.52	0
NONMMUT113829.1	1328	1.96232	Up	6.96e-11	1.25e-10	30.44	0	46.06	7.52	6.89
NONMMUT128325.1	1279	3.63734	Up	7.27e-11	1.3e-10	17.71	0	20.98	1.32	1.11
NONMMUT104590.1	1236	2.55071	Up	7.35e-11	1.32e-10	20.43	0	45.93	3.07	4.65
NONMMUT010018.2	2919	2.16897	Up	7.69e-11	1.38e-10	8.94	20.96	5.13	3.16	1.47
NONMMUT122938.1	6024	3.27044	Up	7.82e-11	1.4e-10	3.78	0	5.29	0.53	0.11
NONMMUT024001.2	2463	1.10902	Up	8.86e-11	1.58e-10	29.11	51.34	27.37	17.45	13.67
NONMMUT122915.1	9525	3.1002	Up	8.99e-11	1.61e-10	1.84	2.61	2.71	0.34	0.15
NONMMUT011452.2	1524	2.37431	Up	9e-11	1.61e-10	19.28	14.96	19.45	4.37	2.77
NONMMUT127853.1	214	6.71416	Up	9.09e-11	1.62e-10	38.48	337.82	0	0	0
NONMMUT035069.2	255	6.71416	Up	9.09e-11	1.62e-10	40.07	175.85	67.95	0	0
NONMMUT088218.1	777	2.2735	Up	9.29e-11	1.65e-10	51.16	4.72	38.37	7.25	10.25
NONMMUT005313.2	1252	6.70988	Up	9.64e-11	1.72e-10	11.77	27.46	0	0	0
NONMMUT019844.2	1746	2.32605	Up	9.75e-11	1.73e-10	9.5	48.73	3.38	2.21	4.79
NONMMUT022794.2	971	3.4187	Up	1.06e-10	1.88e-10	7.18	0	80.78	1.18	3
NONMMUT134705.1	597	3.4187	Up	1.06e-10	1.88e-10	32.61	55.62	15.63	2.03	5.19
NONMMUT020792.2	1277	3.10939	Up	1.07e-10	1.89e-10	17.6	0	30.36	1.76	2.27
NONMMUT124778.1	792	6.70074	Up	1.09e-10	1.93e-10	22.46	0	34.92	0	0
NONMMUT104403.1	1565	3.86616	Up	1.16e-10	2.05e-10	10.63	20.01	3.79	1.06	0.45
NONMMUT101700.1	1000	4.7433	Up	1.17e-10	2.07e-10	26.84	0	0	1.12	0
NONMMUT084427.1	1040	1.4206	Up	1.21e-10	2.14e-10	59.17	13.93	80.96	15.33	28.51
NONMMUT067842.2	3593	5.65971	Up	1.22e-10	2.16e-10	1.07	17.09	0	0	0.19
NONMMUT126378.1	1379	4.71416	Up	1.23e-10	2.16e-10	7.84	33.19	0	0.4	0.51
NONMMUT131155.1	945	4.70087	Up	1.24e-10	2.18e-10	10.55	33.92	19.23	0.62	0.77
NONMMUT015668.2	2473	3.9379	Up	1.31e-10	2.3e-10	7.24	10.23	2.37	0.27	0.7
NONMMUT085567.1	913	6.68719	Up	1.32e-10	2.31e-10	8.75	43.18	16.57	0	0
NONMMUT104804.1	470	1.66453	Up	1.32e-10	2.32e-10	117.9	0	148.71	41.54	25.89
NONMMUT074725.2	256	6.68556	Up	1.35e-10	2.36e-10	29.89	265.64	0	0	0
NONMMUT098298.1	2428	1.10131	Up	1.49e-10	2.61e-10	22.41	57.89	41.06	17.48	13.87
NONMMUT006427.2	3973	1.5393	Up	1.59e-10	2.77e-10	12.41	16.13	6.59	3.2	5.47
NONMMUT060375.2	4525	4.66565	Up	1.61e-10	2.81e-10	5.03	0	1.98	0.24	0
NONMMUT025123.2	3402	4.29321	Up	1.67e-10	2.91e-10	1.51	16.21	2.27	0	0.55
NONMMUT031348.2	2286	1.71566	Up	1.68e-10	2.92e-10	18.92	0.71	33.24	7.55	3.13
NONMMUT050516.2	3020	1.81418	Up	1.71e-10	2.98e-10	3.78	42.32	7.93	3.36	3.97
NONMMUT086473.1	1398	1.88775	Up	1.74e-10	3.03e-10	15.79	50.41	32.01	8.54	5.69
NONMMUT060237.2	3637	3.59154	Up	1.75e-10	3.04e-10	3.71	0	13.62	0.44	0.37
NONMMUT041750.2	3523	3.22555	Up	1.79e-10	3.11e-10	4.86	11.52	1.24	0	1.36
NONMMUT076400.1	2616	4.18166	Up	1.82e-10	3.17e-10	7.03	0	10.07	0.62	0
NONMMUT012053.2	818	6.65971	Up	1.91e-10	3.31e-10	22.71	12.59	14.89	0.36	0
NONMMUT020008.2	986	6.65971	Up	1.91e-10	3.31e-10	21.19	0	15.29	0	0
NONMMUT085778.1	818	6.65971	Up	1.91e-10	3.31e-10	22.71	12.59	14.89	0.36	0
NONMMUT020727.2	421	6.65971	Up	1.91e-10	3.31e-10	47.72	0	53.45	0	0
NONMMUT090080.1	928	6.65971	Up	1.91e-10	3.31e-10	2.15	75.45	0	0	0
NONMMUT091736.1	815	6.65971	Up	1.91e-10	3.31e-10	28.34	0	11.21	0	0
NONMMUT045315.2	3344	6.65971	Up	1.91e-10	3.31e-10	7.21	0	0.87	0	0
NONMMUT051068.2	556	6.65749	Up	1.97e-10	3.41e-10	42.62	10.73	5.63	0	0
NONMMUT102244.1	493	2.03066	Up	1.97e-10	3.42e-10	80.21	0	116.32	25.89	10.19
NONMMUT053364.2	619	3.24419	Up	1.98e-10	3.44e-10	42.06	0	40.07	2.79	4.98
NONMMUT015677.2	782	6.65582	Up	2.01e-10	3.48e-10	23.76	22.64	5.75	0	0
NONMMUT080562.1	1385	2.94627	Up	2.15e-10	3.72e-10	13.1	22.71	15.03	2.85	1.09
NONMMUT023091.2	1096	3.83062	Up	2.21e-10	3.83e-10	10.26	32.43	15.38	1.55	0.66
NONMMUT051528.2	1994	3.21843	Up	2.25e-10	3.89e-10	6.48	28.65	0	1.65	0.35
NONMMUT057646.2	1450	3.52115	Up	2.39e-10	4.11e-10	16.23	0	14.34	0	2.55
NONMMUT118856.1	676	3.37431	Up	2.52e-10	4.32e-10	15.02	79.48	18.23	2.64	3.37
NONMMUT063762.2	1724	3.37431	Up	2.52e-10	4.32e-10	14.72	9.87	0	1.28	0.81
NONMMUT070787.2	1513	3.37431	Up	2.52e-10	4.32e-10	2.59	47.09	5.88	2.2	0
NONMMUT061744.2	1389	6.63847	Up	2.53e-10	4.34e-10	4.43	32.34	7.78	0	0
NONMMUT099009.1	2751	3.38051	Up	2.66e-10	4.55e-10	6.28	12.26	2.11	0.69	0.6
NONMMUT023048.2	235	3.99397	Up	2.75e-10	4.72e-10	64.74	134.86	89.97	8.02	4.31
NONMMUT027961.2	330	5.60313	Up	2.79e-10	4.78e-10	66.02	39.61	10.05	2.07	0
NONMMUT043938.2	545	5.60313	Up	2.79e-10	4.78e-10	37.87	0	28.74	1.13	0
NONMMUT043258.2	840	2.54423	Up	2.8e-10	4.78e-10	39.39	20.97	10.86	4.84	6.16
NONMMUT108618.1	808	1.46945	Up	2.8e-10	4.78e-10	78.22	0	89.9	21.86	28.11
NONMMUT105808.1	553	3.81725	Up	2.81e-10	4.8e-10	48.46	16.5	0	2.21	2.84
NONMMUT089906.1	1164	5.19239	Up	2.91e-10	4.96e-10	17.4	0	12.12	0.65	0
NONMMUT111241.1	465	4.65971	Up	2.94e-10	5.02e-10	22.51	60.06	47.88	2.71	0
NONMMUT024718.2	3805	4.65971	Up	2.94e-10	5.02e-10	3.54	8.06	0.77	0	0.36
NONMMUT006630.2	3393	4.65971	Up	2.94e-10	5.02e-10	3.13	9.05	3.44	0.32	0
NONMMUT108419.1	803	6.62489	Up	3.03e-10	5.17e-10	0	93.11	0	0	0
NONMMUT078517.1	840	4.15901	Up	3.07e-10	5.24e-10	26.14	0	19.83	0	2.62
NONMMUT103475.1	4035	3.01514	Up	3.14e-10	5.34e-10	3.34	8.28	6.49	0.4	0.91
NONMMUT025013.2	666	3.78818	Up	3.14e-10	5.35e-10	19.32	27.41	47.36	3.65	0
NONMMUT047504.2	472	2.47864	Up	3.16e-10	5.38e-10	46.5	59.06	87.46	13.33	8.58
NONMMUT105391.1	3200	2.77811	Up	3.43e-10	5.83e-10	11.4	0	0	0	2.28
NONMMUT036516.2	1714	2.92355	Up	3.46e-10	5.88e-10	10.13	11.59	19.18	1.15	2.29
NONMMUT024577.2	2001	2.4187	Up	3.51e-10	5.96e-10	5.35	29.64	17.65	2.19	2.77
NONMMUT081720.1	973	3.55334	Up	3.55e-10	6.02e-10	18.61	11.96	24.8	1.18	2.24
NONMMUT100158.1	2316	2.526	Up	3.85e-10	6.49e-10	3.44	38.86	1.87	1.53	2.24
NONMMUT099476.1	856	1.2812	Up	4.03e-10	6.78e-10	59.68	181.57	3.55	27.75	37.05
NONMMUT126411.1	238	6.60313	Up	4.03e-10	6.78e-10	62.83	14.75	162.42	0	0
NONMMUT029783.2	682	6.60313	Up	4.03e-10	6.78e-10	29.77	13.12	9.03	0	0.56
NONMMUT011877.2	1097	6.60313	Up	4.03e-10	6.78e-10	9.93	21.08	16.41	0	0
NONMMUT112336.1	630	6.60313	Up	4.03e-10	6.78e-10	21.06	33.37	24.58	0	0
NONMMUT068846.2	492	6.60313	Up	4.03e-10	6.78e-10	31.74	25.05	38.57	0	0
NONMMUT025907.2	499	6.60313	Up	4.03e-10	6.78e-10	25	0	82.28	0	0
NONMMUT087060.1	1220	4.12919	Up	4.42e-10	7.41e-10	14.55	0	22.04	0.92	0.58
NONMMUT135738.1	3708	3.04854	Up	4.58e-10	7.68e-10	5.45	8.27	1.57	1.01	0.18
NONMMUT136260.1	4197	3.93046	Up	4.6e-10	7.71e-10	4.14	3.75	2.79	0	0.57
NONMMUT033288.2	3277	3.04673	Up	4.63e-10	7.76e-10	6.18	11.09	0	0.49	1.04
NONMMUT101778.1	6468	3.04673	Up	4.63e-10	7.76e-10	2.07	7.71	0.9	0.25	0.52
NONMMUT067236.2	2391	2.14369	Up	5.05e-10	8.46e-10	10.54	27.05	1.23	1.59	4.31
NONMMUT032049.2	3602	1.88772	Up	5.06e-10	8.47e-10	6.42	25.56	1.62	3.29	1.7
NONMMUT078164.1	1539	3.58196	Up	5.19e-10	8.69e-10	12.36	7.4	11.57	0.8	1.16
NONMMUT029085.2	1653	2.07475	Up	5.29e-10	8.84e-10	16.55	32.66	8.95	5.02	3.81
NONMMUT111590.1	2611	5.5574	Up	5.34e-10	8.92e-10	2.22	11.82	8.1	0	0.26
NONMMUT119091.1	3522	6.27765	Up	5.44e-10	9.09e-10	3.51	9.12	0	0.09	0
NONMMUT050906.2	3573	1.11252	Up	5.76e-10	9.58e-10	23.19	10.93	23.65	10.85	8.36
NONMMUT116063.1	1380	1.47633	Up	5.9e-10	9.8e-10	19.22	87.05	30.17	16.58	8.71
NONMMUT126805.1	1752	1.62115	Up	5.99e-10	9.95e-10	21.57	23.72	31.91	4.21	12.87
NONMMUT069155.2	797	3.3285	Up	6e-10	9.96e-10	25.23	0	42.08	2.93	1.87
[truncated: 6,302 more rows]
