# Supplementary material for: Systematic identification and characterization of long non-coding RNAs in mouse mature sperm
Source: PLoS One. 2017 Mar 14;12(3):e0173402. doi: 10.1371/journal.pone.0173402 (PMC5349675; doi:10.1371/journal.pone.0173402)
Supplement: S7 Table — (XLS) [file pone.0173402.s007.xls]

## Sheet: M-sper-con-VS-M-sample.mRNA.Gen
GeneID	length	log2Ratio(sperm/Round spermatid)	Up-Down-Regulation(sperm/Round spermatid)	p-value	q-value(Storey et al. 2003)	sperm-2-FPKM	sperm-3-FPKM	sperm-4-FPKM	Round spermatid-1-FPKM	Round spermatid-2-FPKM
MTCONS_00047192	808	-5.51298	Down	6.12999e-239	1.93707e-237	7.46	32.79	0	651.14	394.21
MTCONS_00178097	770	-10.5205	Down	3.81449e-165	8.26307e-164	NA	NA	NA	38.8	1335.65
MTCONS_00119677	1063	-5.08521	Down	3.01884e-153	5.99681e-152	0.05	35.4	0	262.42	251.53
MTCONS_00119672	2747	-6.35102	Down	3.96323e-114	5.87414e-113	0	0	4.26	64.06	77.28
MTCONS_00085929	1071	-9.81869	Down	2.01081e-113	2.95291e-112	NA	NA	NA	151.14	399.25
MTCONS_00019350	1395	3.47871	Up	2.73032e-86	3.23141e-85	131.4	135.26	105.97	14.16	8.79
MTCONS_00057163	2195	4.54563	Up	4.462e-73	4.54013e-72	68.77	37.23	42.46	2.74	2.2
MTCONS_00077031	874	-1.88981	Down	4.07404e-65	3.77253e-64	78.54	78.57	94.96	301.77	340.36
MTCONS_00091316	1711	-4.89456	Down	2.98796e-62	2.67124e-61	1.71	0	5.18	51.92	75.89
MTCONS_00005741	2064	9.8224	Up	2.28367e-59	1.9681e-58	62.57	50.97	89.35	0	0
MTCONS_00005740	4463	1.94358	Up	8.17566e-54	6.2825e-53	42.89	59.67	36.02	10.93	13.02
MTCONS_00085352	2320	4.07752	Up	1.43123e-50	1.03424e-49	46.11	26.68	30.36	3.05	1.48
MTCONS_00031270	1889	-8.3393	Down	4.68898e-50	3.34295e-49	NA	NA	NA	54.6	46.74
MTCONS_00060639	915	-8.12251	Down	2.91434e-44	1.81785e-43	NA	NA	NA	82.61	111.73
MTCONS_00131438	3655	-3.83995	Down	3.30722e-36	1.70889e-35	2.11	0	0	17.12	19.77
MTCONS_00122973	2839	4.37962	Up	6.67503e-36	3.41409e-35	21.97	16.89	24.31	0.8	1.35
MTCONS_00125549	1943	-7.73247	Down	2.11135e-35	1.06342e-34	NA	NA	NA	30.3	35.51
MTCONS_00085351	1198	4.18033	Up	2.11497e-31	9.53853e-31	44.18	45.64	52.4	1.9	3.58
MTCONS_00013322	2328	-7.52237	Down	2.35494e-31	1.05959e-30	NA	NA	NA	41.6	0.3
MTCONS_00159649	2073	2.92566	Up	3.74224e-27	1.47513e-26	23.51	47.64	29.68	2.47	5.94
MTCONS_00130228	5319	-1.5385	Down	6.66909e-25	2.4335e-24	9.1	12.53	0	21.11	26.64
MTCONS_00069753	2176	-6.05654	Down	8.01629e-25	2.91397e-24	0.45	0	0	19.16	16.84
MTCONS_00165055	1770	-5.98453	Down	1.02461e-23	3.6174e-23	0.55	0	0	16.5	27.6
MTCONS_00000777	1501	-6.95864	Down	1.48335e-22	4.98167e-22	NA	NA	NA	23.57	26.82
MTCONS_00101500	2997	3.40379	Up	2.05585e-21	6.63665e-21	21.08	0	6.1	0	3
MTCONS_00140141	521	-5.30521	Down	1.49038e-20	4.6467e-20	2.74	0	0	121.26	5.96
MTCONS_00141386	2270	-1.77092	Down	2.01912e-20	6.27272e-20	6.35	6.2	28.45	36.3	38.45
MTCONS_00051249	1091	-6.7677	Down	3.76234e-20	1.15608e-19	NA	NA	NA	3	66.09
MTCONS_00122836	2889	5.10223	Up	7.2106e-20	2.1848e-19	8.7	16.48	10.12	0.19	0.47
MTCONS_00130167	639	-6.61937	Down	1.86925e-18	5.32035e-18	NA	NA	NA	57.38	41.3
MTCONS_00060638	942	-6.55738	Down	8.69305e-18	2.40421e-17	NA	NA	NA	35.16	26.25
MTCONS_00047268	1557	-5.47536	Down	4.12213e-17	1.09879e-16	0.63	0	0	15.53	19.33
MTCONS_00153031	8831	7.46071	Up	2.46895e-16	6.37187e-16	0.47	0	13.43	0	0
MTCONS_00114777	638	-6.38058	Down	5.22009e-16	1.33176e-15	NA	NA	NA	33.83	54.08
MTCONS_00130178	496	-6.34195	Down	1.20997e-15	3.02564e-15	NA	NA	NA	70.3	37.11
MTCONS_00172233	2767	-1.65256	Down	1.03109e-14	2.44669e-14	10.46	0	5.29	26.48	19.38
MTCONS_00033122	1357	-2.01382	Down	2.05211e-14	4.76558e-14	8.63	0	18.38	39.22	33.43
MTCONS_00157366	1351	-4.30752	Down	2.1395e-14	4.9589e-14	0	4.24	0	18.62	16.77
MTCONS_00166181	4675	-6.19474	Down	2.52218e-14	5.82471e-14	NA	NA	NA	3.12	6.35
MTCONS_00028045	2628	4.50359	Up	3.86296e-13	8.2597e-13	8.47	8.54	4.46	0.62	0
MTCONS_00154579	3296	-4.97147	Down	2.6144e-12	5.30345e-12	0.29	0	0	4.75	6.61
MTCONS_00184179	1899	-5.93458	Down	2.97561e-12	6.01706e-12	NA	NA	NA	8.4	11.12
MTCONS_00077760	1975	-5.88998	Down	6.28213e-12	1.24379e-11	NA	NA	NA	8.23	9.83
MTCONS_00024203	1023	4.3285	Up	1.29243e-11	2.48939e-11	7.77	39.7	26.47	0.56	1.42
MTCONS_00132964	650	-5.83956	Down	1.4285e-11	2.74153e-11	NA	NA	NA	30.04	27.08
MTCONS_00155413	3568	5.88692	Up	2.40335e-11	4.52782e-11	5.13	7.04	0	0.14	0
MTCONS_00129484	1682	-1.80157	Down	2.69846e-11	5.06113e-11	11.45	0	1.76	30.01	20.35
MTCONS_00164958	3085	-3.21066	Down	2.7197e-11	5.09699e-11	0.94	0	0.95	6.66	7.51
MTCONS_00074019	3820	-4.65281	Down	5.45306e-11	9.90735e-11	0.28	0	0	3.4	5.43
MTCONS_00131082	2413	-1.33403	Down	8.6176e-11	1.54025e-10	14.24	0	8.14	26.54	25.33
MTCONS_00077066	4907	-5.71824	Down	9.35409e-11	1.66567e-10	NA	NA	NA	1.87	4.68
MTCONS_00188807	818	-5.67474	Down	1.77662e-10	3.09398e-10	NA	NA	NA	19.08	20.7
MTCONS_00130413	1543	-3.87235	Down	1.87881e-10	3.26304e-10	1.27	0	0	10.78	12.26
MTCONS_00088768	2516	-2.7037	Down	3.13159e-10	5.33623e-10	1.54	0	2.33	9.51	8.73
MTCONS_00187365	1052	-5.59532	Down	5.49628e-10	9.15865e-10	NA	NA	NA	17.84	9.61
MTCONS_00162699	11644	-1.36655	Down	5.66252e-10	9.42411e-10	0.66	5.69	1.05	6.48	2.26
MTCONS_00021643	2380	-3.77625	Down	9.94958e-10	1.62346e-09	0.81	0	0	4.18	10.11
MTCONS_00096772	2576	-5.53451	Down	1.25954e-09	2.04265e-09	NA	NA	NA	5.34	5.25
MTCONS_00162698	14075	-5.49655	Down	2.08177e-09	3.29407e-09	NA	NA	NA	0.54	1.4
MTCONS_00048262	2929	-5.47001	Down	2.93829e-09	4.59171e-09	NA	NA	NA	4.82	3.96
MTCONS_00091796	4089	-5.467	Down	3.0546e-09	4.76181e-09	NA	NA	NA	4.46	1.49
MTCONS_00053096	584	6.4187	Up	3.93342e-09	6.07346e-09	10.54	82.88	0	0	0
MTCONS_00048252	4693	-5.43305	Down	4.70552e-09	7.20636e-09	NA	NA	NA	2.05	3.45
MTCONS_00120203	2005	-4.44263	Down	1.16206e-08	1.7173e-08	0.49	0	0	4.21	9.29
MTCONS_00159386	2195	-4.43305	Down	1.3201e-08	1.94009e-08	0.44	0	0	3.98	8.17
MTCONS_00009190	3179	-2.70642	Down	1.32405e-08	1.9456e-08	1.48	0	0	4.79	7.23
MTCONS_00000771	2620	-5.32243	Down	1.81189e-08	2.63134e-08	NA	NA	NA	5.38	3.38
MTCONS_00007421	12899	-5.31163	Down	2.05688e-08	2.96866e-08	NA	NA	NA	0.61	1.23
MTCONS_00173754	2573	1.75418	Up	2.44178e-08	3.4926e-08	19.38	1.09	0	2.63	4.75
MTCONS_00126952	3122	-2.84834	Down	2.86127e-08	4.05986e-08	1.24	0	0	5.35	5.48
MTCONS_00156250	9247	2.18483	Up	4.13514e-08	5.77409e-08	2.17	3.89	1.25	0.35	0.73
MTCONS_00056709	896	-5.18641	Down	8.44142e-08	1.14078e-07	NA	NA	NA	21.54	1.58
MTCONS_00162077	2750	1.75189	Up	1.56457e-07	2.05618e-07	4.85	22.62	11.2	2.13	3.99
MTCONS_00022424	911	4.60514	Up	1.82245e-07	2.37473e-07	11.63	0	24.21	0.9	0
MTCONS_00087564	1537	6.04673	Up	1.99693e-07	2.5894e-07	5.1	0	17.36	0	0
MTCONS_00078740	4441	2.12878	Up	2.23036e-07	2.88076e-07	2.81	11.28	2.62	1.88	0
MTCONS_00029368	2641	6.01151	Up	2.77851e-07	3.54918e-07	2.56	10.2	0	0	0
MTCONS_00185184	4682	-5.02941	Down	4.28525e-07	5.36483e-07	NA	NA	NA	1.5	2.69
MTCONS_00109043	483	5.95927	Up	4.48021e-07	5.5819e-07	0	83.13	19.68	0	0
MTCONS_00048735	3283	-1.38435	Down	5.29324e-07	6.54799e-07	4.11	7.66	0	10.51	10.92
MTCONS_00085685	2621	-4.99957	Down	5.73578e-07	7.0644e-07	NA	NA	NA	3.56	3.64
MTCONS_00048684	2153	4.95927	Up	5.88052e-07	7.22501e-07	5.86	0	4.1	0	0.32
MTCONS_00175745	1505	-2.91815	Down	6.23138e-07	7.60923e-07	1.3	0	1.97	10.79	6.94
MTCONS_00145839	4777	2.04673	Up	6.42289e-07	7.82612e-07	5.63	0	3.65	0.56	1.55
MTCONS_00007808	4695	-4.94762	Down	9.40924e-07	1.12375e-06	NA	NA	NA	2.51	1.15
MTCONS_00175471	2747	-3.30278	Down	9.65891e-07	1.15242e-06	0.7	0	0	3.55	4.98
MTCONS_00156287	1614	-4.93603	Down	1.04851e-06	1.24094e-06	NA	NA	NA	7.46	3.47
MTCONS_00098104	13809	-2.87227	Down	1.13474e-06	1.34002e-06	0.21	0	0	0.72	1.16
MTCONS_00020592	2769	-4.91602	Down	1.2618e-06	1.48548e-06	NA	NA	NA	0	7.25
MTCONS_00040829	3109	-4.91454	Down	1.27903e-06	1.50484e-06	NA	NA	NA	1.71	4.27
MTCONS_00189862	2233	3.54423	Up	1.30774e-06	1.5341e-06	3.48	0	13.15	0.24	0.62
MTCONS_00050300	552	-4.89572	Down	1.51892e-06	1.75877e-06	NA	NA	NA	11.76	26.1
MTCONS_00078964	3216	-4.8822	Down	1.71649e-06	1.97702e-06	NA	NA	NA	2.29	3.18
MTCONS_00162546	2158	-1.06945	Down	2.08703e-06	2.38515e-06	8.63	9.26	16.56	23.78	20.11
MTCONS_00124562	676	3.95927	Up	2.11189e-06	2.41011e-06	1.5	66.23	0	1.76	0
MTCONS_00048250	3898	5.76662	Up	2.31465e-06	2.61675e-06	1.73	0	5.23	0	0
MTCONS_00190530	2409	-4.84809	Down	2.3263e-06	2.61675e-06	NA	NA	NA	2.49	4.85
MTCONS_00140789	2708	-4.84809	Down	2.3263e-06	2.61675e-06	NA	NA	NA	2	4.55
MTCONS_00172919	2394	-1.42444	Down	2.32994e-06	2.62053e-06	5.66	0	6.12	13.87	10.91
MTCONS_00073621	497	5.76353	Up	2.37304e-06	2.66682e-06	6.21	68.13	0	0	0
MTCONS_00187113	1412	-4.79562	Down	3.66731e-06	4.00429e-06	NA	NA	NA	6.71	5
MTCONS_00188071	1973	-4.75002	Down	5.38264e-06	5.76482e-06	NA	NA	NA	1.08	7.82
MTCONS_00048248	3686	-4.74117	Down	5.79162e-06	6.15875e-06	NA	NA	NA	3.8	0
MTCONS_00007422	19773	-4.72947	Down	6.37639e-06	6.75806e-06	NA	NA	NA	0.46	0.29
MTCONS_00151128	3274	1.01154	Up	6.71918e-06	7.10721e-06	15.48	15.36	8.02	7.2	6.86
MTCONS_00047354	4608	-4.64776	Down	1.22452e-05	1.2588e-05	NA	NA	NA	1.27	1.97
MTCONS_00078739	5342	-4.6448	Down	1.25307e-05	1.28223e-05	NA	NA	NA	0.59	2.33
MTCONS_00072749	1382	-4.63169	Down	1.38686e-05	1.4083e-05	NA	NA	NA	3.23	8.24
MTCONS_00186102	2085	-4.62569	Down	1.45236e-05	1.46579e-05	NA	NA	NA	2.89	4.31
MTCONS_00184181	2002	-4.62329	Down	1.47942e-05	1.49185e-05	NA	NA	NA	6.56	0
MTCONS_00043882	2011	-3.04073	Down	1.48222e-05	1.49372e-05	0.97	0	0	6.27	3.1
MTCONS_00084234	2083	-4.61483	Down	1.57821e-05	1.58479e-05	NA	NA	NA	3.14	3.94
MTCONS_00078415	4100	-3.03078	Down	1.63477e-05	1.63747e-05	0	0	1.42	3.32	1.06
MTCONS_00077065	5295	-4.55296	Down	2.50705e-05	2.44146e-05	NA	NA	NA	1.6	0.89
MTCONS_00136472	1571	-4.52809	Down	3.00454e-05	2.88687e-05	NA	NA	NA	7.91	0
MTCONS_00124358	2776	-2.32576	Down	3.48526e-05	3.3188e-05	0	0	4.21	4.48	3.95
MTCONS_00109737	1530	-4.50016	Down	3.66946e-05	3.46286e-05	NA	NA	NA	2.54	6.89
MTCONS_00063849	2694	-2.01555	Down	4.38257e-05	4.11151e-05	0.67	0	4.23	5.74	4.3
MTCONS_00147713	5385	2.17526	Up	4.77522e-05	4.45152e-05	3.74	0	0	0.9	0
MTCONS_00145888	1917	4.9813	Up	4.89608e-05	4.55753e-05	3.33	0	6.15	0.06	0.16
MTCONS_00130376	820	-4.45283	Down	5.10864e-05	4.73743e-05	NA	NA	NA	8.05	8.99
MTCONS_00048264	2373	-3.62569	Down	5.3115e-05	4.90891e-05	0.41	0	0	3.9	2.03
MTCONS_00007420	12902	-4.4046	Down	7.0861e-05	6.38326e-05	NA	NA	NA	0.33	0.65
MTCONS_00153552	633	-4.32983	Down	0.000115429	0.000100583	NA	NA	NA	7.36	14.29
MTCONS_00042921	538	-4.30827	Down	0.000132304	0.000114278	NA	NA	NA	11.72	13.21
MTCONS_00020882	11594	-4.29093	Down	0.000147443	0.000126408	NA	NA	NA	0.37	0.63
MTCONS_00144663	731	-4.2879	Down	0.000150249	0.000127773	NA	NA	NA	12.09	4.11
MTCONS_00184800	1968	-4.28257	Down	0.00015529	0.000131814	NA	NA	NA	0.88	5.56
MTCONS_00021283	3047	-2.80828	Down	0.00018762	0.000156605	0.6	0	0	2.31	2.85
MTCONS_00059106	1709	1.49681	Up	0.000215355	0.000177879	5.71	18.31	13.83	4.52	2.45
MTCONS_00130716	1498	-4.21066	Down	0.000239832	0.000195666	NA	NA	NA	2.97	4.7
MTCONS_00019210	5794	-4.21066	Down	0.000239832	0.000195666	NA	NA	NA	1.11	0.7
MTCONS_00052578	563	-4.20181	Down	0.000252655	0.000205445	NA	NA	NA	10.92	10.88
MTCONS_00041157	3125	-3.36266	Down	0.000341931	0.000273008	0.31	0	0	1.9	1.96
MTCONS_00159774	2874	-4.12904	Down	0.000383609	0.000303393	NA	NA	NA	0	4.04
MTCONS_00135785	3086	-4.12819	Down	0.000385437	0.000303393	NA	NA	NA	1.05	2.43
MTCONS_00084821	795	4.95927	Up	0.000412324	0.000321072	3.8	0	19.18	0	0
MTCONS_00184764	3141	-1.44672	Down	0.000472559	0.000365273	1.84	0	3.72	6.71	3.04
MTCONS_00056705	1416	-4.07899	Down	0.000505601	0.000388711	NA	NA	NA	3.8	3.38
MTCONS_00162697	12699	4.91533	Up	0.000512352	0.000393743	0	0	1.76	0	0
MTCONS_00096776	4151	-4.04433	Down	0.000609	0.000463479	NA	NA	NA	0.46	2.03
MTCONS_00126167	5997	-4.04073	Down	0.000620746	0.000468545	NA	NA	NA	0.98	0.56
MTCONS_00189110	968	-4.04073	Down	0.000620746	0.000468545	NA	NA	NA	0.59	11.28
MTCONS_00164609	829	-4.02441	Down	0.000676495	0.000507782	NA	NA	NA	2.23	11.3
MTCONS_00030005	2689	-3.2494	Down	0.00069032	0.000517754	0.36	0	0	2.38	1.7
MTCONS_00050070	977	-2.53443	Down	0.00074522	0.000556045	2.12	0	0	10.98	3.48
MTCONS_00038630	2550	-2.21066	Down	0.000837952	0.000619216	1.14	0	0	2.13	4.57
MTCONS_00185183	4498	-3.96198	Down	0.000932302	0.000683766	NA	NA	NA	1.17	0.8
MTCONS_00072157	2988	-2.19021	Down	0.000976037	0.000714419	0.97	0	0	1.98	3.57
MTCONS_00020455	4330	-3.94762	Down	0.00100184	0.000725596	NA	NA	NA	0.99	1.09
MTCONS_00092349	1858	-3.94762	Down	0.00100184	0.000725596	NA	NA	NA	2.96	1.87
MTCONS_00153028	3060	-3.94762	Down	0.00100184	0.000725596	NA	NA	NA	1.24	1.78
MTCONS_00096775	1851	-3.94377	Down	0.00102125	0.000734428	NA	NA	NA	2.51	2.45
MTCONS_00146629	1887	4.76662	Up	0.00102562	0.000734428	2.06	0	4.69	0	0
MTCONS_00034520	8831	4.76662	Up	0.00102562	0.000734428	0.22	0	1.64	0	0
MTCONS_00168455	2496	4.76662	Up	0.00102562	0.000734428	2.72	0	0	0	0
MTCONS_00153610	2730	-1.66912	Down	0.00116681	0.000830752	2.13	0	0	4.57	3.53
MTCONS_00094340	2767	1.16084	Up	0.00120302	0.000853418	10.45	0	3.17	2.57	3.83
MTCONS_00156248	11303	-3.89273	Down	0.00131106	0.000926592	NA	NA	NA	0.15	0.66
MTCONS_00182531	3411	-3.88973	Down	0.00133011	0.000939126	NA	NA	NA	1.15	1.42
MTCONS_00084706	755	-3.88471	Down	0.00136249	0.000960856	NA	NA	NA	9.53	2.08
MTCONS_00065092	3037	-3.12819	Down	0.00137947	0.000969901	0.32	0	0	1.55	1.86
NM_001163464	3687	5.58152	Up	0	0	2645.57	3431.59	4175.59	63.63	68.84
NM_153151	1991	-5.22884	Down	0	0	60.59	114.93	72.45	2900.36	2778.92
NM_025670	3898	-4.59062	Down	0	0	30.86	40.04	16.43	696.68	774.95
NM_001316755	1877	7.09326	Up	0	0	898.8	1047.32	841.25	3.65	11.01
NM_028075	1906	8.05969	Up	0	0	945.13	670.76	1108.6	4.03	2.91
NM_001081191	10136	-7.2176	Down	0	0	1.51	0	0.57	148.03	157.07
NM_009902	1263	2.34938	Up	0	0	1686.43	1936.62	2501.59	349.31	432.72
NM_026234	7569	-5.66737	Down	0	0	3.54	0	5.74	160.73	173.85
NM_178617	4922	-6.21066	Down	0	0	3.71	3.95	1.18	238.77	251.62
NM_178797	3397	-4.35639	Down	0	0	13.91	24.66	16.31	334.03	359.94
NM_198657	1215	-2.22864	Down	0	0	302.05	329.01	555.76	1838.78	1613.16
NM_001313984	1195	-12.5609	Down	0	0	NA	NA	NA	1430.54	1698.37
NM_177790	4090	-2.92622	Down	0	0	31.75	34.73	44.82	268.98	269.99
NM_172797	3456	-4.52685	Down	0	0	8.37	11.31	10.12	206.12	233.66
NM_023312	1249	1.57483	Up	0	0	1414.83	2152.47	2188.94	586.44	612.99
NM_145149	4615	-3.15764	Down	0	0	24.98	4.82	21.4	211.48	144.71
NM_177461	6694	-4.24634	Down	0	0	5.87	1.66	6.92	96.25	104.5
NM_145377	3470	3.66458	Up	0	0	201.65	115.86	266.32	15.22	16.45
NM_001195255	1877	3.59424	Up	0	0	384.03	242.72	428.78	27.52	35.17
NM_133832	2295	5.99913	Up	0	0	278.1	126.32	246.82	4.75	2.7
NM_178347	4134	-6.24122	Down	0	0	2.56	0	0.7	125.96	130.17
NM_033618	4491	-3.35057	Down	1.48717e-295	5.58402e-294	12.78	16.5	13	131.52	151.86
NM_133819	5588	6.62168	Up	1.4823e-294	5.544e-293	92.36	78.97	85.14	1.05	0.72
NM_028041	3931	-3.02984	Down	2.20934e-270	7.80585e-269	12.24	30.48	29.62	165.67	155.14
NM_021452	1005	-4.61472	Down	1.59504e-269	5.61475e-268	16.81	0	47.95	497.05	503.07
NM_001113358	697	-5.95661	Down	4.75367e-260	1.60831e-258	13.09	0	13.23	687.97	694.96
NM_007991	1159	3.89956	Up	6.06801e-260	2.04576e-258	389.68	348.16	658.58	28.26	32.76
NM_011598	646	-11.2916	Down	1.80133e-247	5.86643e-246	NA	NA	NA	1141.51	1427.55
NM_009143	1268	5.91769	Up	6.08466e-239	1.92911e-237	324.72	273.9	341.12	7.52	2.81
NM_009582	5352	-3.17001	Down	6.73415e-234	2.06e-232	10.04	10.89	12.47	94.57	101.06
NM_029632	1679	-7.40158	Down	3.73963e-221	1.07526e-219	2.33	0	0	189.15	308
NM_031395	2308	4.89404	Up	7.84979e-214	2.18488e-212	165.15	81.7	212.34	2.83	8.65
NM_027395	1855	7.76877	Up	1.52188e-213	4.22366e-212	250.55	88.51	219.38	1.48	0.37
NM_026094	4411	-7.54982	Down	3.05429e-207	8.23777e-206	0.75	0	0	69.53	103.29
NM_001081268	2531	-3.70727	Down	1.67935e-204	4.47893e-203	8.8	17.75	16.2	168.76	151.83
NM_028004	81931	-1.94497	Down	1.79369e-198	4.60432e-197	1.87	2.82	3.48	9.46	8.95
NM_145538	1700	-4.11398	Down	5.07168e-197	1.29149e-195	10.91	10.02	19.12	227.61	209.92
NM_001164573	4631	-3.41102	Down	1.17798e-194	2.97595e-193	8.09	10.81	5.65	85.6	91.14
NM_001172561	3481	5.17339	Up	8.20446e-193	2.04572e-191	84.39	97.84	108.87	0	5.86
NM_008948	1635	-9.51545	Down	2.09657e-190	5.17374e-189	0.6	0	0	238.13	307.77
NM_009359	4317	-4.85118	Down	1.66446e-189	4.08637e-188	1.84	6.45	0.67	77.28	72.06
NM_145491	4122	-4.28739	Down	1.92479e-189	4.7134e-188	3.27	9.46	1.41	86.87	77.51
NM_172124	4355	-1.70134	Down	1.47234e-183	3.54205e-182	54.97	61.35	71.44	192.1	201.52
NM_001168471	2270	-10.6733	Down	4.79515e-179	1.11168e-177	NA	NA	NA	299.03	104.11
NM_025290	1163	-10.671	Down	7.92472e-179	1.82837e-177	NA	NA	NA	436.82	421.82
NM_177721	4867	-1.55756	Down	1.29987e-175	2.9704e-174	63.34	40.54	89.51	174.31	210.3
NM_021423	7130	5.34872	Up	2.12422e-175	4.83109e-174	41.1	38.07	40.21	0.97	1.03
NM_172391	3697	-3.02494	Down	9.15973e-174	2.05874e-172	13.65	24.98	0	78.9	148.94
NM_176829	3274	-4.21616	Down	5.90414e-173	1.32081e-171	2.95	11.95	4.46	94.75	98.34
NM_013694	550	-4.61513	Down	3.21688e-164	6.89056e-163	33.75	0	11.38	476.88	750.37
NM_013615	2375	-4.01164	Down	6.76076e-162	1.43214e-160	12.23	0	2.7	99.06	166.97
NM_001284279	3916	-4.78535	Down	2.97069e-159	6.1301e-158	0	12.1	0	65.52	75.11
NM_001163684	2059	-10.4443	Down	1.32708e-158	2.72088e-157	NA	NA	NA	357.99	2.69
NM_001081286	14627	2.61855	Up	1.2693e-154	2.55858e-153	30.68	20.37	27.43	5	4.06
NM_019938	3398	-9.11219	Down	3e-152	5.88612e-151	0.28	0	0	86.77	105.87
NM_010071	1717	4.00596	Up	4.63736e-147	8.77502e-146	179.09	77.67	187.58	11.89	8.13
NM_001310839	3583	3.62634	Up	1.92694e-146	3.62475e-145	85.44	49.07	98.41	5.71	7.77
NM_023764	3705	4.06236	Up	4.11859e-146	7.70205e-145	77.98	51.94	74.69	2.76	6.41
NM_198886	1835	7.76017	Up	2.57456e-142	4.70435e-141	148.71	80.24	183.25	0.6	0.76
NM_001005859	492	-10.2307	Down	1.53106e-141	2.79229e-140	NA	NA	NA	24.21	1876.12
NM_144516	3952	-5.837	Down	1.05144e-140	1.91392e-139	1.46	0	0.74	65.26	51.09
NM_172661	8546	-4.46885	Down	2.35997e-139	4.22359e-138	2.13	0	0	28.43	28.28
NM_133345	1617	2.80969	Up	1.80903e-138	3.20166e-137	232.19	160.01	219.64	32.51	30.32
NM_001024614	861	-10.1777	Down	1.37707e-137	2.42819e-136	NA	NA	NA	749.14	10.27
NM_011739	2110	4.41021	Up	1.17178e-136	2.04362e-135	136.76	40.1	122.62	6.73	3.93
NM_009876	1904	10.1048	Up	4.75647e-136	8.25037e-135	182.76	99.53	219.79	0	0.36
NM_145825	1059	-10.1068	Down	1.84884e-132	3.13314e-131	NA	NA	NA	272.16	385.15
NM_001002012	2522	-5.1029	Down	3.62957e-131	6.1076e-130	3.07	0	3.49	90.38	85.88
NM_023508	1192	-10.0868	Down	4.78106e-131	8.03114e-130	NA	NA	NA	219.72	355.26
NM_175296	1546	-10.0783	Down	1.90406e-130	3.17612e-129	NA	NA	NA	186.55	241.16
NM_001001184	3797	-5.72523	Down	2.2566e-130	3.75763e-129	1.27	0	1.53	59.62	53.4
NM_001168621	4451	2.42551	Up	7.42374e-130	1.22764e-128	70.99	107.51	100.57	16.28	15.46
NM_011990	9227	3.8109	Up	4.25733e-128	6.97994e-127	29.36	14.56	28.5	2.23	1.44
NM_027035	1808	-7.62005	Down	2.71206e-127	4.42374e-126	0	0	3.26	83.41	189.05
NM_029872	2678	4.10766	Up	9.95673e-127	1.62131e-125	96.09	43.99	99.45	4.46	5.88
NM_175128	2419	-5.56334	Down	2.00099e-126	3.2528e-125	1.68	0	4.13	91.07	83.52
NM_001037725	5534	-4.4119	Down	2.37925e-126	3.86114e-125	1.73	1.5	2.62	42.57	36.98
NM_025403	738	-10.0065	Down	1.6339e-125	2.64259e-124	NA	NA	NA	784.1	17.3
NM_001164571	3411	-3.61148	Down	2.91501e-121	4.54569e-120	2.26	9.82	11.97	67.63	75.75
NM_023232	1939	-5.26097	Down	1.1797e-120	1.82772e-119	1	0	10.63	100.46	113.06
NM_172510	2662	4.41461	Up	8.64961e-120	1.32934e-118	79.78	96.55	56.85	4.99	2.21
NM_134097	3842	-2.70277	Down	1.40339e-119	2.15338e-118	6.77	28.3	12.13	85.91	74.82
NM_207105	1193	6.82139	Up	1.83821e-119	2.81607e-118	142.33	176.13	260.65	2.83	0
NM_025551	561	-9.90955	Down	3.97411e-119	6.07845e-118	NA	NA	NA	399.64	793.08
NM_013811	14583	-6.07635	Down	1.19014e-118	1.80878e-117	0.33	0	0	9.77	17.69
NM_001165892	790	8.83179	Up	1.36761e-118	2.0752e-117	314.29	246.36	393.82	1.31	0
NM_013580	1310	-6.3828	Down	1.65228e-116	2.48744e-115	0	0	9.1	133.37	182.58
NM_010316	1699	-2.45061	Down	2.02931e-115	3.03122e-114	27.59	33.41	64.37	199.49	206.35
NM_133788	4937	-4.08928	Down	1.90474e-113	2.80145e-112	2.33	5.07	0	43.9	39.62
NM_031190	1592	-9.78051	Down	4.19195e-111	6.08135e-110	NA	NA	NA	288.72	11.01
NM_023564	2785	7.29019	Up	3.24066e-107	4.59682e-106	58.32	92.59	65.11	0.78	0
NM_007931	1032	-2.31727	Down	3.30458e-106	4.63938e-105	54.84	53.38	107.85	328.43	350.57
NM_016737	2173	-8.45436	Down	5.76314e-105	7.9972e-104	0.45	0	0	76.17	120.39
NM_011105	7058	-4.40297	Down	7.02275e-105	9.73098e-104	1.36	0	2.05	24.83	27.38
NM_013460	2394	2.87608	Up	7.37325e-105	1.02019e-103	98.38	112.75	121.27	14.78	14.65
NM_001162918	1494	-7.28692	Down	4.44765e-104	6.10102e-103	1.31	0	0	110.19	146.46
NM_001166370	1032	-2.71719	Down	6.0064e-104	8.22743e-103	31.75	70.24	34.98	272.13	281.86
NM_016805	3670	3.47215	Up	1.31733e-103	1.79674e-102	63.51	25.08	71.44	4.25	6.46
NM_031185	6247	-2.01263	Down	2.08478e-103	2.83541e-102	14.88	13.31	16.24	56.77	65.19
NM_010480	2850	-6.07625	Down	5.67994e-100	7.44987e-99	1.08	0	1.03	60.23	56.12
NM_177464	3979	-5.3419	Down	7.59402e-100	9.93318e-99	0.73	0	2.93	40.23	43.24
NM_001166475	4673	-4.97409	Down	5.09326e-98	6.61692e-97	1.85	0	0	32.44	38.58
NM_011654	1562	1.69382	Up	4.03243e-96	5.16861e-95	303.54	289.77	234.3	77.45	109.04
NM_008831	1799	-3.40705	Down	4.70055e-95	5.98492e-94	8.13	6.3	21.33	90.28	141.27
NM_183276	8803	4.95816	Up	3.58968e-94	4.52836e-93	18.99	11.62	19.71	0.6	0.53
NM_001290512	3157	3.95629	Up	2.93599e-92	3.66989e-91	49.64	56.69	63.8	5.82	0.65
NM_016749	1829	7.48805	Up	3.75062e-91	4.65172e-90	65.55	131.61	111.29	0.6	0.38
NM_001285457	4424	-4.49194	Down	2.4564e-90	3.03085e-89	0.43	3.77	2.63	34.42	36.82
NM_026756	6218	4.34629	Up	1.27585e-89	1.56214e-88	25.13	22.74	27.04	1.72	0.65
NM_001291002	2523	-5.39687	Down	3.05761e-89	3.73893e-88	0.77	0	4.64	57.84	60.66
NM_001039392	626	-8.15429	Down	2.58681e-88	3.11157e-87	1.63	0	0	262.12	345.16
NM_009537	2324	4.13984	Up	2.17748e-87	2.60611e-86	71.77	26.64	98.48	4.69	2.96
NM_027677	2689	7.40773	Up	7.51597e-87	8.96184e-86	38.49	105.35	58.77	0.4	0.25
NM_001003955	6124	-9.32676	Down	9.20735e-87	1.09649e-85	NA	NA	NA	27.15	34.31
NM_175357	4053	-5.4848	Down	1.09727e-86	1.30511e-85	0.54	0.58	1.7	33.78	36.97
NM_001286944	2878	3.85198	Up	1.24102e-85	1.45797e-84	50.36	61.31	66.53	4.61	3.09
NM_010592	2878	3.85198	Up	1.24102e-85	1.45797e-84	50.36	61.31	66.53	4.61	3.09
NM_025724	1868	-3.13734	Down	4.40451e-85	5.14922e-84	11.47	9.09	14.21	80.91	133.19
NM_010195	4711	-3.44994	Down	9.96837e-84	1.14994e-82	5.1	0	1.23	39.32	32.67
NM_001177661	2248	-2.38701	Down	5.09489e-83	5.8422e-82	20.73	16.28	25.88	131.4	86.09
NM_023260	898	7.99819	Up	6.49482e-83	7.43856e-82	204.75	71.62	192.23	0	1.63
NM_019832	1518	-9.23302	Down	2.08737e-82	2.37647e-81	NA	NA	NA	64	189.85
NM_001284410	2327	9.16872	Up	9.19399e-82	1.04178e-80	67.93	85.85	78.18	0	0.3
NM_001177308	1461	-9.21645	Down	1.16859e-81	1.32258e-80	NA	NA	NA	118.42	128.92
NM_148948	9851	6.42903	Up	9.39195e-81	1.05176e-79	15.04	11.5	9.98	0.17	0.14
NM_172126	3092	1.80904	Up	1.16536e-80	1.30351e-79	119.25	98.61	88.77	28.28	35.89
NM_001013817	2416	3.31179	Up	1.41874e-80	1.58323e-79	63.81	95.41	63.67	6.64	7.96
NM_013608	1118	-9.17457	Down	8.51886e-80	9.45145e-79	NA	NA	NA	26.23	327.75
NM_023119	1776	2.79682	Up	1.46695e-79	1.6219e-78	149.33	0	113.02	15.23	18.05
NM_008379	5909	-7.97442	Down	1.50607e-79	1.66324e-78	0.16	0	0	22.31	27.54
NM_025610	2274	-9.16743	Down	1.75175e-79	1.92788e-78	NA	NA	NA	65.71	86.35
NM_019872	1795	-6.22726	Down	1.97214e-79	2.16794e-78	0	0	4.93	72.39	77.98
NM_001025388	1649	10.3691	Up	2.54423e-79	2.79363e-78	77.1	246.4	120.21	0	0
NM_010772	2371	-2.48103	Down	3.55022e-79	3.88485e-78	12.67	21.35	24.74	93.02	99.8
NM_025496	723	-9.13876	Down	3.0947e-78	3.34814e-77	NA	NA	NA	142.02	389.54
NM_177887	2824	3.16872	Up	3.2541e-78	3.51662e-77	61.27	32.74	86.98	6.71	7.02
NM_001033345	2101	-9.10682	Down	7.215e-77	7.71864e-76	NA	NA	NA	67.95	90.48
NM_145559	3276	5.04195	Up	6.44347e-76	6.83976e-75	31.53	60.48	34.77	0.32	2.25
NM_019553	4743	-6.77544	Down	6.86578e-76	7.27998e-75	0.41	0	0	1.47	58.78
NM_001159349	4295	-7.89064	Down	9.50126e-76	1.00522e-74	0.22	0	0	3.5	68.25
NM_175034	1951	-4.94738	Down	3.54333e-75	3.71594e-74	2	0	4.53	68.76	62.35
NM_010106	1789	-6.75154	Down	9.2119e-75	9.60803e-74	1.09	0	0	72.33	71.63
NM_178041	3827	-3.59698	Down	1.13187e-74	1.17798e-73	2.01	7.28	2.28	33.59	45.18
NM_001301304	7939	-5.97179	Down	2.45608e-74	2.54506e-73	0.4	0	0	12.82	18.14
NM_025281	1551	-4.59873	Down	4.89224e-74	5.05308e-73	3.79	0	5.73	84.74	84.64
NM_177719	3710	-6.11398	Down	9.30948e-74	9.59483e-73	0	0	2.36	31.32	34.38
NM_001163752	2389	5.88784	Up	1.60569e-73	1.65135e-72	43.68	78.68	39.27	1.38	0.2
NM_008172	4383	2.40319	Up	1.93184e-73	1.98465e-72	48.91	43.81	51.74	10.03	8.33
NM_009651	2852	-7.87078	Down	2.05781e-73	2.10953e-72	0	0.96	0	38.73	58
NM_027446	2140	5.08167	Up	2.6172e-73	2.68011e-72	52.2	43.48	83.78	1.53	1.94
NM_024176	999	-5.67278	Down	1.09823e-72	1.11509e-71	3.98	0	0	122.89	132.09
NM_172086	504	-8.99783	Down	2.27184e-72	2.30427e-71	NA	NA	NA	44.42	731.18
NM_146116	1600	-4.02128	Down	3.86593e-72	3.90457e-71	5.5	0	9.25	78.55	94.16
NM_001110306	3319	4.9613	Up	4.4262e-72	4.46573e-71	28.67	35.36	58.01	2.1	0
NM_008021	4365	3.07301	Up	2.49655e-71	2.50041e-70	36.78	38.25	33.3	3.69	5.27
NM_001039242	1287	-4.87575	Down	2.52716e-71	2.52842e-70	3.82	0	4.63	85.64	112.08
NM_010143	4145	5.03252	Up	9.47421e-71	9.38089e-70	27.15	15.45	43.51	0.65	1.14
NM_138597	772	-6.65544	Down	2.2133e-70	2.18472e-69	2.61	0	0	1.52	377.19
NM_053272	4028	3.9988	Up	2.94347e-70	2.89949e-69	35.83	7.61	44.07	1.47	2.69
NM_027951	1532	-6.65176	Down	3.223e-70	3.17158e-69	1.28	0	0	79.69	78.41
NM_009936	2846	-5.61438	Down	7.61342e-70	7.46892e-69	1.36	0	0	47	32.18
NM_001081403	4018	5.98902	Up	8.1289e-70	7.96645e-69	30.65	15.25	33.32	0.67	0.17
NM_028873	4229	-2.25855	Down	8.93135e-70	8.73498e-69	9.1	12.51	13.75	51.64	52.47
NM_028976	3483	-2.04772	Down	1.60686e-69	1.56673e-68	15.77	17.63	20.09	65.43	79.02
NM_001310637	1071	-8.92261	Down	2.06374e-69	2.01015e-68	NA	NA	NA	98.75	192.27
NM_009650	3153	-7.74117	Down	2.1885e-69	2.12951e-68	0.31	0	0	30.66	51.22
NM_008085	1476	-8.91417	Down	4.35651e-69	4.23048e-68	NA	NA	NA	91.54	107.81
NM_001306222	1367	4.04907	Up	5.42899e-69	5.26659e-68	112.31	69.07	58.76	6.71	4.65
NM_144843	3837	-8.90801	Down	7.50615e-69	7.27425e-68	NA	NA	NA	3.64	77.93
NM_175199	5733	2.7839	Up	9.48377e-69	9.16294e-68	25.93	45.01	23.27	3.91	4.81
NM_001114140	7350	-8.90182	Down	1.29402e-68	1.24773e-67	NA	NA	NA	19.63	17.7
NM_001302630	3088	-4.19475	Down	1.8733e-68	1.80266e-67	2.81	0	2.35	40.85	38.7
NM_001290514	2244	-7.7791	Down	3.45246e-68	3.3156e-67	0	0	1.26	64.92	43.93
NM_001304266	10904	1.69356	Up	4.33424e-68	4.15408e-67	31.9	16.21	29.41	9.05	8.45
NM_001305643	3944	-8.86728	Down	2.61374e-67	2.48519e-66	NA	NA	NA	32.29	37.28
NM_025365	953	5.9289	Up	4.37705e-67	4.15354e-66	97.24	174.22	120.4	2.41	1.53
NM_001159496	2753	2.69542	Up	9.74801e-67	9.20462e-66	66.03	17.31	95.63	7.65	12.35
NM_010925	2008	-4.98715	Down	1.32702e-66	1.25181e-65	2.91	0	0	55.67	57.26
NM_009449	1567	-8.84318	Down	2.06073e-66	1.93821e-65	NA	NA	NA	81.53	96.7
NM_177651	1339	-6.56037	Down	2.80028e-66	2.6312e-65	1.47	0	0	82.27	89.97
NM_007589	1216	-7.65912	Down	4.14848e-66	3.89037e-65	0.81	0	0	107.82	93.9
NM_181405	3039	3.4187	Up	1.83537e-65	1.71446e-64	47.97	23.02	52.86	4.27	4.04
NM_201245	8718	-4.57156	Down	2.25416e-65	2.09952e-64	0.77	0	0.37	12.04	13.55
NM_025899	1882	-5.50834	Down	6.13278e-65	5.67342e-64	0	0	6.27	62.48	51.68
NM_007512	1491	-8.80228	Down	6.4616e-65	5.97183e-64	NA	NA	NA	53.67	136.86
NM_172516	6385	-2.91426	Down	9.80629e-65	9.04555e-64	2.1	6.51	2.72	24.3	23.36
NM_011596	5345	-4.39212	Down	1.41057e-64	1.29864e-63	0.22	4.16	0	20.3	21.8
NM_001159595	4676	-4.56813	Down	1.6932e-64	1.55735e-63	1.03	0	1.86	28.41	17.47
NM_027722	3231	-5.90698	Down	2.52246e-64	2.31563e-63	0.9	0	0	30.07	35.83
NM_008043	2614	-5.71042	Down	5.00553e-64	4.58191e-63	1.27	0	0	31.36	51.71
NM_198652	8439	-2.69697	Down	8.11494e-64	7.39283e-63	4.55	0	1.13	20.74	17.31
NM_001310693	3906	-8.76923	Down	9.91306e-64	9.01378e-63	NA	NA	NA	40.75	22.21
NM_001162896	4034	-5.88622	Down	1.92773e-63	1.74788e-62	0.24	0	1.44	23.96	27.7
NM_001013751	2918	-3.46364	Down	2.96904e-63	2.68694e-62	5.3	0	4.01	44.88	43.77
NM_023503	2813	6.09677	Up	8.88137e-63	8.01479e-62	48.11	8.97	28.07	0.96	0
NM_027972	1822	-5.86516	Down	1.47909e-62	1.331e-61	1.6	0	0	61.91	51.56
NM_019749	1122	-5.45012	Down	2.22987e-62	2.00285e-61	3.53	0	0	63.05	137.64
NM_021890	3269	4.41097	Up	2.64319e-62	2.36965e-61	25.67	59.84	25.88	2.15	0.83
NM_177284	9004	1.90571	Up	2.76109e-62	2.47073e-61	26.76	13.5	39.24	7.11	7.16
NM_026222	3616	-7.55643	Down	3.28761e-62	2.93638e-61	0.27	0	0	48.23	7.89
NM_015755	5009	-4.12433	Down	4.68548e-62	4.17712e-61	1.34	0	2.32	22.75	21.54
NM_025725	3584	-8.70343	Down	1.97764e-61	1.74681e-60	NA	NA	NA	30.15	38.76
NM_001284520	9264	-2.50183	Down	1.06938e-59	9.26611e-59	2.63	3.28	4.35	16.39	19.43
NM_133741	4845	-3.39245	Down	1.08116e-59	9.35975e-59	3.99	0	0	28.17	21.73
NM_178778	10704	-4.76134	Down	1.30204e-59	1.12414e-58	0.57	0	0	10.66	7.47
NM_001177379	6757	6.34297	Up	2.63012e-59	2.2626e-58	15.45	5.33	19.29	0.32	0
NM_001100596	2680	-4.82646	Down	3.27948e-59	2.81364e-58	1.8	0	1.09	36.33	38.72
NM_010550	2680	-4.82646	Down	3.27948e-59	2.81364e-58	1.8	0	1.09	36.33	38.72
NM_207258	1587	-8.63472	Down	4.1144e-59	3.51736e-58	NA	NA	NA	81.15	67.97
NM_019584	2031	-4.06108	Down	5.89161e-59	5.0277e-58	1.92	8.34	1.45	58.79	47.38
NM_025499	1304	-5.36266	Down	1.06311e-58	9.03197e-58	3.02	0	0	70.88	84.39
NM_010438	4100	-5.35674	Down	1.85503e-58	1.56903e-57	0	0.68	2.13	17.05	31.13
NM_007907	3100	-3.76476	Down	3.24889e-58	2.73111e-57	2.49	5.41	0	29.1	44.64
NM_198615	3258	3.10983	Up	3.77044e-58	3.16121e-57	43.52	21.45	44.78	3.81	5.64
NM_001282012	1932	5.56794	Up	4.95758e-58	4.14203e-57	58.95	24.88	42.7	0.75	1.44
NM_145522	1858	-8.59915	Down	6.04638e-58	5.04731e-57	NA	NA	NA	71.9	50.14
NM_153168	3881	-8.59282	Down	9.70195e-58	8.07772e-57	NA	NA	NA	28.81	29.22
NM_023816	4491	-3.5307	Down	2.34464e-57	1.93362e-56	2.57	0	3.24	20.29	31.9
NM_020590	1773	-6.33075	Down	2.9576e-57	2.43703e-56	1.1	0	0	56.86	51.09
NM_172701	2152	-8.57601	Down	3.38292e-57	2.78509e-56	NA	NA	NA	56.88	47.17
NM_053173	2627	3.24262	Up	4.93115e-57	4.05623e-56	48.33	51.67	33.43	4.32	5.78
NM_030237	1601	-4.57323	Down	6.97109e-57	5.7244e-56	2.44	0	5.55	58.09	68.28
NM_016706	2607	-8.54058	Down	4.53239e-56	3.66525e-55	NA	NA	NA	42.48	41.55
NM_001100394	925	-7.38058	Down	5.02574e-56	4.05052e-55	1.08	0	0	102.58	125.71
NM_011631	2759	-5.2934	Down	6.32721e-56	5.09088e-55	0	1.02	3.18	28.29	39.93
NM_001271397	4646	-6.2934	Down	6.7306e-56	5.40183e-55	0.41	0	0	14.18	26.45
NM_011130	1227	-8.53258	Down	8.08472e-56	6.46693e-55	NA	NA	NA	154.46	13.37
NM_007697	7751	-8.53258	Down	8.08472e-56	6.46693e-55	NA	NA	NA	13.73	13.83
NM_031255	2357	-8.52998	Down	9.75932e-56	7.79342e-55	NA	NA	NA	38.36	56.44
NM_001123372	2020	-1.54863	Down	2.88628e-55	2.2877e-54	58.74	11.18	56.82	192.83	85.78
NM_133801	1720	-3.62569	Down	3.17905e-55	2.51767e-54	6.81	0	5.15	55.49	75.88
NM_013602	542	-8.51241	Down	3.44699e-55	2.72536e-54	NA	NA	NA	351.33	65.44
NM_001313983	2478	3.44924	Up	8.01136e-55	6.2926e-54	43	30.61	63.86	2.41	6.37
NM_198164	5675	2.62223	Up	1.38532e-54	1.08367e-53	27.89	14.67	26.58	3.2	5.22
NM_001003912	5600	-4.51878	Down	1.41948e-54	1.10948e-53	0.86	0	1.04	18.89	13.7
NM_001290712	2413	9.65971	Up	2.00157e-54	1.5619e-53	59.84	36.12	34.02	0	0
NM_007567	15937	3.9848	Up	2.00948e-54	1.5668e-53	6.35	4.15	7.42	0.33	0.46
NM_001024841	1470	-7.33075	Down	2.22197e-54	1.72966e-53	0.67	0	0	48.05	89.12
NM_172746	2511	-6.2453	Down	3.4059e-54	2.63202e-53	0	0	2.33	29.87	42.92
NM_177256	2889	-8.47952	Down	3.5432e-54	2.73591e-53	NA	NA	NA	28.1	46.59
NM_001099314	743	3.11519	Up	6.43332e-54	4.95157e-53	148.12	259.15	127.74	22.17	18.18
NM_018808	3014	-7.30752	Down	1.25447e-53	9.61669e-53	0.32	0	0	38.03	21.73
NM_001161624	1942	6.60936	Up	3.69576e-53	2.81512e-52	75.51	0	0	0.85	0
NM_178375	2689	-3.04073	Down	6.18441e-53	4.68838e-52	4.32	8.34	5.44	41.15	49.91
NM_001301651	1681	-8.43734	Down	6.63731e-53	5.02376e-52	NA	NA	NA	49.94	76.9
NM_172801	2335	3.03106	Up	7.54675e-53	5.7031e-52	56.48	50.61	35.18	6.77	5.9
NM_001276680	1857	4.74777	Up	8.96032e-53	6.76067e-52	38.83	57.92	63.52	1.48	2.25
NM_023374	1073	-8.42875	Down	1.19551e-52	9.00606e-52	NA	NA	NA	3.18	221.09
NM_009415	1601	-4.467	Down	1.87102e-52	1.40286e-51	4.28	0	0	50.14	68.28
NM_029115	1896	-8.42011	Down	2.15509e-52	1.61333e-51	NA	NA	NA	46.06	63.74
NM_023799	4797	-2.09722	Down	2.55931e-52	1.91145e-51	11.61	0.58	7.87	35.38	39.67
NM_019999	2865	5.34174	Up	3.01088e-52	2.24521e-51	26.98	44.98	20.41	0.76	0.72
NM_008162	959	-4.29207	Down	4.214e-52	3.13261e-51	0	0	25.18	91.28	115.49
NM_139117	1862	-8.40797	Down	4.90972e-52	3.64414e-51	NA	NA	NA	35.19	78.77
NM_183287	1266	-7.2453	Down	1.15943e-51	8.55915e-51	0.78	0	0	65.61	82.61
NM_020497	4877	3.41472	Up	1.22444e-51	9.03215e-51	16.93	30.77	24.42	1.87	2.21
NM_183254	730	-8.39388	Down	1.26865e-51	9.35104e-51	NA	NA	NA	16.96	315.25
NM_028836	2732	-4.87362	Down	2.18859e-51	1.60947e-50	1.06	0	2.14	34.33	28.06
NM_130893	4010	2.18166	Up	2.93363e-51	2.1491e-50	43.67	34.04	40.64	9.64	8.61
NM_001033409	3623	-5.56951	Down	2.98197e-51	2.18285e-50	0.53	0	0.8	23.92	21.74
NM_011295	518	3.47268	Up	3.33746e-51	2.4412e-50	240.08	136.02	206.58	20.31	21.49
NM_009619	2707	-8.37612	Down	4.15332e-51	3.03103e-50	NA	NA	NA	45.88	23.77
NM_146150	4155	-5.56429	Down	4.53248e-51	3.3027e-50	0.23	0	1.4	16.28	24.43
NM_027136	2642	-3.07207	Down	4.63408e-51	3.37416e-50	7.31	0	3.73	43.42	44.16
NM_153518	1877	-8.35814	Down	1.36432e-50	9.86633e-50	NA	NA	NA	39.81	67.74
NM_023475	1367	-2.25223	Down	1.80812e-50	1.3056e-49	30.91	0	30.47	138.09	98.36
NM_001099917	575	-7.20564	Down	1.91556e-50	1.38214e-49	1.79	0	0	167.23	174.97
NM_011732	2191	-2.6981	Down	2.00796e-50	1.44772e-49	6.2	7.72	18.77	55.83	64.56
NM_007590	2208	-8.34907	Down	2.47589e-50	1.78107e-49	NA	NA	NA	41.29	46.86
NM_011358	1903	2.71169	Up	2.54914e-50	1.83239e-49	72.15	50.54	68.14	10.1	10.95
NM_001290654	3692	-2.83744	Down	3.34381e-50	2.39642e-49	0.7	2.18	18.62	54.19	6.14
NM_198292	4942	-6.89501	Down	3.41286e-50	2.44408e-49	0.23	0	0	16.24	17.74
NM_138757	3059	-8.34076	Down	4.26166e-50	3.04737e-49	NA	NA	NA	30.56	31.71
NM_001290509	2122	-4.60524	Down	4.74768e-50	3.38229e-49	1.36	0	4.16	39.42	42.33
NM_018870	906	-6.11755	Down	6.7906e-50	4.8269e-49	0	0	6.68	75.68	122.16
NM_010219	2167	-3.96673	Down	8.85907e-50	6.26466e-49	1.79	0	8.14	34.04	53.84
NM_133672	3031	-8.32363	Down	1.29602e-49	9.13773e-49	NA	NA	NA	36.21	24.41
NM_146151	3032	-5.52186	Down	1.29959e-49	9.15621e-49	0.64	0	0.96	27.81	25.2
NM_021921	3539	-5.51646	Down	1.97854e-49	1.38886e-48	0	0	2.47	20.24	25.72
NM_031373	2288	4.35159	Up	2.62245e-49	1.83414e-48	10.6	130.41	20.53	1.19	2.71
NM_016901	949	-5.50562	Down	4.58832e-49	3.19738e-48	3.15	0	0	90.68	88.39
NM_009446	1509	-8.30057	Down	5.7029e-49	3.9683e-48	NA	NA	NA	52.81	75.96
NM_001310673	5660	-4.37742	Down	5.90228e-49	4.10406e-48	1.02	0	0.51	16.03	13.43
NM_001163098	5823	4.53418	Up	6.74109e-49	4.68051e-48	5.93	32.4	19.42	0.18	1.16
NM_026154	1682	-2.52293	Down	7.165e-49	4.97124e-48	15.68	8.44	14.06	88.65	73.53
NM_172125	2884	-8.29529	Down	7.98572e-49	5.53667e-48	NA	NA	NA	31.37	32.75
NM_019729	4177	-8.2934	Down	9.00668e-49	6.23098e-48	NA	NA	NA	15.03	30.46
NM_029631	1475	3.96873	Up	9.15752e-49	6.33076e-48	86.4	13.54	32.19	3.02	5.25
NM_177765	3010	-8.28866	Down	1.21691e-48	8.40666e-48	NA	NA	NA	27.66	34
NM_001310576	1190	4.84746	Up	2.10406e-48	1.44726e-47	89.6	0	75.38	0	5.6
NM_027404	2136	-2.39369	Down	2.15405e-48	1.47952e-47	19.1	0	5.5	66.79	67.59
NM_080553	8990	4.61878	Up	6.23726e-48	4.26269e-47	9.58	5.54	9.97	0.3	0.45
NM_008156	4659	2.88676	Up	1.21728e-47	8.26605e-47	17.73	51.93	13.1	3.68	2.75
NM_001161367	7041	-2.97137	Down	1.59979e-47	1.08022e-46	0.82	6.68	0.41	13.49	17.85
NM_009790	4125	-8.2404	Down	2.49824e-47	1.67742e-46	NA	NA	NA	11.06	34.3
NM_001276402	3532	-1.83182	Down	3.31059e-47	2.2182e-46	12.28	18.18	20.63	57.74	50.97
NM_010119	3182	-3.89871	Down	4.56941e-47	3.0531e-46	2.12	0.88	1.83	18.16	39.18
NM_009273	790	-8.23055	Down	4.58472e-47	3.0612e-46	NA	NA	NA	172.3	55.6
NM_016777	3087	-8.22907	Down	5.02226e-47	3.34634e-46	NA	NA	NA	26.78	30.64
NM_026069	867	-8.22059	Down	8.44735e-47	5.59345e-46	NA	NA	NA	33.37	203.86
NM_027139	1223	-8.21949	Down	9.03223e-47	5.9766e-46	NA	NA	NA	22.05	141.06
NM_026457	1473	-8.21935	Down	9.11507e-47	6.02725e-46	NA	NA	NA	53.1	71.28
NM_016750	1069	-4.51105	Down	9.30612e-47	6.14933e-46	5.56	0	0	52.61	112.68
NM_027389	7533	-2.24355	Down	1.43929e-46	9.47141e-46	4.45	0	6.92	18.72	19.85
NM_001039558	2052	-4.31019	Down	1.83128e-46	1.20179e-45	1.9	2.75	1.43	41.35	38.78
NM_011449	690	-8.20564	Down	2.10039e-46	1.3765e-45	NA	NA	NA	131.6	147.19
NM_013686	2499	-8.20564	Down	2.10039e-46	1.3765e-45	NA	NA	NA	29.15	42.03
NM_027081	4611	2.60054	Up	4.67519e-46	3.04516e-45	24.17	34.98	22.06	3.83	4.98
NM_001316664	7022	-3.66464	Down	4.71688e-46	3.07023e-45	1.64	0	0	13.33	11.47
NM_019990	1198	-5.40414	Down	9.2e-46	5.97205e-45	0.82	0	4.99	45.14	90.06
NM_013647	615	-5.00986	Down	9.65439e-46	6.25852e-45	6.65	0	0	151.47	120.39
NM_198637	921	-8.18028	Down	9.68017e-46	6.27099e-45	NA	NA	NA	79.95	122.34
NM_182694	2653	2.9435	Up	1.21861e-45	7.8784e-45	41.94	22.21	50.75	3.27	7.75
NM_008538	4186	8.11914	Up	2.16094e-45	1.38863e-44	22.98	5.99	23.63	0	0.16
NM_010751	4661	3.52562	Up	2.69879e-45	1.7296e-44	19.58	14.32	21.82	1.84	1.45
NM_145526	4190	5.30196	Up	2.77463e-45	1.77702e-44	19.74	13.29	13.88	0.64	0.19
NM_024431	1866	-4.27591	Down	3.09399e-45	1.97891e-44	3.65	0	0	40.23	47.33
NM_028550	1647	-8.15967	Down	3.30105e-45	2.10993e-44	NA	NA	NA	75.86	22.09
NM_029671	741	-7.02372	Down	3.4225e-45	2.18318e-44	1.36	0	0	94.49	135.73
NM_026007	1565	-4.99032	Down	4.18266e-45	2.66276e-44	1.25	0	3.79	52.31	44.61
NM_001163751	1608	5.8806	Up	4.58924e-45	2.91966e-44	19.79	83.12	82.84	0	1.79
NM_001166388	3808	9.30392	Up	5.93766e-45	3.76252e-44	26.68	19.77	22.94	0	0
NM_001085515	4175	-8.14925	Down	6.1049e-45	3.86338e-44	NA	NA	NA	20.7	18.64
NM_182993	2940	5.91347	Up	7.24482e-45	4.58173e-44	30.55	11.43	18.88	0.37	0.46
NM_023059	1990	6.34009	Up	7.61637e-45	4.80717e-44	25.42	58.2	47.34	0.28	0.7
NM_011663	4492	-5.37463	Down	7.68578e-45	4.8446e-44	0.64	0	0	16.94	15.04
NM_011300	961	-5.37463	Down	7.68578e-45	4.8446e-44	3.11	0	0	35.18	138.73
NM_026385	1889	3.19631	Up	9.84072e-45	6.1907e-44	47.95	61.41	48.37	4.94	6.62
NM_007760	4393	-4.26128	Down	1.01358e-44	6.36799e-44	1.53	0	0	14.77	21.54
NM_011432	760	-7.00073	Down	1.44771e-44	9.0776e-44	1.33	0	0	118.88	93.52
NM_197987	5637	-8.13349	Down	1.53827e-44	9.6391e-44	NA	NA	NA	14.21	14.69
NM_025752	1401	-3.31219	Down	1.86034e-44	1.1642e-43	4.2	12.24	8.49	54.53	86.73
NM_018860	449	-8.12867	Down	2.0369e-44	1.27386e-43	NA	NA	NA	143.42	311.68
NM_010787	877	-8.12139	Down	3.1097e-44	1.93719e-43	NA	NA	NA	69.01	139.22
NM_011653	1591	-4.09755	Down	3.18067e-44	1.98012e-43	4.87	0	0	47.08	56.55
NM_146009	8006	2.10013	Up	3.54393e-44	2.20482e-43	17.93	21.43	16.63	5.18	3.26
NM_146092	2203	2.78904	Up	4.04374e-44	2.51088e-43	47.81	40.93	60	7.21	7.23
NM_183319	2874	-4.95959	Down	4.04793e-44	2.51185e-43	0.67	0	2.03	38.99	8.32
NM_013637	400	-5.35059	Down	4.21386e-44	2.61143e-43	5.32	0	8.08	185.67	261.4
NM_016875	1564	-2.18066	Down	5.83405e-44	3.6085e-43	23.15	7.28	24.62	79.03	113.5
NM_145946	4619	-2.88622	Down	1.02247e-43	6.29171e-43	3.74	0	3.77	25.4	18.42
NM_009725	1641	4.03609	Up	1.1515e-43	7.08114e-43	48.24	48.49	46.87	3.71	2.13
NM_001204973	4668	-2.93276	Down	1.22363e-43	7.51989e-43	4.7	0	0	22.82	20.26
NM_008210	1086	-5.90683	Down	1.77851e-43	1.08536e-42	1.82	0	0	54.55	85.48
NM_011258	4720	-4.41577	Down	1.77856e-43	1.08536e-42	1.02	0.59	0	17.02	14.16
NM_001277340	1692	-6.95959	Down	1.82511e-43	1.11306e-42	0.58	0	0	42.75	45.83
NM_001112721	9773	-3.43285	Down	1.86707e-43	1.13792e-42	1.27	0	0.29	7.76	10.26
NM_027949	1984	-8.08894	Down	2.0073e-43	1.22183e-42	NA	NA	NA	31.42	52.74
NM_176843	3294	-5.32613	Down	2.31733e-43	1.40952e-42	0.59	0	0.89	22.11	20.46
NM_010353	2811	-8.08589	Down	2.38868e-43	1.45121e-42	NA	NA	NA	17.78	41.81
NM_145447	3435	1.81578	Up	2.90589e-43	1.76096e-42	50.23	49.59	56.02	12.55	17.61
NM_026391	2053	-8.07965	Down	3.40454e-43	2.05923e-42	NA	NA	NA	36.8	42.13
NM_001168297	4943	-8.06864	Down	6.34475e-43	3.80874e-42	NA	NA	NA	12.45	19.92
NM_201639	7866	3.16698	Up	7.89145e-43	4.73426e-42	15.33	0	12.14	2.33	0
NM_021568	2175	-8.05754	Down	1.18367e-42	7.07892e-42	NA	NA	NA	34.41	38.72
NM_001040399	1705	-8.05196	Down	1.61738e-42	9.63061e-42	NA	NA	NA	42.73	51.6
NM_013641	2082	3.08073	Up	2.63517e-42	1.56133e-41	35.94	93.51	21.19	6.04	4.65
NM_026104	1187	-8.04073	Down	3.0222e-42	1.78843e-41	NA	NA	NA	52.71	87.34
NM_030238	14398	-2.11907	Down	3.26017e-42	1.92806e-41	2.39	2.87	1	8.31	11.44
NM_053068	851	-6.9111	Down	3.35992e-42	1.98583e-41	1.18	0	0	72.2	111
NM_016693	4333	6.86616	Up	3.48326e-42	2.05746e-41	14.64	23.77	11.41	0.25	0
NM_001290694	1839	6.23985	Up	4.55737e-42	2.68693e-41	43.83	20.02	33.51	0	1.13
NM_206816	927	-4.02201	Down	5.11303e-42	3.01083e-41	7.53	0	3.26	92.22	82.03
NM_025748	1453	-4.60145	Down	5.12039e-42	3.01331e-41	2.7	0	2.04	51.71	48.99
NM_001001177	1900	-8.03089	Down	5.21098e-42	3.06473e-41	NA	NA	NA	38.93	43.71
NM_025910	2149	-8.02941	Down	5.65332e-42	3.32081e-41	NA	NA	NA	37.89	33.74
NM_001168526	3263	-6.90101	Down	6.09597e-42	3.57863e-41	0	0.86	0	24.71	17.3
NM_025856	1898	-3.75986	Down	6.45172e-42	3.78051e-41	0	14.9	0	32.69	55.04
NM_009696	1273	-8.02372	Down	7.73518e-42	4.52704e-41	NA	NA	NA	8.81	130.17
NM_001167746	14889	-3.2453	Down	8.2547e-42	4.82226e-41	1.03	0	0	4.87	7.07
NM_010214	2670	-8.01601	Down	1.18164e-41	6.8903e-41	NA	NA	NA	26.21	31.46
NM_001177868	7183	9.14929	Up	2.38608e-41	1.38461e-40	10.67	10.41	15.72	0	0
NM_052835	795	3.17226	Up	2.4438e-41	1.41725e-40	126.5	126.06	72.87	14.69	12.16
NM_008136	2744	-3.63115	Down	3.66692e-41	2.11505e-40	2.11	0	5.33	26.27	32.92
NM_019586	3522	-5.82209	Down	4.0951e-41	2.35634e-40	0.55	0	0	12.85	26.24
NM_026403	3828	-3.73561	Down	4.55086e-41	2.61702e-40	2.51	0	0	16.99	24.44
NM_153796	3488	3.95927	Up	5.02849e-41	2.88822e-40	16.85	33.62	20.89	0.15	2.92
NM_001285454	4191	9.1336	Up	5.34074e-41	3.06573e-40	20.62	15.31	21.88	0	0
NM_057171	3858	-7.98377	Down	6.8022e-41	3.89763e-40	NA	NA	NA	17.81	20.78
NM_001256122	5904	-4.8513	Down	8.52732e-41	4.87736e-40	0.65	0	0	11.21	11.45
NM_009610	1315	-7.97147	Down	1.31633e-40	7.47986e-40	NA	NA	NA	64.29	50.18
NM_025778	2220	-7.95959	Down	2.47879e-40	1.40105e-39	NA	NA	NA	31.96	34.79
NM_001159591	2259	-7.95739	Down	2.78705e-40	1.57436e-39	NA	NA	NA	27.33	39.19
NM_001161852	1719	5.43176	Up	3.1323e-40	1.76834e-39	34.64	52.82	30.94	0	2.03
NM_173386	4090	-3.26827	Down	3.8299e-40	2.1609e-39	0.47	5.45	3.56	22.32	18.37
NM_028780	2516	-4.53898	Down	4.3125e-40	2.43175e-39	0.77	0	3.49	27.44	27.01
NM_028451	6615	-2.34085	Down	7.78284e-40	4.37831e-39	4.63	0	3.5	16.11	19.69
NM_001168356	1560	-5.20396	Down	7.93639e-40	4.45945e-39	0	0	5.7	43.35	41.84
NM_025289	1565	-7.93555	Down	8.82023e-40	4.95026e-39	NA	NA	NA	73.67	13.45
NM_022887	7683	6.77797	Up	8.94916e-40	5.01968e-39	8.57	6.08	10.05	0	0.17
NM_001276359	7981	-4.30019	Down	9.12452e-40	5.11505e-39	0	0.35	1.81	7.71	9.58
NM_198932	12906	-2.81731	Down	9.8087e-40	5.49537e-39	0.71	1.28	1.72	7.48	7.13
NM_177867	2513	-5.76865	Down	1.09956e-39	6.15676e-39	0.77	0	0	18.17	34.96
NM_025680	2731	-3.69035	Down	1.59589e-39	8.89419e-39	3.54	0	0	16.48	42.1
NM_011404	3513	-3.69035	Down	1.59589e-39	8.89419e-39	1.92	0	2.49	18.4	25.34
NM_015789	903	-6.78691	Down	4.08588e-39	2.26004e-38	1.11	0	0	75.9	77.77
NM_028821	5758	-3.67776	Down	4.2043e-39	2.32286e-38	1.67	0	0	13.85	11.62
NM_007637	1769	-7.90492	Down	4.33887e-39	2.39445e-38	NA	NA	NA	62.6	12.61
NM_177279	518	-7.90492	Down	4.33887e-39	2.39445e-38	NA	NA	NA	160.1	151.95
NM_172749	6310	-6.7822	Down	5.29769e-39	2.91518e-38	0.15	0	0	8.7	11.82
NM_013507	7760	-7.8974	Down	6.38702e-39	3.50856e-38	NA	NA	NA	8.07	9.86
NM_027728	1199	-7.89248	Down	8.2231e-39	4.4991e-38	NA	NA	NA	60.6	60.78
NM_146084	3344	-2.13834	Down	8.77917e-39	4.8006e-38	10.96	2.51	7.85	37.41	39.88
NM_028718	3500	-4.49359	Down	9.66049e-39	5.27649e-38	1.38	0	0	20.32	16.89
NM_019762	2839	5.68719	Up	1.27533e-38	6.95784e-38	27.57	0	25.75	0.76	0
NM_153775	3066	3.95927	Up	1.43631e-38	7.82273e-38	25.82	2.74	33.34	2.12	0.67
NM_001037247	468	-7.87993	Down	1.56033e-38	8.49332e-38	NA	NA	NA	6.73	388.61
NM_172703	6139	-7.87817	Down	1.70688e-38	9.28577e-38	NA	NA	NA	8.82	13.93
NM_001163729	1972	3.65129	Up	1.89277e-38	1.02912e-37	53.25	0	27.58	0.45	6.3
NM_001301689	2210	-3.9064	Down	3.04629e-38	1.65255e-37	0	10.2	0	19.96	47.58
NM_021294	575	-6.74809	Down	3.40191e-38	1.84338e-37	1.79	0	0	83.61	176.33
NM_007401	2792	-7.86142	Down	3.98386e-38	2.15627e-37	NA	NA	NA	23.01	26.34
NM_001170540	888	-4.65783	Down	6.22607e-38	3.35282e-37	4.84	0	0	118.01	24.42
NM_025924	1401	-5.69894	Down	6.87627e-38	3.69465e-37	1.4	0	0	42.59	47.91
NM_009438	1026	-6.73422	Down	7.17347e-38	3.85217e-37	0.97	0	0	69.43	57.86
NM_024478	3338	-3.02055	Down	7.28581e-38	3.9103e-37	2.02	6.7	2.62	23.91	27.72
NM_021554	1823	6.68719	Up	8.52915e-38	4.57248e-37	47.05	9.32	19.42	0.3	0.38
NM_013785	4412	2.54423	Up	9.45271e-38	5.0591e-37	25.27	18.92	18.45	2.19	6.13
NM_028918	2818	-7.84163	Down	1.07382e-37	5.74066e-37	NA	NA	NA	21.14	27.42
NM_182650	2144	-6.72225	Down	1.35891e-37	7.24862e-37	0.45	0	0	33.57	23.72
NM_019457	2084	-7.83515	Down	1.48258e-37	7.89506e-37	NA	NA	NA	50.41	9.95
NM_029472	963	-7.83515	Down	1.48258e-37	7.89506e-37	NA	NA	NA	61.29	90.01
NM_001039511	2793	4.63896	Up	2.32552e-37	1.23154e-36	18.69	18.06	36.65	0.37	1.57
NM_001166030	5641	4.20177	Up	3.60066e-37	1.89947e-36	15.3	0	11.07	0.42	0.88
NM_029983	2508	-1.65078	Down	3.64436e-37	1.92147e-36	17.38	43.68	12.85	68.06	72.8
NM_019746	642	-6.69178	Down	6.77757e-37	3.55581e-36	1.59	0	0	127.84	76.37
NM_028101	2092	1.11485	Up	7.85794e-37	4.1136e-36	154.68	125.42	157.44	76.88	62.46
NM_026188	868	-7.79562	Down	1.03376e-36	5.39988e-36	NA	NA	NA	131.97	15.27
NM_013558	2415	-4.59916	Down	2.14363e-36	1.11237e-35	1.33	0	1.21	21.03	31.26
NM_029792	3426	8.91347	Up	2.21416e-36	1.14719e-35	20.54	20.38	22.13	0	0
NM_146131	4481	5.30078	Up	2.39109e-36	1.23752e-35	14.9	12.21	7.14	0.59	0
NM_175366	3416	2.84679	Up	2.86464e-36	1.48181e-35	29.91	11.45	23.9	3.47	3.58
NM_026963	1777	-5.07048	Down	2.91558e-36	1.50734e-35	1.65	0	0	34.1	33.72
NM_183290	3142	-2.50016	Down	3.51323e-36	1.81436e-35	2.76	11.57	7.43	27.5	36.87
NM_026594	805	-7.76865	Down	3.79726e-36	1.95999e-35	NA	NA	NA	10.86	181.78
NM_153598	3048	3.09254	Up	3.97781e-36	2.05208e-35	27.24	21.11	25.87	2.84	3.36
NM_146126	2259	-4.17687	Down	4.10085e-36	2.11214e-35	1.29	0	3.9	24.63	33.25
NM_010158	1893	-7.76183	Down	5.26122e-36	2.69962e-35	NA	NA	NA	55.42	7.34
NM_194269	647	-7.76183	Down	5.26122e-36	2.69962e-35	NA	NA	NA	125.79	88.69
NM_207636	6136	-3.98826	Down	5.46187e-36	2.80107e-35	0.94	0	0.47	8.95	12.38
NM_001033338	5848	-6.64806	Down	6.47896e-36	3.31912e-35	0.16	0	0	7.67	12.77
NM_175478	2861	6.60313	Up	6.95742e-36	3.55663e-35	19.25	15.67	27.59	0.38	0
NM_011773	2001	-6.64064	Down	9.44961e-36	4.82548e-35	0.49	0	0	24.1	36.7
NM_198862	5002	2.36891	Up	1.12316e-35	5.70805e-35	20.35	16.11	24.96	4.28	3.64
NM_032004	1335	3.25883	Up	1.15185e-35	5.85075e-35	22.1	169.48	42.38	7.12	4.78
NM_019395	1479	-7.74117	Down	1.40216e-35	7.10711e-35	NA	NA	NA	41.73	46.17
NM_027884	9966	-7.7411	Down	1.40676e-35	7.12664e-35	NA	NA	NA	5.11	7.51
NM_001162494	4081	-2.90579	Down	1.52362e-35	7.70645e-35	3.6	0	2.61	18.53	22.42
NM_025660	1506	-5.04073	Down	1.65652e-35	8.36537e-35	1.95	0	0	38.36	41.09
NM_011187	969	-7.73422	Down	1.94532e-35	9.80312e-35	NA	NA	NA	75.06	60.1
NM_053071	503	-7.73422	Down	1.94532e-35	9.80312e-35	NA	NA	NA	72.97	235.3
NM_001252444	2327	-7.72989	Down	2.38354e-35	1.198e-34	NA	NA	NA	32.22	20.35
NM_001081134	2316	3.7047	Up	3.38871e-35	1.69875e-34	25.96	41.31	22.81	3.53	0.59
NM_199009	10853	3.55038	Up	3.76577e-35	1.88579e-34	0	0	31.28	0.95	0
NM_183358	1734	-1.55049	Down	4.24025e-35	2.11786e-34	34.9	42.53	28.96	107.49	104.6
NM_001103171	11714	5.54423	Up	4.29605e-35	2.14461e-34	4.73	4.95	4.19	0.05	0.17
NM_001011829	972	-7.71464	Down	4.85826e-35	2.41896e-34	NA	NA	NA	76.11	56.15
NM_015822	4264	4.00363	Up	5.22281e-35	2.59777e-34	18.19	3.92	14.32	0.88	0.96
NM_001042419	818	-7.71259	Down	5.34396e-35	2.65527e-34	NA	NA	NA	89.36	70.99
NM_009341	2065	-4.59502	Down	7.71175e-35	3.81987e-34	1.95	0	0	15.58	45.33
NM_175126	3089	3.69199	Up	8.04785e-35	3.98429e-34	19.37	34.41	12.29	2.45	0.66
NM_009081	496	-5.01036	Down	9.44141e-35	4.66215e-34	4.19	0	6.37	148.36	113.18
NM_013911	2126	2.50861	Up	9.74758e-35	4.81086e-34	30.61	41.12	88.49	7.29	8.77
NM_001033201	3111	-7.69894	Down	1.00498e-34	4.95744e-34	NA	NA	NA	19.27	19.94
NM_009516	3419	4.76662	Up	1.08464e-34	5.34489e-34	20.86	0	20.47	0.79	0.4
NM_009172	2109	2.61135	Up	1.53385e-34	7.52752e-34	36.86	29.42	72.49	10.63	2.62
NM_001162979	2691	-7.68459	Down	1.94295e-34	9.51089e-34	NA	NA	NA	18.54	27.48
NM_001033222	7076	2.44295	Up	2.40401e-34	1.17498e-33	14.48	14.48	8.59	2.03	3.03
NM_173374	5364	8.80539	Up	2.66126e-34	1.29872e-33	8.2	35.71	0.12	0	0
NM_153198	2941	-1.48115	Down	3.24193e-34	1.57968e-33	21.93	15.21	31.8	65.84	61.5
NM_153389	6021	-4.10682	Down	3.59011e-34	1.74578e-33	0.8	0	0.48	10.01	9.83
NM_027544	1525	-5.54137	Down	4.24817e-34	2.06473e-33	0	0	3.89	38.62	34.56
NM_130796	4447	8.79216	Up	4.69491e-34	2.27723e-33	14.27	13.76	17	0	0
NM_133362	777	7.61748	Up	4.98075e-34	2.41466e-33	69.98	136.79	43.22	0	0.96
NM_001289118	1425	4.4187	Up	5.20037e-34	2.51985e-33	48.89	8.02	50.04	1.56	2.48
NM_172671	5060	-3.15819	Down	5.94315e-34	2.87395e-33	1.71	1.1	1.72	14.17	14.52
NM_027513	6228	-7.65544	Down	7.2928e-34	3.52482e-33	NA	NA	NA	10.02	8.52
NM_010274	5620	-7.64806	Down	1.01598e-33	4.90064e-33	NA	NA	NA	10.55	10.06
NM_172430	6512	-3.30752	Down	1.24451e-33	5.99692e-33	1.32	0	1.33	13.26	7.12
NM_001012396	886	-7.64064	Down	1.4159e-33	6.81592e-33	NA	NA	NA	0	160.87
NM_001024717	2422	-3.26341	Down	1.94961e-33	9.3616e-33	3.31	0	5.05	31.06	26.69
NM_009648	3721	-7.63319	Down	1.97394e-33	9.46892e-33	NA	NA	NA	15.32	15.86
NM_177376	6256	-7.63087	Down	2.18826e-33	1.04813e-32	NA	NA	NA	7.51	11.24
NM_011733	1655	-2.48505	Down	2.50245e-33	1.19742e-32	9.45	0	21.45	54.7	59.59
NM_052994	3915	-7.62622	Down	2.68952e-33	1.28629e-32	NA	NA	NA	13.87	15.75
NM_198104	635	-4.42086	Down	3.64243e-33	1.73596e-32	7.24	0	0	115.81	78.34
NM_001083928	5148	2.47043	Up	3.64939e-33	1.73841e-32	17.15	17.27	18.61	3.32	3.02
NM_008014	2165	-2.54486	Down	3.81632e-33	1.81703e-32	5.38	11.72	6.79	44.16	38.27
NM_013923	4276	-3.3822	Down	4.13821e-33	1.96637e-32	1.57	0	2.72	12.42	19.61
NM_001166430	2532	-7.614	Down	4.61332e-33	2.18872e-32	NA	NA	NA	17.28	29.8
NM_011984	2436	-1.33612	Down	4.63276e-33	2.19592e-32	34.6	39.23	26.47	93.58	79.83
NM_153601	1903	-3.05865	Down	5.16797e-33	2.44476e-32	4.09	0	10.84	40.69	37.22
NM_027707	10216	-4.55864	Down	6.80202e-33	3.20984e-32	0.37	0	0	4.85	5.88
NM_007557	3670	8.72745	Up	7.13319e-33	3.36115e-32	22.57	5.32	12.7	0	0
NM_080470	4040	-7.60297	Down	7.48366e-33	3.51763e-32	NA	NA	NA	14.36	13.58
NM_001177882	6248	-7.59823	Down	9.20561e-33	4.31854e-32	NA	NA	NA	3.28	16.13
NM_008613	1807	-7.59532	Down	1.04522e-32	4.89135e-32	NA	NA	NA	24.98	40.84
NM_080633	2768	-3.58505	Down	1.12148e-32	5.24311e-32	0.7	0	7.4	22.32	23.73
NM_021360	4158	6.45112	Up	1.182e-32	5.52334e-32	12.49	10.72	13.99	0.26	0
NM_130892	2981	8.71416	Up	1.23358e-32	5.75598e-32	24.62	8.45	22.54	0	0
NM_198414	2305	5.48267	Up	1.25626e-32	5.85608e-32	27.35	2.44	28.01	0.68	0.3
NM_133795	1432	-7.58762	Down	1.46036e-32	6.80087e-32	NA	NA	NA	39.67	41.88
NM_145979	6425	-2.32277	Down	1.74255e-32	8.09928e-32	1.64	2.59	7.22	13.19	16.94
NM_010191	3697	-3.35609	Down	2.3924e-32	1.10874e-31	0.52	6.79	0	13.24	23.49
NM_153397	2447	-7.57569	Down	2.44606e-32	1.13306e-31	NA	NA	NA	19.12	27.93
NM_008301	2567	-7.56429	Down	3.99202e-32	1.83851e-31	NA	NA	NA	15.99	28.97
NM_029144	1014	-7.56429	Down	3.99202e-32	1.83851e-31	NA	NA	NA	52.88	64.33
NM_199013	1831	-3.84809	Down	4.16251e-32	1.91611e-31	1.06	0	8.06	25.54	42.17
NM_018743	3944	-5.45012	Down	4.59845e-32	2.11475e-31	0.49	0	0	12.4	13.57
NM_172568	3074	-7.55966	Down	4.86695e-32	2.23715e-31	NA	NA	NA	13.96	23.07
NM_007981	3897	-3.25233	Down	5.46036e-32	2.50871e-31	1.48	0	4.48	13.09	22.15
NM_146663	994	-2.44546	Down	6.54567e-32	3.00015e-31	28.01	0	0	93.44	97.89
NM_001270791	935	3.85574	Up	6.64897e-32	3.04458e-31	86.4	24.95	35.56	2.46	7.37
NM_029881	4115	-3.16684	Down	6.66328e-32	3.04968e-31	1.4	0	4.95	15.13	18.26
NM_025394	1109	-7.54852	Down	7.8193e-32	3.57194e-31	NA	NA	NA	52.61	51.22
NM_008574	889	-6.45012	Down	9.0049e-32	4.1057e-31	1.12	0	0	53.24	72.7
NM_025783	2592	-4.88203	Down	1.02823e-31	4.67696e-31	1.12	0	0	33.94	2.65
NM_138653	1743	2.4963	Up	1.02922e-31	4.67925e-31	53.19	17.9	71.17	9.17	8.8
NM_013932	1675	-7.54058	Down	1.09497e-31	4.97585e-31	NA	NA	NA	38.25	27.12
NM_026105	1002	-7.5305	Down	1.67455e-31	7.57366e-31	NA	NA	NA	38.91	80.71
NM_027185	2277	8.64577	Up	1.94385e-31	8.77919e-31	25.14	9.89	46.41	0	0
NM_181815	4807	-7.51646	Down	3.01382e-31	1.35096e-30	NA	NA	NA	9.69	12.78
NM_027444	8742	-7.51646	Down	3.01382e-31	1.35096e-30	NA	NA	NA	6.99	4.82
NM_145688	1161	-7.51573	Down	3.10693e-31	1.39205e-30	NA	NA	NA	13.76	92.3
NM_153562	2847	-2.01262	Down	3.35803e-31	1.50315e-30	10.15	4.92	12.32	41.65	35.77
NM_008444	5631	-7.50834	Down	4.22694e-31	1.88768e-30	NA	NA	NA	7.68	11.47
NM_001302380	2970	-2.05764	Down	4.334e-31	1.93369e-30	3.9	25.45	4.92	38.47	33.33
NM_001122680	3429	6.36866	Up	5.12576e-31	2.28269e-30	17.43	0	19.56	0.16	0.2
NM_145400	6061	-6.40705	Down	6.23596e-31	2.77066e-30	0.16	0	0	7.66	8.65
NM_001123368	787	-3.23521	Down	7.14529e-31	3.17174e-30	13.1	0	5.81	110.96	62.19
NM_026461	1067	-7.49194	Down	8.3245e-31	3.69005e-30	NA	NA	NA	42.6	64.23
NM_019943	2337	-7.49194	Down	8.3245e-31	3.69005e-30	NA	NA	NA	20.05	26.21
NM_008746	2978	4.40114	Up	1.08557e-30	4.79432e-30	18.16	14.1	17.66	0.58	1.15
NM_021392	1716	-3.97147	Down	1.13037e-30	4.98298e-30	3.41	0	0	37.94	26.44
NM_001128609	2733	-7.48401	Down	1.15314e-30	5.08101e-30	NA	NA	NA	18.56	20.16
NM_023268	2495	-6.38946	Down	1.35592e-30	5.96353e-30	0	0	1.17	18.96	20.91
NM_172679	15883	-5.38058	Down	1.37481e-30	6.04382e-30	0.06	0	0.18	3.07	2.94
NM_053253	1753	2.0234	Up	1.39552e-30	6.13204e-30	75.7	35.59	43.8	11.63	20.28
NM_026528	1510	-7.47536	Down	1.64203e-30	7.19873e-30	NA	NA	NA	48.91	18.63
NM_013663	2585	-7.47536	Down	1.64203e-30	7.19873e-30	NA	NA	NA	11.97	30.77
NM_001305798	3595	4.69847	Up	1.68366e-30	7.37787e-30	15.81	3.88	17.83	0	1.22
NM_009315	2264	-2.9111	Down	1.90777e-30	8.33322e-30	5.57	0	3.89	32.28	30.44
NM_023579	4593	-6.38058	Down	2.00056e-30	8.73057e-30	0.21	0	0	11.32	9.56
NM_010771	4472	-7.46574	Down	2.42848e-30	1.05836e-29	NA	NA	NA	12.11	10.71
NM_138593	2121	-3.38414	Down	2.6419e-30	1.14927e-29	2.29	0	6.93	30.16	28.02
NM_133706	1333	-4.17001	Down	3.25062e-30	1.41344e-29	3.69	0	0	25.6	60.62
NM_001042620	3009	-7.45537	Down	3.69291e-30	1.6043e-29	NA	NA	NA	5.14	32.2
NM_133758	5540	-6.36266	Down	4.36008e-30	1.89242e-29	0.17	0	0	7.91	9.48
NM_153179	12928	-7.45012	Down	4.56275e-30	1.97859e-29	NA	NA	NA	4.02	3.72
NM_001136069	1816	-7.45012	Down	4.56275e-30	1.97859e-29	NA	NA	NA	20.3	39.47
NM_007749	449	-4.43348	Down	5.97521e-30	2.58406e-29	9.36	0	0	99.35	178.61
NM_207228	3607	-7.44161	Down	6.41991e-30	2.77513e-29	NA	NA	NA	12.98	15.44
NM_001029877	8372	2.8652	Up	6.8392e-30	2.95371e-29	9.03	5.26	8.64	1.27	0.96
NM_001167578	2528	-4.46933	Down	8.00578e-30	3.4482e-29	1.48	0	0	12.66	29.25
NM_025740	1523	-7.43305	Down	9.03672e-30	3.88176e-29	NA	NA	NA	12.39	61.83
NM_027103	2971	-7.43305	Down	9.03672e-30	3.88176e-29	NA	NA	NA	14.38	20.45
NM_008797	4125	5.29912	Up	1.01674e-29	4.36352e-29	12.83	11.48	6.35	0.26	0.33
NM_027164	2107	-3.07481	Down	1.35189e-29	5.78114e-29	6.06	0	0	26.27	37.47
NM_019696	2421	3.09677	Up	1.40677e-29	6.00514e-29	24.82	32.51	24.22	4.95	0.85
NM_011814	2970	-4.41577	Down	1.49098e-29	6.3561e-29	0.65	0	1.97	15.48	18.62
NM_011810	1017	-7.41699	Down	1.7087e-29	7.28098e-29	NA	NA	NA	93.17	0
NM_009238	2953	4.53192	Up	1.99994e-29	8.4993e-29	16.68	7.58	24.74	1.29	0
NM_001134457	6430	3.4332	Up	2.02016e-29	8.58143e-29	9.69	5.6	9.91	0.91	0.73
NM_001146002	1899	-7.41255	Down	2.03531e-29	8.63814e-29	NA	NA	NA	28.05	25.1
NM_145835	2171	-3.46326	Down	2.06954e-29	8.7795e-29	2.68	0	4.06	31.96	20.99
NM_144913	3166	-6.31685	Down	3.07863e-29	1.30257e-28	0.3	0	0	13.82	15.93
NM_030192	3829	-4.39828	Down	3.63996e-29	1.536e-28	1.01	0	0	8.14	18.77
NM_173382	4321	7.35159	Up	3.70376e-29	1.56223e-28	8.01	25.12	6.06	0	0.16
NM_033575	4629	-3.44118	Down	3.76195e-29	1.58607e-28	0.64	0	3.77	10.92	14.27
NM_198117	5364	-5.3063	Down	4.4268e-29	1.8631e-28	0.36	0	0	8.88	8.12
NM_001310644	2681	-6.30752	Down	4.55672e-29	1.91694e-28	0.36	0	0	19.63	14.56
NM_145746	1110	-7.38946	Down	5.025e-29	2.11023e-28	NA	NA	NA	33.17	63.47
NM_001201378	3209	-7.38387	Down	6.24234e-29	2.61456e-28	NA	NA	NA	19.68	9.63
NM_010360	911	-3.89871	Down	6.34205e-29	2.65516e-28	2.19	12.82	0	60.68	62.72
NM_011353	589	-5.29812	Down	6.42606e-29	2.68916e-28	3.48	0	0	83.39	94.95
NM_029294	1676	-7.38058	Down	7.09108e-29	2.96228e-28	NA	NA	NA	7.58	57.96
NM_029019	1495	-7.3804	Down	7.14012e-29	2.98146e-28	NA	NA	NA	25.28	44.23
NM_027592	990	-7.38031	Down	7.16477e-29	2.99045e-28	NA	NA	NA	1.18	117.34
NM_177311	5540	-2.01534	Down	7.63478e-29	3.18385e-28	4.16	5.01	4.71	17.94	18.47
NM_001253905	8146	3.85796	Up	9.76833e-29	4.0612e-28	6.64	0.34	11.37	0.46	0.41
NM_001253769	3587	-7.37165	Down	1.00109e-28	4.16026e-28	NA	NA	NA	24.17	0
NM_001115132	3340	-7.37066	Down	1.03983e-28	4.31934e-28	NA	NA	NA	5.18	26.23
NM_172967	2291	4.94112	Up	1.34743e-28	5.59465e-28	22.86	0	32.03	0.48	0.9
NM_019425	2536	-7.36374	Down	1.3565e-28	5.62991e-28	NA	NA	NA	14.09	25.53
NM_001167763	4064	-5.49959	Down	1.37454e-28	5.70229e-28	0	0	1.23	10.04	12.4
NM_011304	1675	-7.36266	Down	1.41392e-28	5.86059e-28	NA	NA	NA	29.35	29.63
NM_024219	1165	-7.36266	Down	1.41392e-28	5.86059e-28	NA	NA	NA	37.79	50.4
NM_172519	3479	-7.35905	Down	1.62352e-28	6.71773e-28	NA	NA	NA	16.11	10.86
NM_026613	2079	-3.74019	Down	1.85219e-28	7.64739e-28	2.7	0	1.41	24.29	27.81
NM_027090	598	-7.35461	Down	1.92327e-28	7.93742e-28	NA	NA	NA	151.87	11.66
NM_016759	2430	-3.04538	Down	1.95888e-28	8.07745e-28	5.18	0	0	26.01	26.08
NM_023431	3717	-7.35361	Down	1.99786e-28	8.23106e-28	NA	NA	NA	10.71	15.52
NM_001162865	1297	-7.35361	Down	1.99786e-28	8.23106e-28	NA	NA	NA	54.43	18.07
NM_013604	1522	-9.96662	Down	2.05148e-28	8.44835e-28	0.01	0	0.17	43.77	43.4
NM_027742	3215	-6.26955	Down	2.19584e-28	9.0351e-28	0.3	0	0	11.58	17.16
NM_013733	3308	-5.26955	Down	2.32707e-28	9.56273e-28	0.58	0	0	13.04	14.4
NM_146662	939	-5.26955	Down	2.32707e-28	9.56273e-28	0	0	6.44	49.54	53.66
NM_026924	1472	-2.63169	Down	2.36184e-28	9.70143e-28	10.66	0	8.07	48.74	53.58
NM_001310694	1462	8.45401	Up	2.65952e-28	1.08961e-27	34.42	33.18	44.4	0	0
NM_010949	3235	-4.72255	Down	2.84907e-28	1.16677e-27	0.89	0	0	14.85	13.68
NM_029134	2542	-5.26299	Down	3.11636e-28	1.27351e-27	0	0	2.3	19.68	15.45
NM_001083121	11546	2.22138	Up	3.41736e-28	1.39414e-27	10.34	0.96	5.25	1.22	2.07
NM_009618	2551	-7.33535	Down	3.99404e-28	1.62317e-27	NA	NA	NA	20.87	15.87
NM_029252	2679	-7.33535	Down	3.99404e-28	1.62317e-27	NA	NA	NA	15.19	20.96
NM_175520	3285	8.435	Up	5.23085e-28	2.11862e-27	15.27	10.21	22.2	0	0
NM_023042	3389	-1.98205	Down	5.2332e-28	2.11867e-27	5.29	15.66	5.16	29.41	30.09
NM_011020	3558	-4.7037	Down	6.90046e-28	2.7866e-27	0.27	0	1.64	13.02	12.6
NM_001289740	5307	3.06875	Up	7.82831e-28	3.15996e-27	10.85	15.17	8.2	1.08	1.7
NM_001145947	4076	1.81631	Up	8.68265e-28	3.50039e-27	19.12	57.4	19.27	7.11	8.64
NM_028028	2701	-2.23628	Down	1.0394e-27	4.18678e-27	6.8	0	13	31.72	31.94
NM_177586	4992	-6.23055	Down	1.06519e-27	4.28707e-27	0.19	0	0	9.43	7.84
NM_173748	3962	-4.69417	Down	1.07421e-27	4.31973e-27	0.73	0	0	12.34	10.26
NM_025750	1044	-4.69417	Down	1.07421e-27	4.31973e-27	2.85	0	0	81.22	1.38
NM_138746	1315	-7.30752	Down	1.13274e-27	4.55319e-27	NA	NA	NA	35.34	38.31
NM_026168	3935	-7.30667	Down	1.1688e-27	4.69418e-27	NA	NA	NA	6.96	17.72
NM_026837	999	-7.30395	Down	1.293e-27	5.18433e-27	NA	NA	NA	71.6	20.62
NM_001077267	6607	6.20256	Up	1.48784e-27	5.95309e-27	7.92	3.77	4.82	0	0.2
NM_016902	2297	-7.29981	Down	1.50722e-27	6.02812e-27	NA	NA	NA	14.45	27.67
NM_001199270	2052	-7.29812	Down	1.60482e-27	6.4104e-27	NA	NA	NA	20.81	25.29
NM_010132	2598	4.88527	Up	1.73804e-27	6.93676e-27	19.37	9.72	16.91	0	1.32
NM_008188	2061	-7.28866	Down	2.27467e-27	9.05213e-27	NA	NA	NA	24.43	20.14
NM_008774	2820	-6.21066	Down	2.352e-27	9.35599e-27	0.34	0	0	10.56	21.58
NM_027641	2264	-1.75054	Down	2.47209e-27	9.82143e-27	19.71	0	16.86	53.25	50.22
NM_028665	2782	-2.69098	Down	2.67096e-27	1.05984e-26	3.82	0	7.36	23.57	25.82
NM_146168	2886	-4.30752	Down	3.17605e-27	1.25661e-26	1	0	1.01	16.32	15.86
NM_025271	1421	-6.2006	Down	3.49721e-27	1.38196e-26	0.69	0	0	24.31	40.23
NM_027583	1810	-6.19747	Down	3.95519e-27	1.55715e-26	0.54	0	0	20.78	28.59
NM_001080819	8175	2.76662	Up	4.25016e-27	1.67191e-26	8.78	6.77	6.02	1.17	1.15
NM_001290992	6733	2.79607	Up	4.59707e-27	1.80615e-26	10.65	7.48	7.56	1	1.83
NM_010774	3584	3.50036	Up	4.79806e-27	1.88357e-26	15.38	12.18	13.97	1.66	0.84
NM_025887	2364	-4.29812	Down	4.96817e-27	1.94955e-26	0.82	0	2.48	17.74	22.12
NM_010123	5176	-6.02138	Down	5.40891e-27	2.11989e-26	0.21	0	0	7.65	8.78
NM_025919	594	-7.2599	Down	6.49521e-27	2.5394e-26	NA	NA	NA	87.68	82.26
NM_001039114	2608	-7.2599	Down	6.49521e-27	2.5394e-26	NA	NA	NA	14.78	20.5
NM_016696	3552	-2.23713	Down	6.77615e-27	2.646e-26	3.8	8.64	4.1	22.59	24.1
NM_028547	2270	-4.28866	Down	7.77221e-27	3.02631e-26	1.71	0	0	14.42	27.93
NM_019935	2900	-1.13017	Down	8.01681e-27	3.12028e-26	33.98	30.9	38.3	65.32	89.98
NM_016860	2742	-4.64559	Down	9.84806e-27	3.82682e-26	0.35	2.04	0	10.48	23.21
NM_025585	1128	-7.24481	Down	1.11876e-26	4.34028e-26	NA	NA	NA	42.79	39.55
NM_146200	2882	-7.2404	Down	1.31034e-26	5.07533e-26	NA	NA	NA	15.21	15.65
NM_009904	2278	-7.2404	Down	1.31034e-26	5.07533e-26	NA	NA	NA	17.72	22.08
NM_011416	5813	-5.56512	Down	1.44176e-26	5.5821e-26	0.25	0	0	7.99	6.02
NM_001289607	4520	-7.23716	Down	1.47148e-26	5.69255e-26	NA	NA	NA	17.33	0.08
NM_013734	3485	-6.15967	Down	1.71684e-26	6.63103e-26	0.28	0	0	9.12	15.6
NM_030016	3159	-3.04822	Down	1.75173e-26	6.76308e-26	3.67	0	0	21.03	15.1
NM_028708	5574	4.39984	Up	1.90509e-26	7.34332e-26	5.51	16.43	5.72	0.29	0.48
NM_133975	9632	-1.94538	Down	2.21311e-26	8.51689e-26	3.57	0.86	1.2	9.04	10.97
NM_001163528	3513	-7.22521	Down	2.25233e-26	8.66086e-26	NA	NA	NA	8.35	17.6
NM_027246	813	-2.60658	Down	2.54613e-26	9.77488e-26	9.88	0	41.2	90.26	90.34
NM_009680	4020	-5.15967	Down	2.66668e-26	1.02254e-25	0.48	0	0	8.68	12.47
NM_146024	1468	-4.26	Down	2.96395e-26	1.13562e-25	2.67	0	0	30.2	33.26
NM_001291012	2294	-7.21406	Down	3.34218e-26	1.27849e-25	NA	NA	NA	20.75	17.12
NM_026040	1463	-7.21066	Down	3.76802e-26	1.43794e-25	NA	NA	NA	30.8	30.34
NM_028636	3221	-7.21066	Down	3.76802e-26	1.43794e-25	NA	NA	NA	13.41	13.53
NM_001122666	2333	-3.98559	Down	3.95969e-26	1.51048e-25	0.42	4.82	0	15.41	25.96
NM_053204	8760	3.49017	Up	4.81254e-26	1.83289e-25	6.37	6.31	2.75	0.91	0
NM_001242934	6112	-2.87857	Down	5.6246e-26	2.14047e-25	1.25	0	2.85	8.46	11.33
NM_008231	2245	-6.12819	Down	5.68832e-26	2.16386e-25	0.43	0	0	19.2	17.5
NM_175318	5226	1.70019	Up	7.26544e-26	2.75832e-25	21.3	24.98	17.77	5.48	8.14
NM_176848	1234	4.56413	Up	7.33896e-26	2.78513e-25	35.96	55.89	9.68	1.37	1.73
NM_025699	1562	-6.11755	Down	8.48767e-26	3.21342e-25	0.63	0	0	24.13	30.1
NM_026645	1122	-6.11755	Down	8.48767e-26	3.21342e-25	0.88	0	0	28.25	50.57
NM_172414	4482	-4.59532	Down	9.06989e-26	3.42978e-25	0.64	0	0	8.73	10.25
NM_011181	2527	-5.38508	Down	9.5343e-26	3.60397e-25	0.34	0.25	0.65	16.44	15.87
NM_134042	3416	-3.96673	Down	9.70375e-26	3.66513e-25	1.41	0	0	13.57	13.14
NM_001170935	3127	2.98902	Up	1.03342e-25	3.90018e-25	20.99	9.84	17.74	1.9	2.83
NM_001039515	3693	-7.18028	Down	1.08824e-25	4.10221e-25	NA	NA	NA	16.03	5.7
NM_009918	3554	-4.23055	Down	1.14132e-25	4.29556e-25	1.08	0	0	12.12	12.61
NM_001172207	3407	4.78709	Up	1.25486e-25	4.71547e-25	11.88	8.2	16.26	0.16	0.8
NM_148937	2981	-7.17567	Down	1.27638e-25	4.79256e-25	NA	NA	NA	11.07	18.21
NM_001310449	1167	-4.58639	Down	1.33531e-25	5.00989e-25	0	0	7.69	48.19	24.83
NM_183288	2098	7.12919	Up	1.33923e-25	5.01869e-25	23.16	0	30.83	0.26	0
NM_144792	3607	-6.10283	Down	1.46966e-25	5.49458e-25	0.27	0	0	7.69	15.45
NM_031172	1680	-5.11755	Down	1.50901e-25	5.63603e-25	1.16	0	0	20.05	30.78
NM_001101506	1378	4.18809	Up	1.64824e-25	6.14304e-25	38.49	6.23	38.85	2.03	1.54
NM_153555	3743	-6.09601	Down	1.89227e-25	7.04432e-25	0.26	0	0	8.33	13.59
NM_007438	1511	-7.16185	Down	2.05337e-25	7.64107e-25	NA	NA	NA	31.98	24.28
NM_198033	10970	-7.15967	Down	2.21239e-25	8.22325e-25	NA	NA	NA	3.19	4.44
NM_001185002	1254	-7.15967	Down	2.21239e-25	8.22325e-25	NA	NA	NA	0	78.92
NM_028654	915	-7.15967	Down	2.21239e-25	8.22325e-25	NA	NA	NA	34.6	67.22
NM_001164611	4535	-5.27074	Down	2.62154e-25	9.72516e-25	0.38	0	0	9.69	7.57
NM_008807	1767	-7.14925	Down	3.15685e-25	1.16748e-24	NA	NA	NA	20.58	28.4
NM_028431	1596	-7.14925	Down	3.15685e-25	1.16748e-24	NA	NA	NA	23.24	31.18
NM_026641	4090	-7.14925	Down	3.15685e-25	1.16748e-24	NA	NA	NA	17.59	0.66
NM_177561	3225	3.90413	Up	3.8787e-25	1.43167e-24	11.07	15.6	19.91	1	0.84
NM_001033356	1968	2.12804	Up	4.01039e-25	1.47971e-24	44.48	41.64	31.42	12.72	5.85
NM_011221	8478	4.52405	Up	4.14563e-25	1.52843e-24	4.4	4.89	5.8	0.19	0.24
NM_178680	3552	-1.5309	Down	4.26096e-25	1.56914e-24	10.85	10.21	18.87	40.33	30.79
NM_008155	2887	-4.53374	Down	4.32857e-25	1.59342e-24	1.02	0	0	14.41	14.43
NM_025409	1394	-7.13876	Down	4.50676e-25	1.65775e-24	NA	NA	NA	50.42	5.58
NM_024173	1093	-7.13876	Down	4.50676e-25	1.65775e-24	NA	NA	NA	34.24	46.76
NM_172532	5647	2.26867	Up	4.52353e-25	1.66327e-24	14.44	11.79	10.27	3.8	1.41
NM_145077	1002	7.08855	Up	5.37978e-25	1.9713e-24	41.67	52.17	30.06	0	0.72
NM_146025	3318	3.24878	Up	5.61208e-25	2.05406e-24	14.53	16	16.7	1.63	1.64
NM_016882	5091	2.81013	Up	5.6985e-25	2.0841e-24	11.88	8.73	12.55	1.68	1.59
NM_001081341	5259	-3.54626	Down	5.99242e-25	2.19076e-24	1.28	0	0	4.98	14.09
NM_175223	2086	-6.0631	Down	6.32053e-25	2.30807e-24	0.47	0	0	17.84	20.55
NM_001045516	1513	-6.0631	Down	6.32053e-25	2.30807e-24	0.65	0	0	26.79	26.49
NM_009274	6436	-6.0631	Down	6.32053e-25	2.30807e-24	0.15	0	0	6.13	5.84
NM_025578	6065	-1.03893	Down	6.79566e-25	2.47685e-24	12.74	38.58	13.88	41.75	33.3
NM_001311134	2690	-7.12277	Down	7.72223e-25	2.80815e-24	NA	NA	NA	15.69	14.68
NM_007393	1920	-2.09481	Down	8.07935e-25	2.93578e-24	11.66	2.95	12.28	43.75	43.74
NM_146110	1817	-1.92049	Down	8.44238e-25	3.06653e-24	9.12	29.28	9.55	70.57	28.2
NM_011237	2046	3.67809	Up	8.82323e-25	3.20001e-24	22.33	16.56	28.76	1.61	2.03
NM_009881	3442	-7.11755	Down	9.1991e-25	3.33381e-24	NA	NA	NA	10.18	13.83
NM_021440	1978	-7.11755	Down	9.1991e-25	3.33381e-24	NA	NA	NA	19.68	22.43
NM_010479	2798	3.74964	Up	1.03434e-24	3.74286e-24	12.96	32.05	8.55	0.7	1.87
NM_029309	690	-7.10682	Down	1.31528e-24	4.74868e-24	NA	NA	NA	59.35	71.4
NM_001199043	2980	-7.1024	Down	1.52316e-24	5.49506e-24	NA	NA	NA	23.91	0.42
NM_010579	1495	4.7248	Up	1.65287e-24	5.95851e-24	20.97	40.05	29.77	1.49	0.47
NM_020009	8595	-7.09601	Down	1.88155e-24	6.76761e-24	NA	NA	NA	5.13	3.89
NM_172287	2333	2.97487	Up	2.22633e-24	7.99572e-24	24.94	18.09	22.64	1.17	5.31
NM_007713	2494	1.66837	Up	2.22919e-24	8.00297e-24	47.77	29.29	45.82	14.82	12.94
NM_177691	1631	-3.89871	Down	2.23512e-24	8.02127e-24	0.6	0	7.26	29.84	24.46
NM_015763	5581	-7.08982	Down	2.30808e-24	8.27688e-24	NA	NA	NA	4.54	10.25
NM_001289606	4511	-4.98213	Down	2.43036e-24	8.71213e-24	0.45	0	0	0	19.33
NM_001099636	4147	1.54769	Up	2.53302e-24	9.07335e-24	29.69	20.15	35.78	11	8.81
NM_007949	3547	2.62912	Up	3.03117e-24	1.08294e-23	18.74	12.59	16.43	2.73	2.87
NM_026459	1054	-6.01801	Down	3.17633e-24	1.13268e-23	0.94	0	0	44.78	29.46
NM_001301688	4620	-1.87971	Down	3.22087e-24	1.14814e-23	7.9	0	3.14	19.71	20.12
NM_144922	2873	-3.36266	Down	4.09071e-24	1.45713e-23	2.69	0	0	14.51	19.74
NM_018858	1182	-3.50269	Down	4.87779e-24	1.73555e-23	5.85	0	0	37.83	45.36
NM_027036	684	-4.50016	Down	4.98999e-24	1.77415e-23	4.45	0	0	23.45	116.49
NM_001177412	3982	8.15501	Up	5.24532e-24	1.86355e-23	9.5	18.19	5.85	0	0
NM_016775	4325	4.45454	Up	7.512e-24	2.66292e-23	11.11	7.08	4.48	0.37	0.47
NM_001136066	1239	-2.86063	Down	7.5307e-24	2.66856e-23	6.37	9.28	2.41	37.4	58.17
NM_013699	3744	-7.05263	Down	7.75153e-24	2.7458e-23	NA	NA	NA	9.92	10.88
NM_027031	767	-7.05196	Down	7.92097e-24	2.80168e-23	NA	NA	NA	45.85	67.22
NM_001033460	2266	-7.05196	Down	7.92097e-24	2.80168e-23	NA	NA	NA	16.61	18.25
NM_025911	2459	-3.86855	Down	8.57115e-24	3.03053e-23	1.97	0	0	18.14	16.76
NM_001242364	10895	8.13838	Up	8.69164e-24	3.07199e-23	6.36	0	0	0	0
NM_145836	4112	4.96893	Up	1.16626e-23	4.10993e-23	10.63	0	13.44	0	0.66
NM_017377	2432	5.93655	Up	1.28753e-23	4.52563e-23	14.74	13.87	16.88	0.45	0
NM_001113189	2157	-7.03565	Down	1.33655e-23	4.69448e-23	NA	NA	NA	15.03	21.84
NM_001290830	9474	-4.38687	Down	1.3508e-23	4.74277e-23	0.32	0	0	7.34	0
NM_001081954	2025	3.50917	Up	1.36438e-23	4.7887e-23	21.57	0	47.58	0.7	3.64
NM_010481	3042	-5.97147	Down	1.60833e-23	5.63668e-23	0.32	0	0	13.68	10.09
NM_025721	3013	-7.02941	Down	1.63041e-23	5.71196e-23	NA	NA	NA	11.13	14.72
NM_001127340	1259	-3.47226	Down	2.02894e-23	7.08743e-23	3.91	0	4.74	33.82	42.53
NM_001166629	4945	-3.0037	Down	2.06186e-23	7.19978e-23	0.19	4.5	1.17	12.92	7.11
NM_001290316	3443	8.10902	Up	2.09747e-23	7.31881e-23	19.04	0	2.54	0	0
NM_010468	2902	8.10902	Up	2.09747e-23	7.31881e-23	13.65	0	30.21	0	0
NM_029354	1010	-7.01801	Down	2.34104e-23	8.13329e-23	NA	NA	NA	29.95	52.4
NM_020483	2086	-7.01801	Down	2.34104e-23	8.13329e-23	NA	NA	NA	19.67	16.91
NM_029600	5002	-7.01801	Down	2.34104e-23	8.13329e-23	NA	NA	NA	7.92	7.01
NM_175206	3935	-4.22515	Down	2.38743e-23	8.28527e-23	0.4	0	1.48	11.2	8.61
NM_026988	1155	3.43732	Up	2.49226e-23	8.63966e-23	48.78	17.47	36.29	3.91	3.72
NM_001163445	2512	-7.01446	Down	2.61916e-23	9.06317e-23	NA	NA	NA	13.85	16.85
NM_175214	4462	-3.63568	Down	2.67682e-23	9.25937e-23	0.22	0	3.26	7.33	12.72
NM_008417	11582	-3.46219	Down	3.22826e-23	1.11507e-22	0.33	0	0.75	3.39	4.38
NM_001281977	5622	-2.4144	Down	3.60576e-23	1.24367e-22	1.55	3.98	1.82	10.83	11.98
NM_133694	1348	5.3285	Up	3.76029e-23	1.2951e-22	35	0	30.91	0.41	1.05
NM_008933	624	1.22027	Up	4.20288e-23	1.44442e-22	242.21	236.06	432.05	112.76	147.97
NM_008135	3272	-4.44445	Down	4.65175e-23	1.59811e-22	0.88	0	0	11.21	12.27
NM_133691	1863	-6.99539	Down	4.76474e-23	1.63634e-22	NA	NA	NA	17.12	24.62
NM_001110516	2610	2.50359	Up	4.7691e-23	1.63725e-22	25.96	16.13	22.44	5.2	2.89
NM_183174	5608	-6.99493	Down	4.83445e-23	1.6579e-22	NA	NA	NA	6.29	6.96
NM_001293768	3247	-3.82733	Down	5.1421e-23	1.76152e-22	1.49	0	0	12.96	12.58
NM_025573	1162	4.63734	Up	5.2031e-23	1.78177e-22	28.06	42.16	36.06	2.43	0
NM_016748	2705	5.89001	Up	6.30966e-23	2.15608e-22	10.73	23.85	8.65	0.4	0
NM_175488	3655	-3.61564	Down	6.52313e-23	2.22744e-22	1.32	0	0.8	12.22	11.14
NM_019437	2482	-2.52186	Down	6.85e-23	2.33739e-22	6.24	0	2.36	22.78	26.84
NM_031998	3447	-6.98324	Down	6.95308e-23	2.36918e-22	NA	NA	NA	9.38	12.42
NM_026318	604	-6.98324	Down	6.95308e-23	2.36918e-22	NA	NA	NA	70.02	67.87
NM_001033455	2084	-6.98324	Down	6.95308e-23	2.36918e-22	NA	NA	NA	14.97	21.9
NM_025747	4523	-6.98324	Down	6.95308e-23	2.36918e-22	NA	NA	NA	6.04	10.76
NM_001110196	4343	8.06779	Up	7.05838e-23	2.40335e-22	15.27	0	0	0	0
NM_033521	1897	2.20571	Up	7.16468e-23	2.43868e-22	30.8	52.19	40.4	8.4	8.05
NM_001079694	1527	-6.9789	Down	7.95493e-23	2.70574e-22	NA	NA	NA	31.68	16.32
NM_026378	1737	5.30504	Up	8.65699e-23	2.94035e-22	10.67	65.32	3.4	0.63	0.4
NM_001001333	2160	5.30504	Up	8.65699e-23	2.94035e-22	13.94	32.63	6.8	0.76	0
NM_146193	3001	-6.97477	Down	9.03578e-23	3.06466e-22	NA	NA	NA	12.08	12.57
NM_001252467	2352	-5.91933	Down	9.39136e-23	3.18188e-22	0.41	0	0	15.76	14.51
NM_010322	2984	-3.06043	Down	1.35501e-22	4.55545e-22	1.29	0	5.87	15.95	16.97
NM_021383	3266	-4.0631	Down	1.4939e-22	5.01532e-22	1.18	0	0	12.06	11.88
NM_009711	2179	8.03993	Up	1.57912e-22	5.29773e-22	12.34	34.92	17.53	0	0
NM_010795	4665	-2.3911	Down	1.59215e-22	5.33955e-22	2.74	0	4.53	14.24	12.45
NM_146006	6329	-6.95422	Down	1.69782e-22	5.69196e-22	NA	NA	NA	6.34	4.8
NM_013511	4279	-6.94762	Down	2.07555e-22	6.94857e-22	NA	NA	NA	7.77	9.17
NM_013836	7227	8.02536	Up	2.39424e-22	8.00987e-22	4.51	5.36	7.61	0	0
NM_001302397	2444	8.02514	Up	2.40896e-22	8.05629e-22	17.85	6.66	19.4	0	0
NM_029799	1056	-4.92337	Down	2.52065e-22	8.42396e-22	1.88	0	0	27.46	45.81
NM_001313757	10594	-4.12615	Down	2.64118e-22	8.81446e-22	0.34	0	0	3.08	4.15
NM_001290380	469	-6.93821	Down	2.76049e-22	9.20622e-22	NA	NA	NA	160.17	0
NM_028227	3737	-6.93615	Down	2.93765e-22	9.78682e-22	NA	NA	NA	8.01	11.51
NM_001289572	1975	-6.93555	Down	2.9919e-22	9.95369e-22	NA	NA	NA	20.54	15.79
NM_001162503	1664	-6.93555	Down	2.9919e-22	9.95369e-22	NA	NA	NA	20.59	23.95
NM_010901	6014	6.89001	Up	3.0971e-22	1.02894e-21	4.3	10.15	5.78	0	0.11
NM_026602	1413	-6.93045	Down	3.48918e-22	1.15759e-21	NA	NA	NA	10.27	46.25
NM_025513	1034	2.83374	Up	3.86558e-22	1.28069e-21	47.05	78.51	32	6.61	8.4
NM_022310	2616	-4.9111	Down	3.91107e-22	1.29442e-21	0.74	0	0	15.36	11.27
NM_026789	3895	-5.87362	Down	4.22107e-22	1.39605e-21	0.25	0	0	8.28	9.4
NM_153572	6157	-6.92337	Down	4.31531e-22	1.42673e-21	NA	NA	NA	4.77	6.88
NM_026298	5408	-4.38651	Down	4.35375e-22	1.43894e-21	0.18	0	1.07	5.63	8.09
NM_001159714	3124	2.29425	Up	4.49691e-22	1.48523e-21	24.41	0	29.91	3.11	5.67
NM_134101	2961	-3.77408	Down	4.82255e-22	1.59059e-21	1.63	0	0	11.69	15.91
NM_133922	7005	3.44865	Up	5.43278e-22	1.79e-21	0.14	28.47	0	0.53	0.57
NM_025284	565	-6.91196	Down	6.06971e-22	1.9978e-21	NA	NA	NA	46.48	102.52
NM_001042710	2693	-6.9111	Down	6.22771e-22	2.04699e-21	NA	NA	NA	15.11	10.68
NM_134126	5804	-6.9111	Down	6.22771e-22	2.04699e-21	NA	NA	NA	4.42	8
NM_025731	1044	-6.9111	Down	6.22771e-22	2.04699e-21	NA	NA	NA	33.25	38.77
NM_001199967	1344	-2.72439	Down	6.90678e-22	2.26786e-21	7.26	0	8.35	43.57	37.58
NM_146003	4938	-1.38651	Down	7.27384e-22	2.38675e-21	11.28	3.38	11.76	22.76	29.64
NM_207663	6960	3.01757	Up	7.50317e-22	2.46115e-21	0	32.46	0	0.27	1.54
NM_009420	1469	-6.90417	Down	7.64992e-22	2.50843e-21	NA	NA	NA	23.85	25.63
NM_026161	1365	-3.12819	Down	8.24644e-22	2.70218e-21	2.88	0	10.9	54.01	10.89
NM_027994	8209	-6.89871	Down	8.99291e-22	2.94175e-21	NA	NA	NA	4.08	4.32
NM_025851	1878	-6.89871	Down	8.99291e-22	2.94175e-21	NA	NA	NA	19.02	18.87
NM_011779	3436	-4.88622	Down	9.42461e-22	3.08086e-21	0.56	0	0	12.08	7.52
NM_199251	1952	-4.88622	Down	9.42461e-22	3.08086e-21	0	0	3.02	13.77	23.45
NM_001310731	1893	-6.89547	Down	9.89534e-22	3.23253e-21	NA	NA	NA	12.98	26.05
NM_001281511	1190	-6.35387	Down	1.01986e-21	3.32933e-21	0.59	0	0	31.59	27.76
NM_001033669	3267	-2.68459	Down	1.10963e-21	3.61497e-21	3.59	0	1.79	16.02	16.67
NM_175349	1445	-5.83515	Down	1.44929e-21	4.70714e-21	0.68	0	0	14.64	35.62
NM_016927	2460	-2.10374	Down	1.54124e-21	4.99897e-21	5.51	0	16.68	33.17	23.46
NM_153599	2586	4.54423	Up	1.65967e-21	5.37402e-21	8.23	26.05	15.85	0.63	0.53
NM_011858	13171	1.12919	Up	1.79007e-21	5.79037e-21	12.98	9.22	16.22	5.99	5.82
NM_028188	3781	2.00203	Up	1.88086e-21	6.0779e-21	22.34	14.01	16.17	3.98	6.1
NM_013735	9624	-6.86753	Down	2.24259e-21	7.22972e-21	NA	NA	NA	0	7.89
NM_207205	7330	-4.86091	Down	2.27388e-21	7.32565e-21	0.26	0	0	3.92	5.4
NM_028964	2672	5.2072	Up	2.46838e-21	7.93623e-21	15.21	7.35	8.76	0.61	0
NM_001033279	3812	-6.86346	Down	2.52391e-21	8.10933e-21	NA	NA	NA	7.19	11.07
NM_001276684	3056	-2.94397	Down	2.88701e-21	9.25116e-21	3.33	0	0	13.21	18.52
NM_029762	1643	2.82803	Up	3.64133e-21	1.16527e-20	39.85	10.38	19.81	4.71	3.83
NM_001081315	5973	4.10611	Up	3.783e-21	1.20939e-20	6.1	2.32	9.22	0.36	0.34
NM_001166066	5230	-6.84809	Down	3.93346e-21	1.25707e-20	NA	NA	NA	5.72	7.22
NM_027349	4244	-1.96212	Down	4.61219e-21	1.47153e-20	4.76	7.87	0	17.95	17.22
NM_029998	3974	3.93909	Up	4.98717e-21	1.58905e-20	10.46	6.31	8.06	0.68	0.51
NM_027559	5947	-5.79562	Down	4.99924e-21	1.59237e-20	0.16	0	0	4.22	6.9
NM_001177668	7957	-3.97147	Down	5.42695e-21	1.72573e-20	0.48	0	0	4.41	4.72
NM_019972	6831	-1.57815	Down	5.68003e-21	1.80381e-20	6.59	0	4.66	15.4	13.68
NM_007502	1831	-4.31375	Down	6.40464e-21	2.02854e-20	1.6	0	0	21.63	16.72
NM_016786	4882	-6.83033	Down	6.53497e-21	2.06914e-20	NA	NA	NA	6.54	7.05
NM_001143802	4637	3.56593	Up	8.20115e-21	2.58728e-20	10.98	5.4	3.13	0.69	0.73
NM_001301173	2979	-6.82209	Down	8.25649e-21	2.60303e-20	NA	NA	NA	9.99	12.6
NM_001136086	5234	-6.82209	Down	8.25649e-21	2.60303e-20	NA	NA	NA	5.11	7.72
NM_198303	7797	-1.80067	Down	8.89948e-21	2.80205e-20	3.8	0	3.66	11.41	9.39
NM_001003950	2690	3.10063	Up	1.04919e-20	3.29694e-20	13.3	35.45	4.35	1.41	2.55
NM_010325	2345	-5.58288	Down	1.08654e-20	3.4098e-20	0.47	0	0	11.6	16.53
NM_001081218	2386	-3.69608	Down	1.10395e-20	3.46331e-20	2.03	0	0	8.44	25.65
NM_008943	3023	-5.76865	Down	1.1443e-20	3.58755e-20	0.32	0	0	8.58	13.09
NM_001039153	4070	2.56017	Up	1.16459e-20	3.64877e-20	13.47	8.21	15.73	2.64	1.66
NM_001290740	3376	3.49751	Up	1.1923e-20	3.73316e-20	17.14	5.65	0.53	0	2.34
NM_022891	1062	-6.80891	Down	1.19732e-20	3.74274e-20	NA	NA	NA	32.11	33.3
NM_029163	1748	-6.80891	Down	1.19732e-20	3.74274e-20	NA	NA	NA	16.4	22.74
NM_011033	2586	-6.80891	Down	1.19732e-20	3.74274e-20	NA	NA	NA	13.02	12.46
NM_028487	3624	-6.80891	Down	1.19732e-20	3.74274e-20	NA	NA	NA	7.13	11.43
NM_007827	1368	-6.80891	Down	1.19732e-20	3.74274e-20	NA	NA	NA	20.82	30
NM_001111292	3496	3.43163	Up	1.27351e-20	3.97704e-20	16.64	0	6.68	0.59	1.65
NM_001039495	5718	-4.80891	Down	1.32856e-20	4.14757e-20	0.17	0	0.51	5.04	6.47
NM_033475	1721	5.15567	Up	1.33003e-20	4.15083e-20	20.99	11.54	18.88	0.64	0.41
NM_001145937	10930	-3.94762	Down	1.33253e-20	4.15726e-20	0.35	0	0	2.28	4.46
NM_153057	4259	-6.79562	Down	1.73738e-20	5.40448e-20	NA	NA	NA	7.94	7.15
NM_011293	586	-6.79562	Down	1.73738e-20	5.40448e-20	NA	NA	NA	106.66	6.63
NM_133689	1458	-6.79562	Down	1.73738e-20	5.40448e-20	NA	NA	NA	17.94	29.48
NM_198611	1423	-3.47814	Down	2.10319e-20	6.52968e-20	1.38	0	8.35	30.54	25.79
NM_144874	4798	4.05881	Up	2.17152e-20	6.73527e-20	6.61	5.21	10.9	0.56	0.28
NM_030263	9552	-6.78745	Down	2.18101e-20	6.76251e-20	NA	NA	NA	5.97	0
NM_133241	2329	3.2812	Up	2.33797e-20	7.23746e-20	13.74	42.28	2.52	0.47	3.55
NM_028276	2431	-6.7822	Down	2.52264e-20	7.79652e-20	NA	NA	NA	15.67	10.46
NM_028524	883	-6.7822	Down	2.52264e-20	7.79652e-20	NA	NA	NA	43.83	33.29
NM_172768	2814	1.79281	Up	3.16159e-20	9.74298e-20	31.6	26.89	20.78	8.08	8.75
NM_026496	4946	7.84191	Up	3.45036e-20	1.06226e-19	7.18	3.93	8.81	0	0
NM_007968	2412	-6.76892	Down	3.63784e-20	1.11962e-19	NA	NA	NA	9.08	18.75
NM_177570	1762	-6.76865	Down	3.66515e-20	1.12694e-19	NA	NA	NA	12.2	26.5
NM_013771	4571	-6.76865	Down	3.66515e-20	1.12694e-19	NA	NA	NA	6.45	7.54
NM_028948	1876	-6.76865	Down	3.66515e-20	1.12694e-19	NA	NA	NA	16.11	18.89
NM_178726	3954	3.34629	Up	3.95923e-20	1.2158e-19	10.22	6.34	12.51	0.27	1.88
NM_020513	1865	-4.78064	Down	4.19546e-20	1.2871e-19	1.04	0	0	17.79	17.14
NM_133726	1622	-3.66132	Down	4.21737e-20	1.29341e-19	0	0	9.12	17.4	31.08
NM_178385	1843	-4.76865	Down	5.00885e-20	1.53173e-19	1.06	0	0	18.2	16.98
NM_080442	1034	-4.76865	Down	5.00885e-20	1.53173e-19	1.92	0	0	29.74	36.38
NM_027302	857	-6.75498	Down	5.32852e-20	1.62482e-19	NA	NA	NA	34.47	46.46
NM_178891	2475	4.4447	Up	5.36105e-20	1.6337e-19	7.44	31.79	10.66	0.22	1.11
NM_001190817	5089	-1.30839	Down	5.39093e-20	1.64228e-19	8.3	13.1	11.41	28.89	19.71
NM_001163746	4459	-2.55169	Down	5.9432e-20	1.80822e-19	1.51	3.74	1.3	12.38	10.31
NM_178378	4027	-1.65002	Down	6.10426e-20	1.85604e-19	4.78	11.07	9.39	21.47	23.21
NM_001029994	3732	1.74462	Up	6.3667e-20	1.93338e-19	27.61	4.48	22.63	5.95	7.47
NM_001025393	5307	-6.74145	Down	7.69388e-20	2.32976e-19	NA	NA	NA	6.85	4.57
NM_001302342	3345	-6.74117	Down	7.75182e-20	2.34508e-19	NA	NA	NA	8.22	10.78
NM_001177437	3549	-6.74117	Down	7.75182e-20	2.34508e-19	NA	NA	NA	8.35	9.38
NM_028844	1415	3.03639	Up	7.80183e-20	2.35946e-19	33.3	16.15	35.7	3.55	4.14
NM_026283	6997	-2.26886	Down	7.99355e-20	2.41439e-19	2.05	1.19	1.15	9.35	6.9
NM_172652	4663	-3.89871	Down	8.03328e-20	2.42486e-19	0	0	2.49	6.89	8.11
NM_013471	2003	-3.89871	Down	8.03328e-20	2.42486e-19	0.97	1.41	1.47	18.88	16.25
NM_001145977	9537	-4.75278	Down	8.37368e-20	2.52602e-19	0.1	0	0.3	3.99	2.33
NM_009579	5230	2.57818	Up	9.41305e-20	2.83688e-19	7.34	14.34	10.54	1.74	1.42
NM_019921	3879	-3.02055	Down	9.43008e-20	2.84112e-19	2.23	0	0	9.84	12.41
NM_009436	1388	-2.14925	Down	1.01513e-19	3.0536e-19	13.44	2.06	8.57	45.83	47.37
NM_008420	11153	1.4264	Up	1.04708e-19	3.14575e-19	10.37	6.93	10.1	3.57	3.65
NM_008976	10744	3.24383	Up	1.07235e-19	3.22067e-19	3.94	2.3	4.03	0.4	0.37
NM_146112	5743	-6.72723	Down	1.12846e-19	3.38599e-19	NA	NA	NA	5.21	5.51
NM_001177377	604	-6.72723	Down	1.12846e-19	3.38599e-19	NA	NA	NA	62.02	52.5
NM_026502	1163	-6.72723	Down	1.12846e-19	3.38599e-19	NA	NA	NA	33.49	20.94
NM_011652	101674	-6.72344	Down	1.24901e-19	3.74068e-19	NA	NA	NA	0.35	0.23
NM_145456	5457	3.39668	Up	1.56438e-19	4.67934e-19	8.44	0	9.04	0.69	0.62
NM_001039078	1411	5.07475	Up	1.68279e-19	5.03038e-19	18.78	30.38	21.06	0.79	0.5
NM_029752	6988	5.78737	Up	1.75709e-19	5.25085e-19	5.75	0	3.81	0.14	0
NM_027588	1855	-6.70905	Down	1.83351e-19	5.4775e-19	NA	NA	NA	12.17	22.73
NM_001001884	4854	1.91273	Up	1.88965e-19	5.64345e-19	13.06	12.6	20.34	4.41	3.2
NM_001290345	4156	4.18166	Up	1.94432e-19	5.80313e-19	10.88	4.02	2.1	0.39	0.49
NM_001166437	2441	5.6317	Up	1.99857e-19	5.95947e-19	17.86	0	7.21	0	0.56
NM_001270446	2723	-6.70393	Down	2.09989e-19	6.25378e-19	NA	NA	NA	9.04	14.07
NM_009285	3743	-5.67009	Down	2.11156e-19	6.28658e-19	0.26	0	0	8.05	7.79
NM_019740	2889	6.65971	Up	2.12865e-19	6.33352e-19	13.38	0	12.14	0.19	0
NM_026893	3454	-6.70194	Down	2.21369e-19	6.57022e-19	NA	NA	NA	11	6.04
NM_015806	4205	-2.98557	Down	2.2581e-19	6.69788e-19	1.65	0.66	0.63	9.94	10.09
NM_001201390	1811	7.76662	Up	2.31065e-19	6.84316e-19	17.23	10.95	27.7	0	0
NM_175176	2009	-6.69894	Down	2.39612e-19	7.08751e-19	NA	NA	NA	13.09	18.27
NM_025507	2257	-6.69894	Down	2.39612e-19	7.08751e-19	NA	NA	NA	14.99	11.91
NM_029420	3692	3.20512	Up	2.42274e-19	7.16182e-19	13.33	0	13	0.76	1.65
NM_018886	2794	-6.69608	Down	2.5839e-19	7.6335e-19	NA	NA	NA	7.49	15.22
NM_001302550	3344	3.40591	Up	2.69887e-19	7.96824e-19	9.23	12.53	14.83	0.81	1.37
NM_001312867	2434	-4.71316	Down	2.95167e-19	8.70658e-19	0.8	0	0	10.06	16.09
NM_022023	4171	2.21081	Up	3.15257e-19	9.28771e-19	14.99	11.35	12.55	2.7	3.41
NM_146153	4327	-2.98975	Down	3.40857e-19	1.00327e-18	1.33	0	2.02	9.92	9.22
NM_009797	3187	-6.68459	Down	3.49508e-19	1.02652e-18	NA	NA	NA	14.74	2.78
NM_028797	722	-6.68459	Down	3.49508e-19	1.02652e-18	NA	NA	NA	31.88	63.64
NM_027022	1084	-6.68459	Down	3.49508e-19	1.02652e-18	NA	NA	NA	10.47	53.17
NM_013676	3511	-6.68459	Down	3.49508e-19	1.02652e-18	NA	NA	NA	7.67	9.68
NM_010395	2860	-6.68459	Down	3.49508e-19	1.02652e-18	NA	NA	NA	9.84	11.47
NM_153144	2950	-4.19723	Down	3.64606e-19	1.07021e-18	0.65	0	0.99	11.19	10.65
NM_001024910	1821	-6.67924	Down	4.01968e-19	1.17879e-18	NA	NA	NA	16.36	17.39
NM_010111	4319	3.13984	Up	4.02489e-19	1.17995e-18	13.58	0	4.71	0.75	1.41
NM_175413	3092	-6.67764	Down	4.19041e-19	1.22773e-18	NA	NA	NA	9.69	9.71
NM_001310450	1546	-2.33665	Down	4.40257e-19	1.28713e-18	1.49	22.1	7.67	35.58	36.85
NM_175430	4979	-4.69894	Down	4.60235e-19	1.34431e-18	0.39	0	0	4.62	7.86
NM_001024135	4528	2.6367	Up	4.66859e-19	1.36324e-18	7.9	14.13	13.15	2.05	1.17
NM_133735	3219	-1.97717	Down	4.68967e-19	1.36898e-18	5.09	6.95	3.63	22.13	19.04
NM_145130	2502	-6.67082	Down	5.00587e-19	1.45995e-18	NA	NA	NA	8.92	15.91
NM_053014	3439	-6.67009	Down	5.10151e-19	1.48512e-18	NA	NA	NA	8.31	9.09
NM_026718	3252	-6.67009	Down	5.10151e-19	1.48512e-18	NA	NA	NA	7.63	11.1
NM_009019	6669	-6.67009	Down	5.10151e-19	1.48512e-18	NA	NA	NA	3.36	5.74
NM_025987	560	-6.67009	Down	5.10151e-19	1.48512e-18	NA	NA	NA	61.11	60.17
NM_027041	1716	-6.67009	Down	5.10151e-19	1.48512e-18	NA	NA	NA	13.5	23.19
NM_177644	10046	-3.09601	Down	5.3354e-19	1.55274e-18	0.48	0	0.86	4.23	3.53
NM_001267620	1204	2.85403	Up	5.39332e-19	1.56912e-18	49.18	0	34.75	4.03	6.69
NM_028892	7862	-4.18369	Down	5.71628e-19	1.66258e-18	0.24	0	0.37	3.72	4.35
NM_001081332	5222	-2.50016	Down	6.62544e-19	1.92408e-18	1.47	2.13	1.67	9.62	9.16
NM_020512	1112	-4.17796	Down	6.90476e-19	2.00398e-18	0	0	8.09	29.66	30.6
NM_010722	3371	-3.38651	Down	7.24193e-19	2.09993e-18	1.72	0	0	11.84	9.69
NM_008044	1095	4.94364	Up	7.35574e-19	2.13164e-18	31.42	13.34	29.32	0.89	0.97
NM_033602	5849	-6.65544	Down	7.45141e-19	2.15806e-18	NA	NA	NA	4.56	5.52
NM_030749	1699	-3.83515	Down	7.58491e-19	2.19539e-18	1.72	0	1.74	16.57	24.66
NM_007840	3520	-3.83515	Down	7.58491e-19	2.19539e-18	1.1	0	0	8.57	10.62
NM_001290990	4995	7.71416	Up	8.31128e-19	2.40128e-18	8.27	0	6.39	0	0
NM_183162	10109	3.35159	Up	8.69415e-19	2.50963e-18	4.54	3.55	0.57	0.37	0.33
NM_007765	2968	5.01816	Up	9.20809e-19	2.65478e-18	11.39	5.66	8.86	0.36	0.23
NM_207708	4190	6.60313	Up	9.33656e-19	2.68939e-18	8.95	1.99	5.55	0.13	0
NM_001146100	4157	-2.43571	Down	9.87091e-19	2.84245e-18	3.7	0	0	12.24	11.96
NM_198937	2606	-6.64139	Down	1.06863e-18	3.07541e-18	NA	NA	NA	11.47	11.05
NM_001033247	6583	-4.67009	Down	1.11994e-18	3.21726e-18	0.29	0	0	4.37	4.59
NM_008445	6849	-1.61564	Down	1.27966e-18	3.67169e-18	3.08	6.07	4.65	11.2	13.92
NM_133354	998	-2.48257	Down	1.47353e-18	4.22164e-18	7.97	11.64	9.06	54.38	49.46
NM_001302546	8214	-1.32898	Down	1.52432e-18	4.36454e-18	8.04	0.34	2.82	14.44	12.88
NM_001081290	10444	2.10813	Up	1.53631e-18	4.39623e-18	6.04	6.08	3.6	1.22	1.41
NM_001103181	8854	7.68719	Up	1.58235e-18	4.52392e-18	3.24	3.44	3.92	0	0
NM_001289474	6196	7.68719	Up	1.58235e-18	4.52392e-18	6.96	0.89	2.81	0	0
NM_028942	2433	-6.62569	Down	1.59301e-18	4.55032e-18	NA	NA	NA	11.41	12.71
NM_029937	5681	-6.62569	Down	1.59301e-18	4.55032e-18	NA	NA	NA	4.04	6.28
NM_009481	11902	-6.62569	Down	1.59301e-18	4.55032e-18	NA	NA	NA	2.27	2.52
NM_028127	4662	2.77641	Up	1.64927e-18	4.7068e-18	7.62	19.09	3.12	1.72	0.87
NM_028152	3965	2.37431	Up	1.66664e-18	4.75497e-18	7.04	31.62	10.28	2.98	1.88
NM_030104	752	-5.59532	Down	1.72238e-18	4.91106e-18	1.34	0	0	39.06	43.83
NM_144527	3866	-5.59532	Down	1.72238e-18	4.91106e-18	0.25	0	0	8.06	6.31
NM_194339	4288	-4.65544	Down	1.74781e-18	4.98062e-18	0	0	1.36	6.13	7.73
NM_134046	4343	-3.80891	Down	1.86144e-18	5.29969e-18	0.44	0	1.34	7.41	7.63
NM_183201	5989	-3.44032	Down	2.01187e-18	5.72288e-18	0.19	0.63	1.46	6.05	5.55
NM_145223	9984	-4.14269	Down	2.17461e-18	6.17477e-18	0.29	0	0	2.55	3.68
NM_027094	995	-6.61059	Down	2.33166e-18	6.6057e-18	NA	NA	NA	32.16	28.46
NM_197959	3336	-6.61059	Down	2.33166e-18	6.6057e-18	NA	NA	NA	7.27	10.2
NM_175682	997	5.54423	Up	2.33327e-18	6.6057e-18	22.94	43.71	30.22	1.15	0
NM_001042726	3712	-2.41577	Down	2.45818e-18	6.94905e-18	3.89	0	0.78	16.52	9.51
NM_183285	1766	4.10223	Up	2.68133e-18	7.57319e-18	11.6	27.29	25.08	1.25	0.79
NM_001271357	3163	-3.35059	Down	2.71991e-18	7.67761e-18	0.92	0	2.77	11.1	11.63
NM_001081387	3217	1.92743	Up	2.73835e-18	7.72513e-18	21.04	17.17	20.86	5.92	4.74
NM_009500	5796	3.97	Up	2.78767e-18	7.85961e-18	5.79	3.35	6	0.51	0.13
NM_001080754	5017	-4.00999	Down	3.16745e-18	8.91462e-18	0.44	0	0.58	5.97	6.45
NM_173028	11164	-6.59532	Down	3.41523e-18	9.59224e-18	NA	NA	NA	2.23	2.81
NM_025943	4900	-6.59532	Down	3.41523e-18	9.59224e-18	NA	NA	NA	6.01	5.37
NM_007591	1943	-4.12819	Down	3.45702e-18	9.70679e-18	1.5	0	0	14.97	17.49
NM_008217	5912	-2.40705	Down	3.64522e-18	1.02202e-17	1.46	0	3.43	9.3	7.05
NM_016806	2264	-6.59086	Down	3.81546e-18	1.06944e-17	NA	NA	NA	13.09	11.99
NM_145711	2852	-4.62569	Down	4.26074e-18	1.19285e-17	0.68	0	0	9.68	10.78
NM_025356	2619	-5.56194	Down	4.26562e-18	1.19387e-17	0.37	0	0	9.92	11.51
NM_019871	1498	2.25761	Up	4.68205e-18	1.30889e-17	31.4	62.81	19.8	7.79	7.51
NM_145455	1090	-1.8484	Down	4.75569e-18	1.3287e-17	26.99	0	8.26	52.8	84.21
NM_027940	883	-6.58066	Down	4.91105e-18	1.37171e-17	NA	NA	NA	48.12	16.22
NM_134040	2469	-6.57989	Down	5.00593e-18	1.39739e-17	NA	NA	NA	12.78	9.74
NM_029283	562	-6.57678	Down	5.40426e-18	1.50727e-17	NA	NA	NA	56.37	57.03
NM_177705	3634	-4.11694	Down	5.6051e-18	1.56283e-17	0.79	0	0	7.68	9.15
NM_013595	1643	7.6317	Up	5.78118e-18	1.61051e-17	22.6	0	23.41	0	0
NM_029614	3226	-1.00825	Down	6.21279e-18	1.72975e-17	36.48	0	21.71	54.04	52.35
NM_001256198	6063	-3.03237	Down	6.33529e-18	1.76334e-17	1.26	0	0	4.62	8.29
NM_144887	4740	-3.32613	Down	6.56318e-18	1.82518e-17	0.81	0	1.23	6.21	8.83
NM_009350	1972	-6.56429	Down	7.34285e-18	2.03668e-17	NA	NA	NA	15.02	13.36
NM_175403	5952	-6.56429	Down	7.34285e-18	2.03668e-17	NA	NA	NA	4.03	5.31
NM_001195265	3903	6.51386	Up	8.74743e-18	2.41646e-17	2.22	25.71	1.49	0.14	0
NM_145837	1222	6.51386	Up	8.74743e-18	2.41646e-17	30.67	0	22	0.46	0
NM_001033306	2744	6.51386	Up	8.74743e-18	2.41646e-17	11.63	3.07	11.73	0.2	0
NM_021495	3070	-6.55596	Down	8.99859e-18	2.48369e-17	NA	NA	NA	6.48	12.15
NM_029307	726	-5.53258	Down	9.32847e-18	2.57252e-17	0	0	4.22	43.87	37.32
NM_133808	6347	-5.53258	Down	9.32847e-18	2.57252e-17	0.15	0	0	3.61	4.98
NM_026669	2387	-6.55153	Down	1.00199e-17	2.76082e-17	NA	NA	NA	8.41	15.65
NM_027029	748	-6.55122	Down	1.00972e-17	2.78131e-17	NA	NA	NA	62.86	11.19
NM_001199247	1855	-6.5509	Down	1.01751e-17	2.80195e-17	NA	NA	NA	12.37	18.52
NM_020600	597	-4.59532	Down	1.03989e-17	2.86111e-17	1.72	0	5.21	43.59	66.2
NM_001161798	6085	-6.54852	Down	1.07786e-17	2.96218e-17	NA	NA	NA	0	10.05
NM_001033298	2150	-6.54852	Down	1.07786e-17	2.96218e-17	NA	NA	NA	12.2	13.81
NM_001164112	4604	7.60313	Up	1.10954e-17	3.0475e-17	7.51	0	8.84	0	0
NM_001080999	3637	-6.5471	Down	1.11578e-17	3.06377e-17	NA	NA	NA	8.97	5.65
NM_001033776	3028	2.81987	Up	1.28175e-17	3.50941e-17	12.12	21.26	7.72	2.32	1.35
NM_007839	3042	-6.53866	Down	1.36796e-17	3.73905e-17	NA	NA	NA	16.06	0
NM_001290563	2638	3.20071	Up	1.37301e-17	3.75177e-17	15.77	0	19.97	2.33	0.41
NM_001170552	6034	2.87124	Up	1.42851e-17	3.90121e-17	6.17	8.73	4.68	0	2
NM_181401	4681	4.04673	Up	1.54421e-17	4.20876e-17	6.36	7.13	4.97	0.46	0.29
NM_029796	1353	4.04673	Up	1.54421e-17	4.20876e-17	21.79	0	46.19	2.48	0
NM_027088	3406	-3.30126	Down	1.58192e-17	4.30811e-17	1.13	0	1.71	9.81	10.58
NM_025516	1297	-6.53258	Down	1.58336e-17	4.30811e-17	NA	NA	NA	18.58	25.74
NM_010418	15346	-6.53258	Down	1.58336e-17	4.30811e-17	NA	NA	NA	1.38	2.17
NM_001039494	781	-6.53258	Down	1.58336e-17	4.30811e-17	NA	NA	NA	32.95	43.91
NM_019945	4922	4.54423	Up	1.61085e-17	4.38043e-17	4.68	11.86	1.77	0.33	0.14
NM_007597	4289	-6.5313	Down	1.63288e-17	4.43529e-17	NA	NA	NA	4.98	7.9
NM_001013777	4301	-1.83351	Down	1.72885e-17	4.69465e-17	7.21	0	0	14.25	17.19
NM_001305059	901	-6.52728	Down	1.7979e-17	4.87799e-17	NA	NA	NA	30.4	34.31
NM_013701	3206	2.7167	Up	1.86683e-17	5.05929e-17	13.24	16.57	7.28	2.86	0.85
NM_172151	4868	-3.63459	Down	2.03037e-17	5.49781e-17	0.87	0	0	5.58	7.63
NM_001033174	4587	2.22555	Up	2.05639e-17	5.56669e-17	7.54	20.01	12.67	2.57	2.21
NM_027948	2050	-2.78489	Down	2.14562e-17	5.80661e-17	2.37	6.88	0	18.96	21.27
NM_001037493	2225	-6.51646	Down	2.32766e-17	6.28681e-17	NA	NA	NA	8.1	17.36
NM_026147	3446	-6.51646	Down	2.32766e-17	6.28681e-17	NA	NA	NA	5.63	10.46
NM_016964	4228	-6.51646	Down	2.32766e-17	6.28681e-17	NA	NA	NA	3.05	10.4
NM_009831	3487	-6.51646	Down	2.32766e-17	6.28681e-17	NA	NA	NA	7.11	8.38
NM_001112735	1983	-4.07304	Down	2.47007e-17	6.66769e-17	1.46	0	0	14.42	15.85
NM_021323	7476	-3.12819	Down	2.59318e-17	6.9882e-17	0.64	0	0.77	4.84	4.57
NM_080843	2154	-3.12819	Down	2.59318e-17	6.9882e-17	3.16	0	0	17.76	15.71
NM_001168226	1864	-6.5111	Down	2.6437e-17	7.12234e-17	NA	NA	NA	15.33	13.67
NM_199419	1300	-6.50964	Down	2.73715e-17	7.36788e-17	NA	NA	NA	0	48.39
NM_001048008	2936	-6.50948	Down	2.74774e-17	7.3943e-17	NA	NA	NA	11.49	6.1
NM_018817	6715	-2.957	Down	2.99308e-17	8.04097e-17	0.79	0	1.19	6.87	3.85
NM_027626	9210	-2.47188	Down	3.13778e-17	8.42263e-17	0	0	4.4	2.19	8.21
NM_009169	491	-5.48367	Down	3.33227e-17	8.92717e-17	2.12	0	0	67.44	55.65
NM_001002764	5799	-6.50016	Down	3.42441e-17	9.16375e-17	NA	NA	NA	5.16	3.71
NM_027664	4017	-6.50016	Down	3.42441e-17	9.16375e-17	NA	NA	NA	6.55	6.58
NM_001164580	4842	-1.80369	Down	3.67595e-17	9.82315e-17	3.77	3.44	4.8	11.61	16.58
NM_001310698	7153	4.51355	Up	3.87861e-17	1.03503e-16	4.77	0	4.59	0	0.37
NM_144898	1825	-2.46219	Down	4.69232e-17	1.24973e-16	3.74	9.31	1.62	22.61	28.59
NM_173026	4998	1.32184	Up	4.96045e-17	1.32041e-16	19.4	24.46	20.33	8.99	7.56
NM_178149	2243	-6.48401	Down	5.00287e-17	1.33133e-16	NA	NA	NA	12.17	11.37
NM_019781	1942	-6.48367	Down	5.04176e-17	1.33982e-16	NA	NA	NA	12.43	15.36
NM_001039581	6406	-6.48367	Down	5.04176e-17	1.33982e-16	NA	NA	NA	3.33	4.93
NM_009193	1906	-6.48367	Down	5.04176e-17	1.33982e-16	NA	NA	NA	16.13	11.29
NM_008248	576	-6.48367	Down	5.04176e-17	1.33982e-16	NA	NA	NA	8.45	106.94
NM_001142952	2029	-5.467	Down	5.09997e-17	1.35491e-16	0.48	0	0	10.53	16.04
NM_021789	1168	-2.59532	Down	5.16702e-17	1.37234e-16	2.54	19.73	2.56	34.3	42.91
NM_001277273	1767	-2.85949	Down	5.60027e-17	1.48618e-16	3.86	0	3.34	22.45	21.69
NM_008716	7943	3.82434	Up	5.67212e-17	1.50483e-16	2.89	5.57	4.01	0.27	0.25
NM_001130477	3717	5.4187	Up	6.36815e-17	1.68342e-16	5.7	12.01	4.7	0	0.37
NM_001163750	1953	2.43297	Up	6.62626e-17	1.75117e-16	38.6	0	0	5.62	2.8
NM_054058	1428	4.86616	Up	6.62851e-17	1.75128e-16	18.55	18	18.72	0.78	0.49
NM_007917	4979	-6.47168	Down	6.66417e-17	1.76021e-16	NA	NA	NA	5.18	5.16
NM_027748	4805	-3.69894	Down	6.73327e-17	1.77798e-16	0.8	0	0	5.35	7.44
NM_133803	2683	-6.467	Down	7.42868e-17	1.95998e-16	NA	NA	NA	9.3	10.21
NM_180600	2941	2.26412	Up	7.70582e-17	2.02975e-16	18.06	6.66	21.86	3.86	3.02
NM_009429	894	-5.45012	Down	7.81008e-17	2.05551e-16	1.12	0	0	34.85	25.45
NM_199011	4545	-5.45012	Down	7.81008e-17	2.05551e-16	0.21	0	0	6.01	5.05
NM_001042487	3615	6.4187	Up	8.40179e-17	2.20821e-16	5.6	0	18.54	0	0.19
NM_021447	1532	2.67548	Up	9.31618e-17	2.44585e-16	27.48	35.33	13.54	5.8	2.29
NM_001271582	474	-6.45537	Down	9.71081e-17	2.54806e-16	NA	NA	NA	46.41	85.98
NM_001001130	2218	-5.42469	Down	1.04187e-16	2.73081e-16	0.44	0	0	11.55	11.64
NM_027941	1840	-6.45012	Down	1.09541e-16	2.8688e-16	NA	NA	NA	17.04	10.58
NM_001024857	11077	-2.65287	Down	1.16987e-16	3.06128e-16	0.95	0	0	3.33	3.92
NM_009536	2078	-5.43305	Down	1.19676e-16	3.13078e-16	0.47	0	0	9.22	16.31
NM_145574	3491	-6.44383	Down	1.26494e-16	3.30825e-16	NA	NA	NA	0	16.47
NM_025878	1053	-2.83659	Down	1.30198e-16	3.40325e-16	5.65	0	8.56	42.13	32.24
NM_198861	1984	2.54423	Up	1.4423e-16	3.76387e-16	28.44	5.7	14.84	3.59	3.84
NM_001163583	2965	-6.43802	Down	1.4439e-16	3.76703e-16	NA	NA	NA	6.28	11.48
NM_176933	2427	5.38553	Up	1.46363e-16	3.81641e-16	10.78	6.95	12.08	0.22	0.28
NM_001113553	3053	-3.673	Down	1.5083e-16	3.93184e-16	0.63	0	1.91	11.33	7.86
NM_001289665	1591	-6.43528	Down	1.53672e-16	4.00155e-16	NA	NA	NA	17.76	14.59
NM_018748	7532	-3.67009	Down	1.64967e-16	4.28634e-16	0.51	0	0	3.11	4.9
NM_027985	1232	-6.4303	Down	1.72051e-16	4.46798e-16	NA	NA	NA	23.66	18.52
NM_001077264	3377	-2.73003	Down	1.72569e-16	4.48023e-16	2.28	0	1.73	12.45	10.27
NM_001285958	3142	6.38553	Up	1.79629e-16	4.65973e-16	0	38.27	0	0	0.22
NM_028491	1238	-5.41577	Down	1.83494e-16	4.75611e-16	0.8	0	0	2.72	44.33
NM_001162999	7095	-3.99772	Down	1.83671e-16	4.75941e-16	0.41	0	0	4.28	3.42
NM_027226	4397	-6.42599	Down	1.8966e-16	4.91328e-16	NA	NA	NA	0	12.85
NM_146004	2060	-1.96673	Down	1.98787e-16	5.14554e-16	0.94	28.77	2.86	30.29	25.52
NM_001029982	4577	-4.21708	Down	2.06868e-16	5.35183e-16	0	0	1.58	4.34	7.82
NM_027450	2019	3.95927	Up	2.13732e-16	5.52791e-16	18.3	0	14.58	0.54	1.37
NM_028971	3988	1.5187	Up	2.1442e-16	5.5442e-16	19.54	36.33	5.11	6.6	7.81
NM_133242	2808	-6.41577	Down	2.38745e-16	6.16484e-16	NA	NA	NA	16.01	0
NM_001199843	809	-6.4149	Down	2.4345e-16	6.28465e-16	NA	NA	NA	20.89	49.5
NM_011297	857	-6.40915	Down	2.76935e-16	7.1375e-16	NA	NA	NA	25.95	38.05
NM_172394	2452	-5.39828	Down	2.81516e-16	7.25289e-16	0.4	0	0	9.98	10.37
NM_025292	10402	-2.07259	Down	3.00049e-16	7.72492e-16	1.56	0.65	0.56	4.78	5.24
NM_030229	2514	3.18166	Up	3.40029e-16	8.74717e-16	15.02	8.94	10.49	1.95	0.82
NM_001039170	1809	-6.3937	Down	3.90669e-16	1.00256e-15	NA	NA	NA	9.91	18.91
NM_001033394	3471	-4.35652	Down	4.01778e-16	1.03079e-15	0.61	0	0	7.94	6.99
NM_001145885	2849	-6.39229	Down	4.03095e-16	1.03362e-15	NA	NA	NA	7.01	10.75
NM_021515	2044	-6.39034	Down	4.20831e-16	1.07708e-15	NA	NA	NA	9.91	15.09
NM_001163006	2549	3.36526	Up	4.23005e-16	1.08235e-15	16.33	4.41	6.89	0	2.69
NM_031867	2785	-1.50284	Down	4.76939e-16	1.21808e-15	7.64	13.08	14.7	28.79	29.96
NM_007389	4320	-1.69829	Down	5.12599e-16	1.30845e-15	6.22	0	5.28	17.09	13.8
NM_026208	923	-6.38058	Down	5.22009e-16	1.33176e-15	NA	NA	NA	24.93	32.49
NM_025454	4538	4.4187	Up	5.26072e-16	1.34141e-15	7.41	4.29	1.28	0.24	0.3
NM_020625	2607	-3.19723	Down	5.2716e-16	1.34383e-15	1.48	0	2.25	12.29	12.62
NM_001293769	5942	-3.38584	Down	5.69551e-16	1.45035e-15	0	0	2.44	9.13	0
NM_026200	4496	-4.45012	Down	5.84644e-16	1.4876e-15	0.43	0	0	5.48	5.86
NM_026684	635	-4.45012	Down	5.84644e-16	1.4876e-15	3.21	0	0	28.34	66.46
NM_001304432	5397	7.4187	Up	5.89248e-16	1.49851e-15	6.93	2.57	0	0	0
NM_177613	1266	-2.69608	Down	5.98794e-16	1.52158e-15	7	0	2.36	32.8	29.22
NM_001177347	380	-5.36266	Down	6.63849e-16	1.68421e-15	2.81	0	0	55.53	108.02
NM_001025614	8043	-4.2399	Down	6.70296e-16	1.70011e-15	0.28	0	0	2.78	3.72
NM_027149	2427	-3.94762	Down	7.7005e-16	1.94899e-15	1.2	0	0	12.11	10.19
NM_001035854	5409	-6.36266	Down	7.72822e-16	1.95394e-15	NA	NA	NA	7.9	0
NM_024432	1702	-6.36266	Down	7.72822e-16	1.95394e-15	NA	NA	NA	17.19	11.08
NM_177710	9039	-6.36266	Down	7.72822e-16	1.95394e-15	NA	NA	NA	2.12	3.26
NM_009942	569	-6.36266	Down	7.72822e-16	1.95394e-15	NA	NA	NA	34.28	65.91
NM_177604	2909	5.31682	Up	7.78448e-16	1.96505e-15	6.97	10.59	9.04	0.19	0.23
NM_017462	4596	-2.89871	Down	7.79831e-16	1.96803e-15	0.63	1.82	1.26	8.16	6.76
NM_025915	1585	-2.06627	Down	7.91676e-16	1.99739e-15	8.64	0	13.08	39.49	25.66
NM_001177774	4073	-6.35905	Down	8.35993e-16	2.10865e-15	NA	NA	NA	2.87	9.64
NM_001112701	2524	3.32997	Up	8.60294e-16	2.1688e-15	13.86	6.43	12.12	1.42	0.96
NM_001033300	4567	-4.43305	Down	9.16065e-16	2.30818e-15	0.42	0	0	3.75	7.69
NM_001048057	369	-6.35361	Down	9.40621e-16	2.36943e-15	NA	NA	NA	133.61	12.34
NM_133948	3239	-3.6118	Down	9.53889e-16	2.40222e-15	1.19	0	0	9.92	7.47
NM_028509	2034	-6.35052	Down	1.00565e-15	2.52926e-15	NA	NA	NA	7.09	18.04
NM_001146058	1367	-5.34488	Down	1.01163e-15	2.54295e-15	0.72	0	0	23.26	11.44
NM_025837	1757	-6.34451	Down	1.14509e-15	2.8709e-15	NA	NA	NA	12.23	15.87
NM_013648	1994	7.38553	Up	1.15475e-15	2.89209e-15	11.22	17	11.81	0	0
NM_178055	1921	-6.34341	Down	1.17246e-15	2.9349e-15	NA	NA	NA	5.94	21.01
NM_010081	8787	6.00402	Up	1.19233e-15	2.98387e-15	1.44	5.66	2.96	0.07	0
NM_011879	1996	-3.9315	Down	1.20862e-15	3.02304e-15	1.46	0	0	11.26	16.66
NM_001146001	2371	-1.57915	Down	1.22601e-15	3.06495e-15	8.99	16.61	7.42	28.25	35.1
NM_025789	1960	-3.60313	Down	1.23092e-15	3.07561e-15	1.99	0	0	9.3	21.68
NM_053137	3034	-3.01474	Down	1.26664e-15	3.16156e-15	2.23	0	0	10.51	11.47
NM_053128	3787	-2.17459	Down	1.26864e-15	3.16491e-15	3.05	0.74	3.84	13.35	11.46
NM_153415	5064	-2.22005	Down	1.26926e-15	3.16562e-15	2.09	0.55	2.87	7.82	10.65
NM_153422	6728	-4.41577	Down	1.43574e-15	3.56784e-15	0.28	0	0	4.28	2.89
NM_009605	1232	-4.41577	Down	1.43574e-15	3.56784e-15	1.6	0	0	23.27	18.52
NM_009287	3604	-4.41577	Down	1.43574e-15	3.56784e-15	0.53	0	0	6.87	6.97
NM_018810	2936	-5.32761	Down	1.51619e-15	3.76481e-15	0.33	0	0	5.09	11.74
NM_028120	2567	-5.32613	Down	1.56935e-15	3.89178e-15	0	0	1.14	8.46	10.15
NM_029971	748	-5.32613	Down	1.56935e-15	3.89178e-15	1.35	0	0	29.07	41.09
NM_054050	5837	-6.32613	Down	1.69809e-15	4.2056e-15	NA	NA	NA	3.93	4.03
NM_009836	1957	-6.32613	Down	1.69809e-15	4.2056e-15	NA	NA	NA	12.05	12.4
NM_009974	3766	2.91036	Up	1.71728e-15	4.25091e-15	7.41	13.33	8.51	1	1.44
NM_001289726	1274	7.3639	Up	1.77923e-15	4.39971e-15	11.48	13.52	50.37	0	0
NM_001111073	1165	4.37205	Up	1.78873e-15	4.41979e-15	17.47	32.15	23.12	0.97	1.23
NM_144901	4198	-6.32298	Down	1.81589e-15	4.48573e-15	NA	NA	NA	8.67	1.61
NM_001284346	1189	-5.31964	Down	1.82482e-15	4.50664e-15	0.83	0	0	34.72	2.64
NM_175352	3643	-3.9152	Down	1.89698e-15	4.67761e-15	0.26	0	1.6	9.31	4.66
NM_174991	6227	4.09677	Up	1.9273e-15	4.75115e-15	4.46	0.45	6.52	0.09	0.43
NM_001033805	1227	2.63734	Up	1.94929e-15	4.80287e-15	36.17	2.34	43.81	3.67	6.97
NM_133807	2780	-2.50016	Down	1.96708e-15	4.84174e-15	3.48	0	2.1	15.79	12.55
NM_139139	1008	4.73186	Up	2.08697e-15	5.13022e-15	9.86	72.01	17.92	0.57	1.44
NM_008300	4640	-5.01893	Down	2.17518e-15	5.34433e-15	0	0.74	0	5	5.07
NM_001287206	3245	-4.39828	Down	2.25082e-15	5.52733e-15	0.59	0	0	7.82	7.34
NM_153560	4217	2.58932	Up	2.25844e-15	5.54462e-15	6.84	15.85	7.59	2.04	0.8
NM_027016	3966	-1.91257	Down	2.34293e-15	5.74763e-15	3.64	0	7.34	16.39	10.59
NM_011655	2645	3.30977	Up	2.35329e-15	5.76859e-15	7.68	8.49	24.35	0.41	2.07
NM_146222	2291	3.30977	Up	2.35329e-15	5.76859e-15	8.04	33.17	6.41	1.19	1.5
NM_023409	3262	-5.30752	Down	2.41521e-15	5.91737e-15	0.3	0	0	4.96	9.81
NM_173029	5209	-3.57989	Down	2.41798e-15	5.92264e-15	0.74	0	0	4.62	6.21
NM_173409	1161	-6.30752	Down	2.52029e-15	6.16691e-15	NA	NA	NA	22.37	19.13
NM_027667	5140	-6.30752	Down	2.52029e-15	6.16691e-15	NA	NA	NA	4.06	4.98
NM_013846	3970	3.54423	Up	2.75836e-15	6.73741e-15	6.79	10.53	3.67	0.95	0.17
NM_013687	1984	-1.27351	Down	2.90289e-15	7.08681e-15	26.41	9.94	13.44	36.52	68.59
NM_008082	2871	4.35159	Up	3.02394e-15	7.37293e-15	11.78	0	7.13	0.75	0
NM_028872	3013	2.95927	Up	3.11781e-15	7.59793e-15	10.58	8.36	13.57	1.62	1.13
NM_029219	2532	1.27477	Up	3.30896e-15	8.05556e-15	36.71	54.35	26.61	14.16	18.7
NM_028866	6206	-3.56664	Down	3.53537e-15	8.60237e-15	0	0	1.87	4.33	4.52
NM_134122	1464	1.99244	Up	3.54684e-15	8.62809e-15	45.54	19.49	20.28	8.36	10.11
NM_025525	1379	-5.28866	Down	3.71936e-15	9.03856e-15	0.71	0	0	25.5	6.67
NM_027303	1065	-6.28866	Down	3.74376e-15	9.09095e-15	NA	NA	NA	20.81	25.07
NM_019460	7694	-6.28866	Down	3.74376e-15	9.09095e-15	NA	NA	NA	2.9	2.96
NM_028300	1259	-6.28866	Down	3.74376e-15	9.09095e-15	NA	NA	NA	33	1.13
NM_001305461	3157	-2.55858	Down	3.77722e-15	9.16986e-15	1.22	0	6.47	11.46	12.73
NM_054046	3786	6.24467	Up	3.86923e-15	9.38371e-15	6.61	0	10	0	0.18
NM_001253788	884	-6.28695	Down	3.87966e-15	9.40664e-15	NA	NA	NA	17.91	40.32
NM_201616	1765	7.32139	Up	4.09933e-15	9.93422e-15	17.43	15.41	0	0	0
NM_008084	1422	-2.11976	Down	4.45439e-15	1.07837e-14	12.81	0	0	41.49	25.29
NM_001033301	5930	7.31682	Up	4.47872e-15	1.08372e-14	0	10.76	8.8	0	0
NM_133781	3800	4.06361	Up	4.63508e-15	1.1207e-14	7.6	1.47	8.43	0	0.89
NM_001166590	1417	-6.27646	Down	4.82496e-15	1.16602e-14	NA	NA	NA	8.02	27.39
NM_011553	2314	-6.27435	Down	5.0402e-15	1.21773e-14	NA	NA	NA	9.26	10.69
NM_019579	5514	-6.27109	Down	5.39199e-15	1.30174e-14	NA	NA	NA	3.53	4.72
NM_146393	942	-4.36266	Down	5.53611e-15	1.33485e-14	2.12	0	0	29.86	24.02
NM_001081423	4841	-4.36266	Down	5.53611e-15	1.33485e-14	0.2	0	0.6	3.65	6.55
NM_146652	933	-6.26955	Down	5.56597e-15	1.3407e-14	NA	NA	NA	30.18	20.36
NM_028521	2104	-6.26955	Down	5.56597e-15	1.3407e-14	NA	NA	NA	9.1	13.14
NM_001039214	4080	3.01372	Up	5.61025e-15	1.35035e-14	8.72	2.73	9.27	1.05	0.83
NM_145617	15229	-5.26955	Down	5.73135e-15	1.37811e-14	0.06	0	0	1.29	1.66
NM_001308041	2425	-5.29001	Down	6.7634e-15	1.62301e-14	0.39	0	0	9.55	9.07
NM_153122	3970	-3.30376	Down	6.81598e-15	1.63521e-14	0.73	0	1.47	8.93	5.12
NM_009521	3115	3.83374	Up	7.10855e-15	1.70327e-14	7.44	15.26	2.81	0.35	0.88
NM_019864	8074	-3.86516	Down	7.33472e-15	1.75526e-14	0.36	0	0	4.87	0.91
NM_009323	3567	-3.86516	Down	7.33472e-15	1.75526e-14	0.27	0	1.63	8	6.09
NM_019937	2145	3.17226	Up	7.53642e-15	1.80173e-14	13.58	17.09	10.96	2.04	0.97
NM_022423	1939	-6.25018	Down	8.28233e-15	1.97513e-14	NA	NA	NA	7.36	17.17
NM_054040	9696	-6.25018	Down	8.28233e-15	1.97513e-14	NA	NA	NA	2.52	1.93
NM_146144	3576	-6.25018	Down	8.28233e-15	1.97513e-14	NA	NA	NA	5.12	7.6
NM_001109909	3003	-6.25018	Down	8.28233e-15	1.97513e-14	NA	NA	NA	6.3	8.86
NM_026885	927	-6.25018	Down	8.28233e-15	1.97513e-14	NA	NA	NA	17.99	35.49
NM_028920	3452	-6.25018	Down	8.28233e-15	1.97513e-14	NA	NA	NA	6.56	6.3
NM_001271374	1445	6.2072	Up	8.40199e-15	2.00167e-14	1.36	71.13	0	0	0.49
NM_001205241	7198	7.2812	Up	8.86541e-15	2.10787e-14	2.93	4.23	2.82	0	0
NM_033587	4534	-2.81162	Down	9.47099e-15	2.24907e-14	0.66	0	3.21	5.88	9.06
NM_001114339	7418	5.2072	Up	9.71652e-15	2.30623e-14	2.97	1.87	3.9	0.14	0
NM_026562	2228	-1.30662	Down	1.03481e-14	2.4543e-14	18.73	10.11	15.82	45.56	36.21
NM_001283061	2415	-6.23883	Down	1.04338e-14	2.47341e-14	NA	NA	NA	9.74	8.6
NM_001077591	1832	-6.23824	Down	1.05592e-14	2.50253e-14	NA	NA	NA	10.93	14.04
NM_026888	1626	-3.28866	Down	1.05895e-14	2.50846e-14	3.01	0	0	14.63	22.39
NM_001290689	2309	1.34854	Up	1.13278e-14	2.67805e-14	42	13.41	47.03	14.4	15.51
NM_028744	3074	1.87166	Up	1.17285e-14	2.76936e-14	19.47	13.65	14.25	3.49	6.43
NM_015787	782	4.65971	Up	1.18208e-14	2.79047e-14	33.47	30.19	19.51	0	2.86
NM_194053	3804	7.2656	Up	1.19036e-14	2.80933e-14	10.02	0	0	0	0
NM_177367	3448	-2.16272	Down	1.2195e-14	2.87597e-14	1.68	8.1	0.85	14.22	11.24
NM_207239	6869	-6.23055	Down	1.23352e-14	2.90617e-14	NA	NA	NA	2.95	3.42
NM_015751	3813	-6.23055	Down	1.23352e-14	2.90617e-14	NA	NA	NA	4.37	7.47
NM_144827	2589	-6.23055	Down	1.23352e-14	2.90617e-14	NA	NA	NA	7.13	10.33
NM_139143	3882	3.25205	Up	1.30265e-14	3.06293e-14	8.18	5.74	6	0.55	1.05
NM_001080930	7526	-5.23055	Down	1.36356e-14	3.19995e-14	0.13	0	0	2.55	3.3
NM_009456	2609	-3.33805	Down	1.3728e-14	3.22083e-14	1.75	0	0	14.57	6.04
NM_027733	710	-6.22501	Down	1.37929e-14	3.23446e-14	NA	NA	NA	37.53	29.42
NM_001033260	3102	-1.81722	Down	1.42751e-14	3.34673e-14	5.91	0	7.53	24.91	9.23
NM_009342	770	-6.22223	Down	1.45854e-14	3.41782e-14	NA	NA	NA	20.1	44.78
NM_029457	4499	-4.93555	Down	1.50301e-14	3.51943e-14	0.26	0	0	6.08	3.42
NM_030597	874	-6.21885	Down	1.56097e-14	3.65425e-14	NA	NA	NA	17.08	39.22
NM_144807	3239	-6.21765	Down	1.59882e-14	3.74012e-14	NA	NA	NA	7.66	5.55
NM_153385	3029	-6.21745	Down	1.60522e-14	3.75417e-14	NA	NA	NA	2.92	12.61
NM_001271599	6930	-6.21625	Down	1.64415e-14	3.84335e-14	NA	NA	NA	3.5	2.59
NM_001001491	2082	-2.93382	Down	1.65744e-14	3.87347e-14	3.27	0	0	23.92	4.32
NM_009826	7046	-6.21326	Down	1.74569e-14	4.07373e-14	NA	NA	NA	3.44	2.53
NM_009628	4953	7.24467	Up	1.76104e-14	4.10555e-14	7.56	0	0	0	0
NM_009059	2940	-6.21066	Down	1.83877e-14	4.27844e-14	NA	NA	NA	6.81	8.13
NM_001013382	1137	-6.21066	Down	1.83877e-14	4.27844e-14	NA	NA	NA	18.9	21.46
NM_001042499	2022	-6.21066	Down	1.83877e-14	4.27844e-14	NA	NA	NA	18.15	1.71
NM_001079873	1588	-6.20644	Down	1.9998e-14	4.64523e-14	NA	NA	NA	14.17	13.76
NM_016685	2426	-5.21066	Down	2.10527e-14	4.88666e-14	0	0	1.21	11.22	6.23
NM_001077184	1404	-5.21066	Down	2.10527e-14	4.88666e-14	0	0	2.12	15.89	16.1
NM_028777	2869	3.1927	Up	2.11991e-14	4.91825e-14	9.77	6.83	13.25	1.27	0.88
NM_028234	9501	-4.30752	Down	2.1395e-14	4.9589e-14	0.2	0	0	2.52	2.25
NM_010948	1347	-4.30752	Down	2.1395e-14	4.9589e-14	1.46	0	0	25.73	7.89
NM_001005510	21718	-4.30752	Down	2.1395e-14	4.9589e-14	0.09	0	0	1.05	1.04
NM_011247	6199	-3.32167	Down	2.18292e-14	5.0583e-14	0.73	0	0	3.18	5.96
NM_008906	3301	-4.30658	Down	2.1883e-14	5.06954e-14	0	0	1.77	6.2	8.04
NM_001008424	2678	5.16872	Up	2.26467e-14	5.24139e-14	7.95	15.71	0	0	0.51
NM_001290991	6734	2.23232	Up	2.27668e-14	5.26793e-14	6.72	5.01	5.27	1.39	1.21
NM_001278207	1076	-6.19737	Down	2.39427e-14	5.53734e-14	NA	NA	NA	0	47.79
NM_029840	1587	4.62754	Up	2.49645e-14	5.76669e-14	21.04	0	7.46	0.7	0.44
NM_001306081	6946	-3.25796	Down	2.55329e-14	5.89372e-14	0.55	0	0.42	2.91	5.31
NM_001123037	2229	-2.24236	Down	2.59113e-14	5.97817e-14	4.35	0	6.59	19.34	18.25
NM_130886	3958	1.88041	Up	2.61641e-14	6.03215e-14	15.07	7.04	12.5	4.62	2.23
NM_001277309	940	-2.29648	Down	2.62184e-14	6.0432e-14	12.76	0	6.43	44.37	47.67
NM_030254	1133	-3.07048	Down	2.64457e-14	6.09266e-14	5.24	0	0	28.95	25.34
NM_175662	468	-4.25639	Down	2.64739e-14	6.09769e-14	4.62	0	0	89.12	18.65
NM_177759	2582	-6.19048	Down	2.74347e-14	6.29477e-14	NA	NA	NA	5.68	11.69
NM_028687	2630	-6.19048	Down	2.74347e-14	6.29477e-14	NA	NA	NA	4.33	13.03
NM_028388	1540	-6.19048	Down	2.74347e-14	6.29477e-14	NA	NA	NA	16.57	11.4
NM_009006	4648	-6.19048	Down	2.74347e-14	6.29477e-14	NA	NA	NA	8.18	0
NM_027581	2519	-6.19048	Down	2.74347e-14	6.29477e-14	NA	NA	NA	5.83	11.99
NM_001080793	3212	-6.19048	Down	2.74347e-14	6.29477e-14	NA	NA	NA	5.04	8.69
NM_001161773	1444	-6.19048	Down	2.74347e-14	6.29477e-14	NA	NA	NA	12.72	18.56
NM_015797	1955	3.07599	Up	2.86822e-14	6.56997e-14	20	0	15.06	2.81	0.55
NM_170759	3524	-2.67816	Down	2.9665e-14	6.79022e-14	2.46	0	0	9.78	9.25
NM_178671	2938	-6.186	Down	2.99629e-14	6.8535e-14	NA	NA	NA	3.46	12.09
NM_023483	1782	-6.186	Down	2.99629e-14	6.8535e-14	NA	NA	NA	11.68	12.9
NM_173423	2866	-4.28866	Down	3.35911e-14	7.67421e-14	0.67	0	0	6.61	9.78
NM_010573	2062	7.2072	Up	3.51077e-14	8.00923e-14	15.56	0	7.13	0	0
NM_030175	2769	7.2072	Up	3.51077e-14	8.00923e-14	10.13	0	9.51	0	0
NM_001286573	3920	-6.17433	Down	3.76584e-14	8.57886e-14	NA	NA	NA	0	12.14
NM_133626	2690	1.36149	Up	3.76851e-14	8.58292e-14	25.28	7.3	68.3	10.97	13.13
NM_001291016	2304	6.03158	Up	3.80618e-14	8.66665e-14	10.1	13.44	1.27	0.25	0
NM_001204931	1935	3.76662	Up	4.0969e-14	9.30238e-14	14.09	1.46	19.79	0	2.15
NM_025421	648	-6.17001	Down	4.09704e-14	9.30238e-14	NA	NA	NA	36.01	36.59
NM_001282055	5715	-6.17001	Down	4.09704e-14	9.30238e-14	NA	NA	NA	3.36	4
NM_009093	390	-6.17001	Down	4.09704e-14	9.30238e-14	NA	NA	NA	30.25	113.2
NM_029152	675	-6.17001	Down	4.09704e-14	9.30238e-14	NA	NA	NA	39.67	28.16
NM_026859	1703	-6.16898	Down	4.18012e-14	9.48878e-14	NA	NA	NA	11.34	14.34
NM_011715	2878	1.79799	Up	4.3156e-14	9.79165e-14	17.12	25.3	16.25	4.14	7.12
NM_207657	2947	-6.16216	Down	4.77265e-14	1.08005e-13	NA	NA	NA	8.14	5.86
NM_007829	2581	-6.15967	Down	5.00847e-14	1.13261e-13	NA	NA	NA	7.89	8.5
NM_146039	3725	-5.17001	Down	5.02837e-14	1.13685e-13	0.26	0	0	5.63	5.65
NM_020011	3790	3.3837	Up	5.2054e-14	1.17588e-13	11.48	0	0	1.19	0
NM_183165	2155	-2.08026	Down	5.20594e-14	1.17588e-13	3.61	3.92	9.55	18.51	24.03
NM_008750	2728	-4.26955	Down	5.27516e-14	1.19095e-13	0.71	0	0	9.34	7.03
NM_182927	4056	5.12919	Up	5.29116e-14	1.19428e-13	8.3	0	0.72	0.26	0
NM_001159957	8299	-6.15635	Down	5.34123e-14	1.20502e-13	NA	NA	NA	1.79	3.34
NM_001081262	2195	-3.467	Down	5.49741e-14	1.23938e-13	1.33	0	1.34	11.69	12.26
NM_176965	4654	-2.89159	Down	5.95218e-14	1.34033e-13	1.45	0	0	5.99	7.11
NM_026521	4417	-2.80935	Down	5.95718e-14	1.34114e-13	1.66	0	0	7.5	6.45
NM_201385	14856	-2.07147	Down	6.08356e-14	1.36927e-13	1.16	0	0.02	2.71	3.23
NM_027187	2044	-6.14925	Down	6.12407e-14	1.37644e-13	NA	NA	NA	8.84	12.19
NM_001164159	4670	-6.14925	Down	6.12407e-14	1.37644e-13	NA	NA	NA	4.13	4.77
NM_001033267	2162	-6.14925	Down	6.12407e-14	1.37644e-13	NA	NA	NA	9.1	10.54
NM_148958	1872	-6.14925	Down	6.12407e-14	1.37644e-13	NA	NA	NA	11.45	11.14
NM_001301628	11462	-3.2266	Down	6.14701e-14	1.38095e-13	0.25	0	0.5	2.41	2.27
NM_027988	2238	-1.35731	Down	6.16708e-14	1.38514e-13	13.44	0	30.18	39.26	33.27
NM_001301341	2980	-6.14842	Down	6.22346e-14	1.39714e-13	NA	NA	NA	7.67	6.11
NM_198666	1155	-6.14695	Down	6.4013e-14	1.43639e-13	NA	NA	NA	21.3	15.71
NM_173012	2100	-6.14192	Down	7.05076e-14	1.57879e-13	NA	NA	NA	6.77	14.04
NM_020255	760	2.37431	Up	7.11489e-14	1.59278e-13	61.03	62.26	8.05	12.35	7.87
NM_013688	3072	-5.14925	Down	7.77888e-14	1.73818e-13	0.31	0	0	6.51	7.1
NM_026179	3148	-5.14925	Down	7.77888e-14	1.73818e-13	0.31	0	0	5.32	8.23
NM_001205226	8369	-4.44972	Down	8.67169e-14	1.93361e-13	0	0	0.59	4.59	0
NM_138680	2723	-6.13095	Down	8.69454e-14	1.93826e-13	NA	NA	NA	7.86	7.2
NM_026436	1791	6.08855	Up	8.77843e-14	1.95514e-13	15.79	0	9.89	0.31	0
NM_177360	2391	-1.74908	Down	9.14536e-14	2.03544e-13	6.08	0	15.94	26.41	19.27
NM_028794	1492	-6.12819	Down	9.16255e-14	2.03643e-13	NA	NA	NA	12.29	16.51
NM_001114399	7009	-6.12819	Down	9.16255e-14	2.03643e-13	NA	NA	NA	1.98	4.02
NM_001159965	6992	-6.12819	Down	9.16255e-14	2.03643e-13	NA	NA	NA	2.51	3.36
NM_001159532	1981	-6.12819	Down	9.16255e-14	2.03643e-13	NA	NA	NA	10.24	10.85
NM_026319	2143	-6.12819	Down	9.16255e-14	2.03643e-13	NA	NA	NA	8.67	10.96
NM_001159683	5670	-6.12713	Down	9.34924e-14	2.07695e-13	NA	NA	NA	2.26	5.22
NM_001109759	2234	1.39278	Up	9.5263e-14	2.1158e-13	40.4	23.95	24.98	14.17	12.04
NM_146248	2659	-3.02562	Down	9.67289e-14	2.14786e-13	1.09	0	3.3	11.22	10.31
NM_183312	4513	7.14712	Up	1.03045e-13	2.28597e-13	0	22.47	0	0	0
NM_029103	2206	-2.38651	Down	1.05027e-13	2.32833e-13	0.44	14.05	0	16.09	17.82
NM_001310650	3750	-6.1199	Down	1.07243e-13	2.37691e-13	NA	NA	NA	3.69	7.58
NM_001291013	2291	-6.11712	Down	1.13023e-13	2.50154e-13	NA	NA	NA	6.14	12.53
NM_001013786	3990	-2.06764	Down	1.16237e-13	2.57209e-13	4.05	0	0.73	11.58	10.02
NM_027203	2213	2.98902	Up	1.2384e-13	2.73779e-13	16.67	1.27	13.27	1.73	1.56
NM_001099277	4561	-4.23055	Down	1.30182e-13	2.876e-13	0	0	1.27	2.94	7.11
NM_001205157	2039	-6.10919	Down	1.31247e-13	2.89887e-13	NA	NA	NA	18.02	0
NM_023140	1651	-6.10682	Down	1.37216e-13	3.0272e-13	NA	NA	NA	13.73	11.02
NM_133786	4082	-6.10682	Down	1.37216e-13	3.0272e-13	NA	NA	NA	3.68	6.47
NM_133711	1057	-6.10682	Down	1.37216e-13	3.0272e-13	NA	NA	NA	17.75	23.22
NM_008946	1036	-6.10682	Down	1.37216e-13	3.0272e-13	NA	NA	NA	13.19	30.02
NM_008513	5172	-2.86273	Down	1.39173e-13	3.06968e-13	0.93	0	1.12	5.79	5.6
NM_008207	2182	7.12919	Up	1.41102e-13	3.10662e-13	10.23	10.33	6.73	0	0
NM_008676	4654	-6.09818	Down	1.61315e-13	3.53849e-13	NA	NA	NA	3.07	5.79
NM_011648	4312	-2.2446	Down	1.71688e-13	3.76259e-13	0	8.39	0.67	8.46	9.57
NM_019737	5808	5.07072	Up	1.78822e-13	3.91354e-13	2.57	7.64	1.5	0.09	0.12
NM_001163612	1147	-5.10833	Down	1.80905e-13	3.95643e-13	0.86	0	0	25.51	9.55
NM_009731	1248	6.04673	Up	1.93253e-13	4.22249e-13	16.58	16.11	14.35	0.45	0
NM_001112703	7162	-6.08775	Down	1.95924e-13	4.27805e-13	NA	NA	NA	2.54	3
NM_172506	4428	-4.21066	Down	2.04573e-13	4.46487e-13	0.43	0	0	5.45	4.12
NM_001289448	4136	-3.32004	Down	2.04817e-13	4.46916e-13	1.02	0	0	5.04	7.56
NM_172901	1339	-6.08512	Down	2.05687e-13	4.47998e-13	NA	NA	NA	15.87	14.82
NM_175384	3545	-6.08512	Down	2.05687e-13	4.47998e-13	NA	NA	NA	4.71	6.71
NM_153099	1555	-6.08512	Down	2.05687e-13	4.47998e-13	NA	NA	NA	16.05	9.48
NM_008579	706	-6.08512	Down	2.05687e-13	4.47998e-13	NA	NA	NA	27.66	35.31
NM_001024919	1402	-6.08512	Down	2.05687e-13	4.47998e-13	NA	NA	NA	17.9	10.58
NM_182785	1095	-6.08512	Down	2.05687e-13	4.47998e-13	NA	NA	NA	16.57	22.35
NM_027215	868	-6.08512	Down	2.05687e-13	4.47998e-13	NA	NA	NA	18	33.09
NM_013495	4301	-3.41577	Down	2.08929e-13	4.54922e-13	0.67	0.65	0	5.86	5.66
NM_001038589	4080	-6.08425	Down	2.09048e-13	4.55009e-13	NA	NA	NA	7.11	1.98
NM_010261	875	3.05443	Up	2.2171e-13	4.8202e-13	42.31	3.35	31.19	5.29	2.52
NM_016924	2104	3.05443	Up	2.2171e-13	4.8202e-13	17.09	0	13.97	1.3	1.97
NM_021552	2686	-2.36374	Down	2.2253e-13	4.83695e-13	0.72	8.35	2.18	17.57	8.44
NM_023633	2346	2.10902	Up	2.25034e-13	4.88914e-13	24.8	0	13.76	4.41	3.81
NM_001166685	2598	-6.07899	Down	2.30412e-13	5.00372e-13	NA	NA	NA	4.33	11.88
NM_018742	1552	3.69624	Up	2.35844e-13	5.11935e-13	13.88	27.52	5.73	0.36	2.26
NM_018770	4354	-6.07217	Down	2.61292e-13	5.65764e-13	NA	NA	NA	4.8	4.1
NM_001170975	1528	7.09226	Up	2.67076e-13	5.78157e-13	8.59	29.83	11.02	0	0
NM_010215	2047	7.08855	Up	2.84524e-13	6.14676e-13	11.87	5.52	8.62	0	0
NM_053156	1459	-1.79775	Down	2.88997e-13	6.24058e-13	10.75	0	18.31	30.13	43.47
NM_030187	3093	-5.08512	Down	2.89153e-13	6.24254e-13	0.31	0	0	5.42	7.72
NM_178647	4320	5.04673	Up	2.90965e-13	6.27602e-13	5.56	0	6.06	0	0.31
NM_172914	1271	-6.0631	Down	3.08624e-13	6.63895e-13	NA	NA	NA	12.36	20.71
NM_001162955	1290	-6.0631	Down	3.08624e-13	6.63895e-13	NA	NA	NA	15.64	15.97
NM_011758	3890	-6.0631	Down	3.08624e-13	6.63895e-13	NA	NA	NA	3.45	6.97
NM_029696	1711	-6.0631	Down	3.08624e-13	6.63895e-13	NA	NA	NA	10.32	13.46
NM_001293622	4816	-6.0631	Down	3.08624e-13	6.63895e-13	NA	NA	NA	4.11	3.92
NM_029337	10798	-6.0631	Down	3.08624e-13	6.63895e-13	NA	NA	NA	1.92	1.61
NM_008303	768	-6.0631	Down	3.08624e-13	6.63895e-13	NA	NA	NA	15.26	43.78
NM_025463	654	-6.0631	Down	3.08624e-13	6.63895e-13	NA	NA	NA	18.27	52.56
NM_021524	4547	-6.0631	Down	3.08624e-13	6.63895e-13	NA	NA	NA	4.01	4.61
NM_017407	3822	-6.0631	Down	3.08624e-13	6.63895e-13	NA	NA	NA	4.5	5.85
NM_017404	1850	-6.0631	Down	3.08624e-13	6.63895e-13	NA	NA	NA	9.21	12.78
NM_019536	14038	-2.97933	Down	3.52115e-13	7.54569e-13	0.41	0	0	1.62	2.33
NM_026242	1630	-2.97933	Down	3.52115e-13	7.54569e-13	1.2	0	7.26	17.65	17.18
NM_001290542	5272	7.07197	Up	3.77084e-13	8.07535e-13	4.3	0	6.06	0	0
NM_019706	3044	-6.05173	Down	3.79723e-13	8.12823e-13	NA	NA	NA	6.48	6.27
NM_001042655	2601	1.06097	Up	3.99705e-13	8.54258e-13	46.51	22.66	50.66	21.08	20.3
NM_001313721	2079	4.12171	Up	4.08421e-13	8.72498e-13	5.62	17.83	16.09	0	1.36
NM_010623	3915	-4.17721	Down	4.31455e-13	9.20472e-13	0	0	1.49	3.2	8.14
NM_133254	2259	2.5187	Up	4.33932e-13	9.2555e-13	10.74	27.42	11.7	3.38	1.53
NM_177589	4078	-6.04073	Down	4.63531e-13	9.85828e-13	NA	NA	NA	4.35	5.15
NM_027963	2201	-6.04073	Down	4.63531e-13	9.85828e-13	NA	NA	NA	8.68	9.09
NM_145568	1749	-6.04073	Down	4.63531e-13	9.85828e-13	NA	NA	NA	11.03	11.56
NM_027058	1194	-6.04073	Down	4.63531e-13	9.85828e-13	NA	NA	NA	20.76	11.97
NM_026412	3118	-6.04073	Down	4.63531e-13	9.85828e-13	NA	NA	NA	5.54	7
NM_153527	1143	-6.04073	Down	4.63531e-13	9.85828e-13	NA	NA	NA	25.71	7.53
NM_010918	7015	-6.04073	Down	4.63531e-13	9.85828e-13	NA	NA	NA	2.73	2.68
NM_013538	1488	-6.04073	Down	4.63531e-13	9.85828e-13	NA	NA	NA	7.84	20.34
NM_001160319	15872	-3.38058	Down	5.08056e-13	1.07908e-12	0.12	0	0.36	1.2	1.89
NM_020504	1070	3.65971	Up	5.65498e-13	1.20029e-12	15.75	48.68	11.23	1.06	2.7
NM_178081	3349	-5.04208	Down	6.78061e-13	1.43539e-12	0.29	0	0	6.92	4.28
NM_172948	4254	5.00366	Up	6.84868e-13	1.44788e-12	6.1	0	4.1	0	0.32
NM_027788	2337	5.00366	Up	6.84868e-13	1.44788e-12	7.88	0	17.58	0	0.59
NM_025669	4545	-2.40148	Down	6.91141e-13	1.46082e-12	1.9	0	1.28	8.37	6.24
NM_001012400	1867	2.30504	Up	6.93777e-13	1.46606e-12	28.18	7.58	3.16	3.83	4.09
NM_029453	3816	-6.01801	Down	6.96883e-13	1.47068e-12	NA	NA	NA	4.09	6.04
NM_178893	4112	-6.01801	Down	6.96883e-13	1.47068e-12	NA	NA	NA	0	10.37
NM_001305244	3323	-4.15385	Down	7.19483e-13	1.51771e-12	0.58	0	0	2.96	10.44
NM_172393	7416	1.81075	Up	7.59141e-13	1.59855e-12	6.2	2.99	10.54	1.58	2.17
NM_021284	4670	-4.14925	Down	7.94823e-13	1.67148e-12	0.41	0	0	4.7	4.05
NM_029992	2863	-4.14925	Down	7.94823e-13	1.67148e-12	0.68	0	0	3.03	12.65
NM_021329	832	-6.00905	Down	8.17221e-13	1.71782e-12	NA	NA	NA	21.19	28.7
NM_001038998	803	-6.0079	Down	8.34091e-13	1.75136e-12	NA	NA	NA	15.98	37.53
NM_010513	11978	-5.03123	Down	8.37571e-13	1.75829e-12	0.08	0	0	1.35	1.84
NM_028112	1783	2.96178	Up	8.657e-13	1.81455e-12	12.03	17.48	21.52	1.9	2.08
NM_018783	3549	-1.19381	Down	8.87719e-13	1.85948e-12	4.07	33.81	7.39	25.64	24.69
NM_001163379	2190	3.09677	Up	9.14258e-13	1.91298e-12	14.19	0	16.1	2.49	0
NM_001081184	5796	4.46177	Up	9.27073e-13	1.93937e-12	1.99	8.14	2.5	0	0.35
NM_198622	1062	1.6857	Up	9.29219e-13	1.94343e-12	54.16	54.52	36.78	17.66	14.95
NM_181039	8188	-1.57544	Down	9.3445e-13	1.9531e-12	2.8	0	3.41	7.22	6.85
NM_001251843	1334	2.61749	Up	9.38618e-13	1.96138e-12	21.33	38.04	12.19	3.6	4.22
NM_001081364	6942	5.95927	Up	9.46915e-13	1.97742e-12	3.45	2.79	0	0	0.1
NM_001039533	3591	-4.13876	Down	9.96736e-13	2.08055e-12	0.54	0	0	8.48	2.25
NM_011790	3923	-3.66522	Down	1.04068e-12	2.16992e-12	0.74	0	0	5.48	5.87
NM_030068	3591	-5.99493	Down	1.04876e-12	2.18297e-12	NA	NA	NA	4.95	5.48
NM_181322	3823	-5.99493	Down	1.04876e-12	2.18297e-12	NA	NA	NA	4.78	4.97
NM_026635	1253	-5.99493	Down	1.04876e-12	2.18297e-12	NA	NA	NA	23.31	5.68
NM_024267	3611	-5.99493	Down	1.04876e-12	2.18297e-12	NA	NA	NA	4.92	5.45
NM_001243163	7079	-5.99493	Down	1.04876e-12	2.18297e-12	NA	NA	NA	2.41	2.84
NM_001159620	846	-5.99493	Down	1.04876e-12	2.18297e-12	NA	NA	NA	27.42	19.2
NM_011401	3959	-5.01801	Down	1.08139e-12	2.24941e-12	0	0.7	0	4.48	5.13
NM_020022	1518	-5.01801	Down	1.08139e-12	2.24941e-12	0.65	0	0	12.8	12.97
NM_001033228	5982	-5.01801	Down	1.08139e-12	2.24941e-12	0.16	0	0	2.41	4.05
NM_013674	4683	-2.31375	Down	1.09929e-12	2.28564e-12	1.03	4.16	0	5.72	9.52
NM_178387	1949	-2.18757	Down	1.14947e-12	2.38844e-12	4.99	0	6.04	21.67	16.73
NM_001313698	1316	7.00366	Up	1.17105e-12	2.43086e-12	7.48	19.6	31.69	0	0
NM_212484	5726	3.31682	Up	1.17167e-12	2.43086e-12	5.36	0	4.56	0.75	0
NM_027946	5749	-4.12819	Down	1.25e-12	2.59113e-12	0.33	0	0	2.51	4.8
NM_001163433	6600	-5.98184	Down	1.31911e-12	2.73202e-12	NA	NA	NA	1.76	4.03
NM_175368	1615	-1.5606	Down	1.32125e-12	2.73527e-12	17.56	0	9.16	36.66	38.16
NM_001199236	4724	9.26024	Up	1.38058e-12	2.85501e-12	5.08	0.59	9.22	0	0.02
NM_181585	5004	-3.10871	Down	1.39537e-12	2.88436e-12	0.96	0	0	5.22	4.72
NM_010238	4487	-1.23041	Down	1.4108e-12	2.91436e-12	4.53	3.1	22.67	16.5	21.23
NM_153082	4713	-5.97147	Down	1.57993e-12	3.25812e-12	NA	NA	NA	2.5	5.59
NM_008131	2807	-5.97147	Down	1.57993e-12	3.25812e-12	NA	NA	NA	6.75	6.33
NM_001081111	6781	-5.97147	Down	1.57993e-12	3.25812e-12	NA	NA	NA	2.75	2.57
NM_013586	4049	-2.30126	Down	1.62084e-12	3.33961e-12	2.85	0	0	7.69	9.53
NM_027903	2738	-3.64559	Down	1.63187e-12	3.35944e-12	1.06	0	0	9.5	6.25
NM_001289741	3347	-5.9691	Down	1.64611e-12	3.3873e-12	NA	NA	NA	5.36	5.62
NM_001291185	1897	-2.45392	Down	1.66067e-12	3.41653e-12	1.03	7.46	4.66	14.95	20.1
NM_025676	3388	-4.99493	Down	1.68084e-12	3.45729e-12	0.28	0	0	5.41	5.62
NM_026470	2438	-5.96531	Down	1.75785e-12	3.61412e-12	NA	NA	NA	5.54	10.13
NM_026030	2513	-4.99236	Down	1.76448e-12	3.62697e-12	0.39	0	0	7.11	7.92
NM_183284	631	-5.96459	Down	1.77963e-12	3.65734e-12	NA	NA	NA	27.99	38.09
NM_001113355	3104	-5.96055	Down	1.90832e-12	3.91843e-12	NA	NA	NA	0	13.3
NM_147151	3756	-4.10682	Down	1.96619e-12	4.03467e-12	0.51	0	0	9.59	0
NM_028484	1097	-4.10682	Down	1.96619e-12	4.03467e-12	1.81	0	0	13.44	26.9
NM_031880	3220	3.43732	Up	1.97102e-12	4.04372e-12	5.69	6.08	11.78	0.34	1.06
NM_172397	2950	-1.65035	Down	1.99063e-12	4.08308e-12	5.24	0	12.88	15.59	21.29
NM_008635	3871	-3.09384	Down	2.02905e-12	4.15948e-12	0.99	0	0.75	5.97	7
NM_183262	6193	-5.95697	Down	2.02962e-12	4.15948e-12	NA	NA	NA	1.41	4.78
NM_001271484	2228	-5.95697	Down	2.02962e-12	4.15948e-12	NA	NA	NA	7.07	9.76
NM_007638	2452	-2.64064	Down	2.235e-12	4.56769e-12	1.19	0	5.98	10.21	14.29
NM_172736	5094	2.73688	Up	2.25517e-12	4.60791e-12	5.65	6.54	3.42	0.53	1.19
NM_028181	2735	-5.94834	Down	2.35336e-12	4.80547e-12	NA	NA	NA	8.26	4.6
NM_133747	2817	-5.94762	Down	2.38258e-12	4.85375e-12	NA	NA	NA	5	8.25
NM_018739	1141	-5.94762	Down	2.38258e-12	4.85375e-12	NA	NA	NA	14.86	18.86
NM_001081025	2765	-5.94762	Down	2.38258e-12	4.85375e-12	NA	NA	NA	6.47	6.68
NM_207550	927	-5.94762	Down	2.38258e-12	4.85375e-12	NA	NA	NA	23.57	17.35
NM_001081229	8829	-5.94762	Down	2.38258e-12	4.85375e-12	NA	NA	NA	1.69	2.43
NM_144885	1328	-5.94762	Down	2.38258e-12	4.85375e-12	NA	NA	NA	12.64	16.02
NM_010892	3197	-5.94762	Down	2.38258e-12	4.85375e-12	NA	NA	NA	5.74	5.54
NM_028716	3743	6.95927	Up	2.39085e-12	4.8613e-12	5.15	6.71	2.33	0	0
NM_027828	2670	6.95927	Up	2.39085e-12	4.8613e-12	4.71	0	20.83	0	0
NM_025274	639	-5.94642	Down	2.43209e-12	4.94409e-12	NA	NA	NA	37.52	23.93
NM_011121	2214	-2.16411	Down	2.44339e-12	4.966e-12	4.38	0	5.31	17.51	15.89
NM_026238	2555	-1.12025	Down	2.45651e-12	4.99055e-12	14.4	10.99	30.95	42.1	31.95
NM_019482	2075	-3.62569	Down	2.55849e-12	5.19554e-12	1.41	0	0	11.6	9.33
NM_019873	1154	-4.97147	Down	2.6144e-12	5.30345e-12	0.86	0	0	15.17	18.63
NM_029300	544	-4.97147	Down	2.6144e-12	5.30345e-12	1.9	0	0	44.01	31.86
NM_011664	1499	-3.04437	Down	2.61847e-12	5.30948e-12	2.09	0	3.96	19.44	14.53
NM_018797	7045	-2.75694	Down	2.6651e-12	5.40286e-12	0.68	0	0.82	3.4	4.48
NM_010439	2855	-2.72483	Down	2.72185e-12	5.5144e-12	2.04	0	1.25	9.69	10.05
NM_080445	3213	5.89803	Up	2.74742e-12	5.56385e-12	6.21	4.35	4.54	0	0.21
NM_011045	1260	-3.30752	Down	2.9919e-12	6.04744e-12	3.13	0	0	18.27	20.34
NM_021449	4050	-1.39601	Down	3.02547e-12	6.114e-12	5.4	4.24	10.51	21.88	9.65
NM_001166408	4814	-4.08512	Down	3.09324e-12	6.24699e-12	0.4	0	0	3.11	5.33
NM_024196	1936	-4.08512	Down	3.09324e-12	6.24699e-12	1.01	0	0	10.49	10.39
NM_001004153	3448	-3.07635	Down	3.13436e-12	6.32871e-12	1.4	0	0	7.35	6.9
NM_001113416	2788	-4.96031	Down	3.21843e-12	6.49298e-12	0.35	0	0	7.29	5.64
NM_008915	2029	-5.92777	Down	3.3395e-12	6.72589e-12	NA	NA	NA	7.61	10.58
NM_001253904	8697	6.93701	Up	3.39731e-12	6.84088e-12	3.47	0	0	0	0
NM_029988	2352	2.86616	Up	3.4464e-12	6.93389e-12	10.31	13.16	11.23	1.85	1.17
NM_145217	2920	2.54423	Up	3.58084e-12	7.19834e-12	12.24	0	14.01	1.85	1.64
NM_023630	1619	-5.92337	Down	3.59675e-12	7.2182e-12	NA	NA	NA	10.59	12.11
NM_001195244	1193	-5.92337	Down	3.59675e-12	7.2182e-12	NA	NA	NA	23.62	5.39
NM_001163103	1453	-5.92337	Down	3.59675e-12	7.2182e-12	NA	NA	NA	13.41	11.64
NM_029289	509	-5.92337	Down	3.59675e-12	7.2182e-12	NA	NA	NA	32.93	50.16
NM_153566	1554	1.98033	Up	3.89411e-12	7.80513e-12	24.56	25.65	30.51	7.85	5.42
NM_001033313	2203	-2.51466	Down	4.01998e-12	8.05575e-12	1.76	0	6.67	4.46	25.68
NM_011403	4550	-2.74117	Down	4.05179e-12	8.11779e-12	1.06	0	1.28	5.54	6.53
NM_008132	1957	-4.94762	Down	4.06929e-12	8.14944e-12	0.5	0	0	10.09	8.5
NM_178078	8375	-6.67905	Down	4.46292e-12	8.93028e-12	0	0	0.1	0.68	3.92
NM_001110351	4979	-5.90887	Down	4.58834e-12	9.17932e-12	NA	NA	NA	5.79	0.62
NM_172721	4978	3.39984	Up	4.68674e-12	9.36835e-12	4.05	0.56	9.33	0.54	0.27
NM_007537	3461	5.86616	Up	4.71097e-12	9.41284e-12	6.96	0	4.21	0	0.2
NM_011289	734	-4.0631	Down	4.8671e-12	9.7167e-12	2.76	0	0	30.5	27.64
NM_011343	754	-4.93676	Down	4.96687e-12	9.91176e-12	1.34	0	0	11.34	44.67
NM_025864	4204	1.36457	Up	5.04084e-12	1.00552e-11	13.99	23.84	13.15	7.31	4.9
NM_001163734	4493	4.14369	Up	5.06196e-12	1.00952e-11	4.49	0	7.76	0.43	0
NM_146169	3324	-5.89871	Down	5.43543e-12	1.0795e-11	NA	NA	NA	7.79	2.05
NM_009103	3997	-5.89871	Down	5.43543e-12	1.0795e-11	NA	NA	NA	3.63	5.25
NM_177779	1353	-5.89871	Down	5.43543e-12	1.0795e-11	NA	NA	NA	12.8	14.13
NM_029049	3236	-5.89871	Down	5.43543e-12	1.0795e-11	NA	NA	NA	5.17	5.68
NM_029069	1778	-5.89871	Down	5.43543e-12	1.0795e-11	NA	NA	NA	8.67	11.76
NM_025606	1124	-5.89871	Down	5.43543e-12	1.0795e-11	NA	NA	NA	19.13	12.78
NM_001081246	1690	-5.89871	Down	5.43543e-12	1.0795e-11	NA	NA	NA	8.49	13.23
NM_001277318	2761	-5.89871	Down	5.43543e-12	1.0795e-11	NA	NA	NA	7.07	5.45
NM_001172096	5700	-5.89871	Down	5.43543e-12	1.0795e-11	NA	NA	NA	0	6.85
NM_172266	7045	-5.89821	Down	5.48056e-12	1.08779e-11	NA	NA	NA	2.19	2.76
NM_001163793	6835	-1.09658	Down	6.19616e-12	1.22779e-11	4.62	9.32	8.48	12.78	14.93
NM_026390	4093	-1.98669	Down	6.27663e-12	1.24296e-11	2.59	0	4.27	9.31	9.92
NM_027298	2353	-4.92337	Down	6.33822e-12	1.25283e-11	0.41	0	0	4.63	11.4
NM_001081363	11122	-4.92337	Down	6.33822e-12	1.25283e-11	0.09	0	0	1.29	1.92
NM_175305	2773	-4.92337	Down	6.33822e-12	1.25283e-11	0.35	0	0	6.84	5.92
NM_025816	3284	-4.92337	Down	6.33822e-12	1.25283e-11	0	0	0.89	2.79	8.71
NM_011239	852	-4.92337	Down	6.33822e-12	1.25283e-11	1.18	0	0	23.81	20.79
NM_172799	3206	-4.92337	Down	6.33822e-12	1.25283e-11	0.3	0	0	5.05	6.16
NM_080455	5113	4.88337	Up	6.64263e-12	1.31246e-11	4.76	0	2.84	0.1	0.13
NM_030014	4239	-5.88321	Down	7.02504e-12	1.38629e-11	NA	NA	NA	3.1	5.25
NM_010703	3657	-5.88119	Down	7.26169e-12	1.43123e-11	NA	NA	NA	8.43	0
NM_009229	4423	-2.25018	Down	7.58891e-12	1.49418e-11	1.52	0	3.29	7.52	7.49
NM_009011	3811	-2.59532	Down	7.67259e-12	1.50972e-11	0.76	0	3.82	5.36	9.96
NM_028791	6380	-3.93877	Down	7.70944e-12	1.51666e-11	0.33	0	0	3.68	2.21
NM_009439	2147	3.54423	Up	7.76669e-12	1.52573e-11	10.4	6.57	10.95	0.76	0.96
NM_001164598	4530	3.54423	Up	7.76669e-12	1.52573e-11	5.52	3.07	3.21	0.71	0
NM_134141	4327	-5.87362	Down	8.22289e-12	1.61237e-11	NA	NA	NA	2.36	5.94
NM_030714	1944	-5.87362	Down	8.22289e-12	1.61237e-11	NA	NA	NA	7.9	10.35
NM_175200	2131	-5.87362	Down	8.22289e-12	1.61237e-11	NA	NA	NA	6.16	10.7
NM_026949	2035	-5.87362	Down	8.22289e-12	1.61237e-11	NA	NA	NA	11.57	4.76
NM_008385	3809	4.00366	Up	8.23684e-12	1.61412e-11	7.33	0	3.06	0.42	0.18
NM_019682	2021	-2.06742	Down	8.6769e-12	1.69896e-11	0.99	18.16	0	21.34	15.08
NM_001170556	2258	-5.87007	Down	8.7143e-12	1.70593e-11	NA	NA	NA	9.27	5.64
NM_001114597	6406	-2.93487	Down	8.78326e-12	1.71852e-11	0.38	0	1.36	4.44	3.03
NM_001159603	5343	-5.86473	Down	9.50741e-12	1.85702e-11	NA	NA	NA	3.11	3.23
NM_175241	3096	-4.89871	Down	9.87914e-12	1.92688e-11	0.31	0	0	7.68	3.08
NM_001199154	3728	6.86616	Up	1.00993e-11	1.96702e-11	6.72	2.99	0	0	0
NM_010433	4259	6.86616	Up	1.00993e-11	1.96702e-11	6.77	0	0	0	0
NM_019730	722	5.81725	Up	1.05705e-11	2.05419e-11	23.81	0	50.98	0	1.04
NM_001289757	1606	-5.85656	Down	1.08579e-11	2.10919e-11	NA	NA	NA	10.68	11.05
NM_172997	4289	-3.25018	Down	1.12636e-11	2.18534e-11	0.9	0	0	5.13	5.2
NM_174870	3605	5.81327	Up	1.12785e-11	2.18778e-11	0	17.76	4.83	0	0.19
NM_178879	2328	-3.02258	Down	1.15141e-11	2.23168e-11	2.08	0	0	12.87	7.1
NM_010655	2038	-1.92609	Down	1.15989e-11	2.24766e-11	6.68	0	5.78	16.66	24.11
NM_001033225	1925	-1.41229	Down	1.16268e-11	2.2526e-11	10.62	13.22	15.31	34.5	31
NM_023314	3394	-5.85117	Down	1.18476e-11	2.29399e-11	NA	NA	NA	3.5	6.83
NM_001162868	4880	6.85457	Up	1.20203e-11	2.32697e-11	0	16.95	0	0	0
NM_001100116	3841	-5.63653	Down	1.20477e-11	2.33086e-11	0.15	0	0	5.15	3.41
NM_028527	3841	-5.63653	Down	1.20477e-11	2.33086e-11	0.15	0	0	5.15	3.41
NM_001170401	3656	-4.01801	Down	1.20552e-11	2.33088e-11	0.53	0	0	6.33	3.71
NM_017381	2616	-4.01801	Down	1.20552e-11	2.33088e-11	0.74	0	0	7.06	7.6
NM_001289535	2426	-4.01801	Down	1.20552e-11	2.33088e-11	0.8	0	0	6.73	9.35
NM_008468	5711	-5.84809	Down	1.24534e-11	2.40351e-11	NA	NA	NA	2.9	2.95
NM_145604	2871	-5.84809	Down	1.24534e-11	2.40351e-11	NA	NA	NA	6.6	5
NM_001127346	680	-5.84809	Down	1.24534e-11	2.40351e-11	NA	NA	NA	43.72	6.7
NM_133348	1494	-5.84757	Down	1.25573e-11	2.42308e-11	NA	NA	NA	4.12	21.15
NM_001034115	7596	3.7248	Up	1.25705e-11	2.42514e-11	2.9	0	4.19	0.14	0.26
NM_025855	3048	-5.84705	Down	1.26622e-11	2.44233e-11	NA	NA	NA	0	12.52
NM_017395	4189	-2.47072	Down	1.34639e-11	2.58967e-11	2.07	0	0	7.82	5.82
NM_175388	7157	-4.88019	Down	1.37262e-11	2.63906e-11	0.13	0	0	2.77	1.87
NM_001163833	2140	-1.25532	Down	1.42229e-11	2.73201e-11	14.07	11.86	17.86	38.06	31.31
NM_026877	1838	3.9763	Up	1.42296e-11	2.73201e-11	3.38	23.11	17.65	1.2	0
NM_025489	943	-5.83852	Down	1.45247e-11	2.78642e-11	NA	NA	NA	20.76	16.67
NM_001204071	1451	-5.8367	Down	1.49539e-11	2.86647e-11	NA	NA	NA	8.83	15.81
NM_025939	2378	-4.87362	Down	1.5409e-11	2.95076e-11	0.41	0	0	6.18	8.68
NM_178640	3681	-2.22395	Down	1.63247e-11	3.12111e-11	0.26	7.58	0.79	10.23	7.19
NM_008299	1017	-2.83081	Down	1.64312e-11	3.14085e-11	4.88	0	2.96	26.36	25.65
NM_133910	4590	-5.82889	Down	1.6943e-11	3.23673e-11	NA	NA	NA	3.97	3.13
NM_147778	881	-3.23055	Down	1.75067e-11	3.34308e-11	4.54	0	0	27.54	25.87
NM_001310335	12282	-3.99818	Down	1.78082e-11	3.39999e-11	0.16	0	0	1.54	1.44
NM_001162846	2723	-4.86422	Down	1.8167e-11	3.4678e-11	0.36	0	0	6.7	5.78
NM_009326	1163	-5.82209	Down	1.88812e-11	3.59409e-11	NA	NA	NA	10.68	20.32
NM_008258	1358	-5.82209	Down	1.88812e-11	3.59409e-11	NA	NA	NA	9.46	16.68
NM_172626	6264	-5.82209	Down	1.88812e-11	3.59409e-11	NA	NA	NA	1.7	3.75
NM_027974	2208	-5.82209	Down	1.88812e-11	3.59409e-11	NA	NA	NA	6.68	8.75
NM_178732	4289	-5.82209	Down	1.88812e-11	3.59409e-11	NA	NA	NA	3.38	4.42
NM_009009	3605	-5.82209	Down	1.88812e-11	3.59409e-11	NA	NA	NA	4.78	4.33
NM_054103	2394	-5.82209	Down	1.88812e-11	3.59409e-11	NA	NA	NA	6.37	7.76
NM_024182	3661	-3.99516	Down	1.88903e-11	3.59511e-11	0.53	0	0	4.85	5.38
NM_001080553	1375	-5.82183	Down	1.89601e-11	3.60767e-11	NA	NA	NA	12.03	13.05
NM_146597	1348	-3.99493	Down	1.89762e-11	3.61002e-11	0	0	4.42	11.61	17.87
NM_024231	1234	2.4332	Up	1.92271e-11	3.65579e-11	22.37	34.93	16.94	4.56	4.62
NM_026282	1349	2.59151	Up	1.95517e-11	3.71656e-11	15.46	5.2	50.43	3.56	3.37
NM_028055	2260	3.95927	Up	1.98952e-11	3.7781e-11	10.73	1.25	7.79	0.72	0.3
NM_054041	5264	1.27728	Up	2.02764e-11	3.84973e-11	13.89	10.21	14.17	5.34	5.73
NM_001081256	7112	3.07475	Up	2.04946e-11	3.88806e-11	1.48	9.35	1.63	0.52	0.19
NM_025305	1324	3.07475	Up	2.04946e-11	3.88806e-11	16.34	15.15	22.5	3.38	0.54
NM_053100	3241	3.07475	Up	2.04946e-11	3.88806e-11	4.46	7.76	13.51	1	0.63
NM_001081000	3684	6.81725	Up	2.09016e-11	3.959e-11	0	21.96	0	0	0
NM_021287	8235	2.38377	Up	2.11322e-11	4.00111e-11	3.25	5.04	2.81	0.45	0.98
NM_145373	1615	4.81725	Up	2.15615e-11	4.07836e-11	13.92	0	11	0	0.87
NM_001001983	6431	2.71826	Up	2.15946e-11	4.0838e-11	5.36	0	3.6	0.41	0.84
NM_001302163	3899	-5.81341	Down	2.16661e-11	4.09652e-11	NA	NA	NA	3.32	5.32
NM_023824	2507	-2.28174	Down	2.34099e-11	4.4175e-11	3.48	0	2.34	13.88	10.95
NM_001009978	1612	-5.8068	Down	2.40482e-11	4.52782e-11	NA	NA	NA	9.07	12.17
NM_025956	1167	-4.84809	Down	2.40512e-11	4.52782e-11	0.85	0	0	8.7	23.31
NM_177472	5721	-4.84809	Down	2.40512e-11	4.52782e-11	0.17	0	0	2.52	3.41
NM_007408	1887	-4.84809	Down	2.40512e-11	4.52782e-11	0	0	1.56	8.15	10.31
NM_016690	2750	-3.52186	Down	2.41674e-11	4.54879e-11	0.35	0	2.13	7.49	7.22
NM_021542	3364	2.64377	Up	2.54975e-11	4.79255e-11	6.88	7.47	10.4	1.12	1.42
NM_009324	3562	3.32184	Up	2.63941e-11	4.95524e-11	4.06	11.75	4.91	0.3	0.95
NM_001289589	5276	-5.79962	Down	2.6918e-11	5.04963e-11	NA	NA	NA	5.49	0
NM_025734	3806	-2.98559	Down	2.73291e-11	5.11972e-11	0.51	0	2.3	6.92	4.99
NM_009119	3458	-4.84034	Down	2.7492e-11	5.14923e-11	0.28	0	0	3.85	6.09
NM_010626	4522	-2.30156	Down	2.75874e-11	5.1661e-11	2.26	0	0	7	6.44
NM_010385	719	-5.79562	Down	2.86588e-11	5.34999e-11	NA	NA	NA	16.43	35.64
NM_026458	5384	-5.79562	Down	2.86588e-11	5.34999e-11	NA	NA	NA	1.89	4.38
NM_010201	2824	-5.79562	Down	2.86588e-11	5.34999e-11	NA	NA	NA	6.14	5.33
NM_001199060	3106	-5.79562	Down	2.86588e-11	5.34999e-11	NA	NA	NA	4.52	6.15
NM_007830	587	-5.79562	Down	2.86588e-11	5.34999e-11	NA	NA	NA	4.13	66.2
NM_009746	965	-5.79562	Down	2.86588e-11	5.34999e-11	NA	NA	NA	14.84	21.88
NM_025997	1423	-5.79562	Down	2.86588e-11	5.34999e-11	NA	NA	NA	11.36	12.4
NM_025329	631	-5.79562	Down	2.86588e-11	5.34999e-11	NA	NA	NA	12.37	49.91
NM_009791	9866	-5.79562	Down	2.86588e-11	5.34999e-11	NA	NA	NA	1.72	1.49
NM_027630	1718	-5.79562	Down	2.86588e-11	5.34999e-11	NA	NA	NA	7.39	12.59
NM_001159583	2109	-5.79508	Down	2.88993e-11	5.39174e-11	NA	NA	NA	0	17.69
NM_178195	431	-5.79375	Down	2.95096e-11	5.49916e-11	NA	NA	NA	80.18	0
NM_010749	2222	-3.97147	Down	2.98741e-11	5.56276e-11	0.87	0	0	8.6	8.07
NM_198122	5852	4.2812	Up	3.11904e-11	5.80336e-11	1.64	2.84	6.94	0	0.34
NM_001286744	4139	4.2812	Up	3.11904e-11	5.80336e-11	0.93	16.15	1.41	0.39	0
NM_001252261	1288	-5.78758	Down	3.2488e-11	6.03891e-11	NA	NA	NA	10.81	15.92
NM_145990	11840	-5.78597	Down	3.33136e-11	6.18637e-11	NA	NA	NA	1.28	1.41
NM_008019	1657	-5.78516	Down	3.37342e-11	6.26327e-11	NA	NA	NA	6.87	13.93
NM_153162	2836	-5.7822	Down	3.5323e-11	6.54809e-11	NA	NA	NA	4.97	6.63
NM_001178058	2836	-5.7822	Down	3.5323e-11	6.54809e-11	NA	NA	NA	4.97	6.63
NM_001161724	1797	-3.19858	Down	3.54168e-11	6.56294e-11	2.17	0	0	11.77	12.79
NM_001166407	3577	-5.78085	Down	3.60698e-11	6.68265e-11	NA	NA	NA	3.37	5.89
NM_020520	1783	3.16872	Up	3.61171e-11	6.68883e-11	16.41	6.36	4.97	2.16	0.39
NM_175145	4401	-4.82209	Down	3.7567e-11	6.95331e-11	0.22	0	0	4.63	2.61
NM_001163613	942	-4.82025	Down	3.87592e-11	7.16843e-11	0	0	3.21	10.49	29.23
NM_027287	2570	-2.43045	Down	3.92017e-11	7.24747e-11	0.75	4.37	3.42	9.79	12.81
NM_025691	3605	-2.53258	Down	3.92545e-11	7.25444e-11	2.14	0	0	10	4.33
NM_201646	2067	-5.77273	Down	4.08969e-11	7.55066e-11	NA	NA	NA	6.39	9.71
NM_016679	4470	2.71306	Up	4.15305e-11	7.66515e-11	9.21	0	0	1.52	0
NM_001110149	2509	-2.79205	Down	4.1675e-11	7.68987e-11	0.77	0	4.67	11.05	8.15
NM_148925	7949	2.88312	Up	4.17376e-11	7.69995e-11	4.72	0.36	0	0.71	0
NM_030109	3233	-2.96673	Down	4.20625e-11	7.7569e-11	1.19	0	0.9	7.51	6.53
NM_177805	6434	-2.96673	Down	4.20625e-11	7.7569e-11	0.74	0	0	3.73	3.24
NM_001164044	661	-5.77055	Down	4.22905e-11	7.79595e-11	NA	NA	NA	18.23	37.92
NM_033586	4691	-3.48384	Down	4.23561e-11	7.80525e-11	0.21	0	1.24	4.05	4.38
NM_011941	6937	-5.7692	Down	4.31858e-11	7.95332e-11	NA	NA	NA	2.07	2.52
NM_001199948	764	-5.76892	Down	4.33671e-11	7.98364e-11	NA	NA	NA	31.89	11.21
NM_008900	3064	6.76662	Up	4.3468e-11	7.98686e-11	6.62	3.65	2.86	0	0
NM_019412	5260	-5.76865	Down	4.35492e-11	7.98951e-11	NA	NA	NA	2.44	3.71
NM_027174	6128	-5.76865	Down	4.35492e-11	7.98951e-11	NA	NA	NA	2.7	2.41
NM_178653	1922	-5.76865	Down	4.35492e-11	7.98951e-11	NA	NA	NA	6.57	10.83
NM_001081373	5488	-5.76865	Down	4.35492e-11	7.98951e-11	NA	NA	NA	2.14	3.8
NM_178625	3480	-5.76865	Down	4.35492e-11	7.98951e-11	NA	NA	NA	4.18	5.08
NM_026652	2401	-5.76811	Down	4.39157e-11	8.05521e-11	NA	NA	NA	7.03	6.3
NM_028801	14963	-2.01648	Down	4.48801e-11	8.22108e-11	0.7	0	0.77	2.19	2.49
NM_001034085	3647	-5.76565	Down	4.56037e-11	8.34883e-11	NA	NA	NA	7.81	0
NM_033324	4225	-3.94762	Down	4.70354e-11	8.60108e-11	0.46	0	0	4.7	3.68
NM_133777	988	-3.94762	Down	4.70354e-11	8.60108e-11	2.01	0	0	16.2	23.53
NM_001029929	2801	-1.88203	Down	4.72023e-11	8.62995e-11	5.52	2	0	10.64	18.07
NM_015786	725	3.91347	Up	4.80706e-11	8.782e-11	15.34	61.41	21.15	3.25	0
NM_026042	2162	2.68509	Up	4.85787e-11	8.87313e-11	6.74	22.16	14.95	1.52	2.24
NM_178880	8451	-2.10964	Down	4.95467e-11	9.04475e-11	0.68	2.36	0	4.03	3.71
NM_001301034	1069	-5.75964	Down	5.00101e-11	9.12587e-11	NA	NA	NA	8.33	24.97
NM_001291483	915	6.75628	Up	5.03531e-11	9.18671e-11	27.06	0	9.92	0	0
NM_053126	2457	-2.18369	Down	5.11066e-11	9.32241e-11	3.94	0	2.39	13.06	13.14
NM_009182	6280	-1.60777	Down	5.2232e-11	9.51863e-11	2.59	4.41	0	7.39	7.81
NM_001004436	6351	-10.4395	Down	5.23413e-11	9.53674e-11	0	0	0.01	0	8.57
NM_001033378	2967	-5.67283	Down	5.24813e-11	9.5586e-11	0.17	0	0	5.43	5.24
NM_175770	3302	-5.7558	Down	5.30349e-11	9.65575e-11	NA	NA	NA	0.25	10.51
NM_172878	3200	-1.91905	Down	5.31424e-11	9.67165e-11	3.62	0	4.56	12.82	10.43
NM_001039088	3542	-5.75553	Down	5.32578e-11	9.69082e-11	NA	NA	NA	4.69	4.16
NM_001308535	1559	5.71416	Up	5.38848e-11	9.79373e-11	9.42	21.91	0	0	0.45
NM_001146048	3103	-4.80069	Down	5.3939e-11	9.80173e-11	0.31	0	0	2.99	8.13
NM_028561	1977	-5.75388	Down	5.46156e-11	9.92091e-11	NA	NA	NA	7.2	9.29
NM_178719	5086	2.22776	Up	5.52536e-11	1.0033e-10	4.53	14.75	1.14	1.37	1.19
NM_001289544	3865	-5.75167	Down	5.64804e-11	1.02519e-10	NA	NA	NA	5.53	2.21
NM_010638	3263	2.61135	Up	5.68627e-11	1.03154e-10	2.96	18.84	10.73	0.99	1.67
NM_028513	1440	-4.79562	Down	5.87195e-11	1.06361e-10	0.68	0	0	7.73	16.65
NM_008296	2018	-4.79562	Down	5.87195e-11	1.06361e-10	0.48	0	0	8.42	7.89
NM_020010	4353	-4.79562	Down	5.87195e-11	1.06361e-10	0.22	0	0	3.7	3.73
NM_001033547	2055	-3.47814	Down	5.92386e-11	1.0722e-10	1.42	0	0	7.46	12.46
NM_001291014	3766	1.87438	Up	5.97865e-11	1.08192e-10	9.97	11.11	9.28	3	2.52
NM_134471	2830	-5.74643	Down	6.11703e-11	1.10654e-10	NA	NA	NA	4.36	7.1
NM_001286388	4720	-5.7445	Down	6.29953e-11	1.13848e-10	NA	NA	NA	3.59	2.93
NM_029663	2855	-3.47806	Down	6.38206e-11	1.15317e-10	1.01	0	0	5.83	8.15
NM_008989	1601	3.83622	Up	6.40977e-11	1.15796e-10	9.77	15.99	11.1	0.42	1.31
NM_028720	3334	-5.74145	Down	6.59746e-11	1.1903e-10	NA	NA	NA	3.05	6.77
NM_021897	5392	-5.74117	Down	6.62524e-11	1.19284e-10	NA	NA	NA	2.58	3.25
NM_178380	4190	-5.74117	Down	6.62524e-11	1.19284e-10	NA	NA	NA	3.46	4.04
NM_144837	7675	-5.74117	Down	6.62524e-11	1.19284e-10	NA	NA	NA	2.63	1.22
NM_012053	862	-5.74117	Down	6.62524e-11	1.19284e-10	NA	NA	NA	15.45	24.79
NM_177033	3578	-5.74117	Down	6.62524e-11	1.19284e-10	NA	NA	NA	4.21	4.56
NM_145985	3455	-5.74117	Down	6.62524e-11	1.19284e-10	NA	NA	NA	5.77	2.95
NM_001293684	1815	-5.74117	Down	6.62524e-11	1.19284e-10	NA	NA	NA	0	19.94
NM_001198911	4422	-5.74117	Down	6.62524e-11	1.19284e-10	NA	NA	NA	0	7.95
NM_144812	17333	-5.74117	Down	6.62524e-11	1.19284e-10	NA	NA	NA	1.59	0
NM_026603	2236	-5.74089	Down	6.65313e-11	1.19741e-10	NA	NA	NA	7.08	7.09
NM_023190	4735	-5.73728	Down	7.02672e-11	1.26227e-10	NA	NA	NA	0	7.39
NM_016980	2019	-5.73533	Down	7.23656e-11	1.29899e-10	NA	NA	NA	2.11	15.09
NM_030705	3847	4.23229	Up	7.53684e-11	1.35062e-10	5.5	0	5.3	0.14	0.35
NM_181729	8168	4.23229	Up	7.53684e-11	1.35062e-10	1.99	3.39	0.71	0.07	0.16
NM_001303446	1059	-3.46588	Down	7.57872e-11	1.35761e-10	2.81	0	0	11.9	28.83
NM_001304270	2965	-5.73199	Down	7.61107e-11	1.36315e-10	NA	NA	NA	1.57	9.92
NM_001290449	4882	4.21793	Up	7.83971e-11	1.40279e-10	2.36	5.69	4.16	0.33	0
NM_019423	3837	-5.72947	Down	7.9047e-11	1.41416e-10	NA	NA	NA	1.76	6.89
NM_001281466	7502	-1.69708	Down	8.30521e-11	1.48525e-10	1.15	3.69	1.54	6.38	4.91
NM_025533	2134	-5.72555	Down	8.3843e-11	1.49911e-10	NA	NA	NA	13.18	0
NM_001015889	1231	-5.72077	Down	9.00623e-11	1.60791e-10	NA	NA	NA	7.77	19.83
NM_001169576	4563	6.71416	Up	9.08522e-11	1.62081e-10	2.53	0	9.55	0	0
NM_001159561	2265	6.71416	Up	9.08522e-11	1.62081e-10	8.57	0	9.07	0	0
NM_027585	2106	-4.7692	Down	9.10286e-11	1.62365e-10	0.46	0	0	7.28	8.21
NM_177869	3082	-4.76865	Down	9.18474e-11	1.63765e-10	0.31	0	0	3.86	6.86
NM_008916	2641	-3.45577	Down	9.27053e-11	1.65171e-10	1.1	0	0	7.19	7.52
NM_031999	2981	-3.45577	Down	9.27053e-11	1.65171e-10	0.97	0	0	6.71	6.18
NM_008053	2065	-5.71711	Down	9.513e-11	1.69302e-10	NA	NA	NA	13.55	0
NM_028390	5421	-5.71316	Down	1.00909e-10	1.79154e-10	NA	NA	NA	2.76	2.86
NM_029801	481	-5.71316	Down	1.00909e-10	1.79154e-10	NA	NA	NA	57.37	11.75
NM_024452	7529	-5.71316	Down	1.00909e-10	1.79154e-10	NA	NA	NA	1.63	2.49
NM_028384	2640	-5.71316	Down	1.00909e-10	1.79154e-10	NA	NA	NA	5.55	6.23
NM_001002004	7443	-5.71316	Down	1.00909e-10	1.79154e-10	NA	NA	NA	1.86	2.25
NM_177389	6741	-3.14925	Down	1.01657e-10	1.80382e-10	0.14	1.23	0	2.92	3.19
NM_027130	3058	3.25751	Up	1.02066e-10	1.81073e-10	5.79	3.66	11.56	0.88	0.45
NM_011182	3736	-5.71089	Down	1.04369e-10	1.85125e-10	NA	NA	NA	3.01	5.45
NM_001110807	2828	4.72374	Up	1.05008e-10	1.86224e-10	6.8	7.21	0	0	0.48
NM_030880	1860	-5.70862	Down	1.07948e-10	1.9119e-10	NA	NA	NA	7.66	9.32
NM_027069	1119	-5.70862	Down	1.07948e-10	1.9119e-10	NA	NA	NA	8.21	22.22
NM_016866	3247	-2.15621	Down	1.08781e-10	1.92559e-10	2.38	0	3.59	9.31	10.07
NM_011097	2448	2.65115	Up	1.08922e-10	1.92773e-10	5.54	19.52	13.17	1.33	1.96
NM_011223	3706	-5.70692	Down	1.10713e-10	1.95798e-10	NA	NA	NA	1.42	7.51
NM_021346	3919	-5.70692	Down	1.10713e-10	1.95798e-10	NA	NA	NA	3.64	4.19
NM_001166477	1566	3.28758	Up	1.12614e-10	1.99086e-10	20.62	0	1.89	0.82	1.99
NM_029951	3339	-3.89871	Down	1.16626e-10	2.05912e-10	0.58	0	0	5.81	4.48
NM_001289693	1761	-3.42627	Down	1.16833e-10	2.0624e-10	1.69	0	0	12	10.05
NM_010851	1905	5.65971	Up	1.22447e-10	2.15873e-10	4.6	11.88	13.92	0.29	0
NM_080849	2800	5.65971	Up	1.22447e-10	2.15873e-10	5.18	1	10.44	0	0.24
NM_175638	4148	4.71416	Up	1.22864e-10	2.16487e-10	0.23	17.45	0	0.13	0.16
NM_178035	1239	4.71416	Up	1.22864e-10	2.16487e-10	14.32	11.6	9.64	0.91	0
NM_001170976	1344	3.86183	Up	1.25778e-10	2.215e-10	12.87	17.04	9.57	0.42	1.58
NM_001282992	9476	1.30477	Up	1.25911e-10	2.21693e-10	7.87	2.63	6.41	2.02	3.46
NM_001110133	1320	-4.74837	Down	1.27949e-10	2.2524e-10	0.75	0	0	12.18	12.65
NM_177801	1112	1.98393	Up	1.31027e-10	2.30446e-10	32.05	0	62.02	10.19	5.82
NM_080457	11276	2.0099	Up	1.31273e-10	2.30836e-10	3.05	2.94	2.56	0.71	0.77
NM_145941	5439	-2.48367	Down	1.32226e-10	2.32343e-10	0	0	4.27	3.93	5.82
NM_001290454	2514	-5.69379	Down	1.34425e-10	2.36162e-10	NA	NA	NA	5.52	6.77
NM_001276397	1616	-2.74117	Down	1.35476e-10	2.37879e-10	3.63	0	0	12.67	17.77
NM_001145886	7255	-2.74117	Down	1.35476e-10	2.37879e-10	0.26	0	1.6	2.79	3.7
NM_001282042	2809	-3.43351	Down	1.43741e-10	2.52159e-10	0	0	3.12	5.18	8.8
NM_001166207	3441	-4.74117	Down	1.43767e-10	2.52159e-10	0	0	0.85	6.11	2.57
NM_011240	9476	-4.74117	Down	1.43767e-10	2.52159e-10	0	0	0.31	1.35	1.98
NM_010100	3680	2.51181	Up	1.43932e-10	2.52356e-10	7.59	0	11.87	1.02	1.48
NM_177680	3034	-3.43305	Down	1.45033e-10	2.54239e-10	0.95	0	0	5.7	6.97
NM_001099637	6930	-2.3786	Down	1.47177e-10	2.57902e-10	0.83	0	1.25	4.38	3.29
NM_001040396	3548	-2.90863	Down	1.52714e-10	2.67361e-10	0.54	0	2.46	5.92	6.51
NM_026205	1188	-5.68459	Down	1.53877e-10	2.6871e-10	NA	NA	NA	9.49	18.05
NM_021505	2761	-5.68459	Down	1.53877e-10	2.6871e-10	NA	NA	NA	9.82	0
NM_007628	1566	-5.68459	Down	1.53877e-10	2.6871e-10	NA	NA	NA	7.08	13.44
NM_001134767	3920	-5.68459	Down	1.53877e-10	2.6871e-10	NA	NA	NA	3.29	4.49
NM_026402	2013	-5.68459	Down	1.53877e-10	2.6871e-10	NA	NA	NA	8.98	5.85
NM_025447	2545	-5.68459	Down	1.53877e-10	2.6871e-10	NA	NA	NA	5.76	6.2
NM_146254	3793	-5.68459	Down	1.53877e-10	2.6871e-10	NA	NA	NA	3.4	4.65
NM_001081046	1744	-5.68459	Down	1.53877e-10	2.6871e-10	NA	NA	NA	5.37	13.2
NM_026257	1577	-5.68459	Down	1.53877e-10	2.6871e-10	NA	NA	NA	3.16	18.23
NM_178277	5198	-5.68459	Down	1.53877e-10	2.6871e-10	NA	NA	NA	2.47	3.37
NM_031179	6191	-5.68459	Down	1.53877e-10	2.6871e-10	NA	NA	NA	1.81	3.15
NM_175190	780	-5.68083	Down	1.62567e-10	2.83523e-10	NA	NA	NA	23.15	18.16
NM_001025589	3652	2.78524	Up	1.72818e-10	3.01127e-10	5.54	6.87	7.18	1.03	0.74
NM_001010973	2789	1.78554	Up	1.80391e-10	3.14036e-10	14.89	14.07	10.49	3.47	4.88
NM_139227	6852	4.18166	Up	1.82342e-10	3.17144e-10	1.54	4.04	2.96	0.16	0.1
NM_001013784	4002	4.18166	Up	1.82342e-10	3.17144e-10	4.57	0	6.54	0.4	0
NM_010554	1974	-3.87362	Down	1.83663e-10	3.19209e-10	0.99	0	0	11.39	5.62
NM_008938	2632	-3.87362	Down	1.83663e-10	3.19209e-10	0.74	0	0	7.22	5.73
NM_177167	6315	-3.87362	Down	1.83663e-10	3.19209e-10	0.15	0	0.46	2.87	2.45
NM_001013380	4633	-3.87362	Down	1.83663e-10	3.19209e-10	0.41	0	0	3.24	4.23
NM_009980	3047	2.70952	Up	1.86128e-10	3.23318e-10	1.27	28.47	4.79	0.18	2.44
NM_133889	2659	-1.7632	Down	1.95216e-10	3.38491e-10	5.09	6.33	0	14.49	15.72
NM_001164735	1360	6.64969	Up	2.18292e-10	3.77614e-10	12.05	0	19.99	0	0
NM_027491	5047	2.66788	Up	2.24561e-10	3.88318e-10	5.76	0	5.75	0.46	1.07
NM_138747	2623	-4.71316	Down	2.25197e-10	3.88926e-10	0.37	0	0	7.04	4.44
NM_146990	948	-4.71316	Down	2.25197e-10	3.88926e-10	1.05	0	0	20.58	13.08
NM_001001492	3170	-4.71316	Down	2.25197e-10	3.88926e-10	0	0	0.92	4.09	5.8
NM_023129	2353	-2.19601	Down	2.34192e-10	4.03843e-10	2.88	0	4.99	12.5	12.87
NM_133854	1916	-2.88873	Down	2.34365e-10	4.03843e-10	2.54	0	0	12.61	10.14
NM_026330	1066	-5.65544	Down	2.34931e-10	4.03843e-10	NA	NA	NA	9.59	20.98
NM_009022	2264	-5.65544	Down	2.34931e-10	4.03843e-10	NA	NA	NA	7.95	4.87
NM_001172064	2554	-5.65544	Down	2.34931e-10	4.03843e-10	NA	NA	NA	6.17	5.37
NM_027038	939	-5.65544	Down	2.34931e-10	4.03843e-10	NA	NA	NA	15.9	17.89
NM_008112	2681	-5.65544	Down	2.34931e-10	4.03843e-10	NA	NA	NA	5.87	5.11
NM_011517	1122	-5.65544	Down	2.34931e-10	4.03843e-10	NA	NA	NA	17.15	9.6
NM_024218	679	-5.65544	Down	2.34931e-10	4.03843e-10	NA	NA	NA	29.78	16.78
NM_027042	870	-5.65544	Down	2.34931e-10	4.03843e-10	NA	NA	NA	17.29	19.46
NM_024471	2884	-5.65544	Down	2.34931e-10	4.03843e-10	NA	NA	NA	7.88	1.66
NM_019979	1018	-5.65544	Down	2.34931e-10	4.03843e-10	NA	NA	NA	16.25	14.23
NM_017470	1476	-5.65544	Down	2.34931e-10	4.03843e-10	NA	NA	NA	8.66	12.4
NM_001177881	6480	-5.65544	Down	2.34931e-10	4.03843e-10	NA	NA	NA	4.03	0
NM_026934	1962	-5.65544	Down	2.34931e-10	4.03843e-10	NA	NA	NA	6.43	9.19
NM_199034	1566	-5.65544	Down	2.34931e-10	4.03843e-10	NA	NA	NA	8.14	11.65
NM_178213	438	-5.65544	Down	2.34931e-10	4.03843e-10	NA	NA	NA	51.04	26.35
NM_001143765	1462	-5.65544	Down	2.34931e-10	4.03843e-10	NA	NA	NA	10.65	10.12
NM_001002927	1412	-4.70777	Down	2.45262e-10	4.21072e-10	0	0	2.1	9.87	12.91
NM_001037941	1120	-4.43332	Down	2.45934e-10	4.22151e-10	1.09	0	0	15.99	13.12
NM_010900	3388	2.13615	Up	2.50791e-10	4.30256e-10	9.11	1.65	15.49	1.11	3.21
NM_008882	11035	2.0703	Up	2.61581e-10	4.48126e-10	3.81	0	2.62	0.48	0.91
NM_145412	2931	2.0703	Up	2.61581e-10	4.48126e-10	12.85	0	14.96	1.66	3.73
NM_009884	4702	2.04019	Up	2.64361e-10	4.52808e-10	0.61	29.57	1.24	1.48	1.87
NM_009319	1790	-5.64539	Down	2.71357e-10	4.6454e-10	NA	NA	NA	7.28	9.73
NM_001177303	3129	5.60313	Up	2.79492e-10	4.77954e-10	0	22.35	0	0	0.22
NM_172525	5090	-5.64154	Down	2.86742e-10	4.89916e-10	NA	NA	NA	2.99	2.66
NM_001159527	4359	-3.84809	Down	2.89245e-10	4.93927e-10	0.44	0	0	2.34	5.74
NM_001101433	4375	-3.09796	Down	2.92106e-10	4.98635e-10	0.44	0	1.33	4.31	4.85
NM_009710	1417	4.65971	Up	2.94434e-10	5.02161e-10	6.93	26.21	6.29	0	1
NM_028226	3284	-1.1022	Down	3.02106e-10	5.15154e-10	10.87	13.61	8.88	22.5	26.12
NM_001081038	3434	-5.63349	Down	3.21564e-10	5.47359e-10	NA	NA	NA	5.85	2.18
NM_001310674	6166	-5.6293	Down	3.41265e-10	5.80481e-10	NA	NA	NA	3.12	1.31
NM_010058	2520	3.19631	Up	3.48484e-10	5.92339e-10	6.92	16.72	0	0.22	1.63
NM_001099275	1277	-4.68459	Down	3.53001e-10	5.98741e-10	0.77	0	0	7.91	17.82
NM_009532	2155	-4.68459	Down	3.53001e-10	5.98741e-10	0.45	0	0	7.86	6.09
NM_001007568	3504	-4.68459	Down	3.53001e-10	5.98741e-10	0.28	0	0	4.15	4.46
NM_133831	1557	-4.68459	Down	3.53001e-10	5.98741e-10	0	0	1.9	9.97	9.92
NM_198660	5081	-4.68459	Down	3.53001e-10	5.98741e-10	0.19	0	0	2.21	3.85
NM_029195	3389	-4.68459	Down	3.53001e-10	5.98741e-10	0.28	0	0	3.34	5.82
NM_009408	3846	-3.38651	Down	3.54599e-10	6.01239e-10	0.75	0	0	4.75	4.76
NM_007478	3481	-3.83645	Down	3.54838e-10	6.01538e-10	0.55	0	0	3.8	6.05
NM_024180	2055	-1.26312	Down	3.56366e-10	6.03915e-10	16.56	13.73	0	28.5	34.68
NM_011802	2886	-5.62569	Down	3.59116e-10	6.0675e-10	NA	NA	NA	3.38	7.1
NM_026063	473	-5.62569	Down	3.59116e-10	6.0675e-10	NA	NA	NA	30.59	42.81
NM_001080995	3449	-5.62569	Down	3.59116e-10	6.0675e-10	NA	NA	NA	1.09	8.08
NM_170777	1053	-5.62569	Down	3.59116e-10	6.0675e-10	NA	NA	NA	10.8	19.21
NM_001013405	3039	-5.62569	Down	3.59116e-10	6.0675e-10	NA	NA	NA	4.45	5.16
NM_001291445	5390	-5.62569	Down	3.59116e-10	6.0675e-10	NA	NA	NA	2.18	3.25
NM_019995	1968	-5.62569	Down	3.59116e-10	6.0675e-10	NA	NA	NA	5.85	9.51
NM_172054	4596	-5.62569	Down	3.59116e-10	6.0675e-10	NA	NA	NA	2.56	3.82
NM_016811	2813	-5.62569	Down	3.59116e-10	6.0675e-10	NA	NA	NA	4.62	5.83
NM_011391	2419	-5.62569	Down	3.59116e-10	6.0675e-10	NA	NA	NA	4.72	7.67
NM_007505	2431	-5.62569	Down	3.59116e-10	6.0675e-10	NA	NA	NA	5.15	7.07
NM_011849	4245	-5.62479	Down	3.63724e-10	6.14427e-10	NA	NA	NA	4.65	1.78
NM_027493	2121	-5.62449	Down	3.65274e-10	6.16935e-10	NA	NA	NA	7.21	6.52
NM_026005	2118	-5.62419	Down	3.66829e-10	6.19344e-10	NA	NA	NA	0.95	14.44
NM_173069	1118	-5.62419	Down	3.66829e-10	6.19344e-10	NA	NA	NA	12.13	15.42
NM_009706	5196	-3.08447	Down	3.83018e-10	6.46449e-10	0.37	0	1.12	4.01	3.5
NM_015736	3684	-5.62057	Down	3.86028e-10	6.51185e-10	NA	NA	NA	2.57	5.58
NM_174846	4226	2.74777	Up	3.92252e-10	6.61218e-10	8.65	0	0	1.4	0
NM_011431	3330	-3.82994	Down	3.97506e-10	6.69839e-10	0.58	0	0	5.02	4.97
[truncated: 2,900 more rows]
